# Supplementary material for: Phosphorylation of YBX1 in the Kidneys is Altered in Legumain Knockout-Mice
Source: J Proteome Res. 2026 May 6;25(6):3078–91. doi: 10.1021/acs.jproteome.6c00105 (PMC13247964; doi:10.1021/acs.jproteome.6c00105)
Supplement: Supplementary file 2 [file pr6c00105_si_002.xlsx]

## Sheet: Sheet1
Supplemental table S1: A list of primers used in RT-qPCR experiment
Homo sapiens
gene name	forward	reverse
Nfkbia	5'-TCCTGAAGGCTACCAACTACA-3'	5'-CATTGACATCAGCACCCAAG-3'
Nfkb1	5'-CAGGAGACGTGAAGATGCTG-3'	5'-AGTTGAGAATGAAGGTGGATGA-3'
Nfkb2	5'-GAGAGAAGCCGCAACCAG-3'	5'-CGGCTCTGTCTAGTGGCT-3'
Il10ra	5'-TTCCGAGAGTATGAGATTGCC-3'	5-AGCGACAGATGGTTTCACC-3'
Il1b	5'-CAGCCAATCTTCATTGCTCAAG-3'	5'-GAACAAGTCATCCTCATTGCC-3'
Ccl5	5'-GCTGTCATCCTCATTGCTACT-3'	5'-TGCCACTGGTGTAGAAATACTC-3'
Mus musculus
gene name	forward	reverse
Il10ra	5'-TTTGCTCCCATTCCTCGTC-3'	5'-GGCTTCAAACCACACATAGGA-3'
Ccl2	5'-CATCCACGTGTTGGCTCA-3'	5'-AACTACAGCTTCTTTGGGACA-3'
Ccl3	5'-CCTTGCTGTTCTTCTCTGTACC-3'	5'-CGATGAATTGGCGTGGAATC-3'
Ccl5	5'-GCTCCAATCTTGCAGTCGT-3'	5'-CCTCTATCCTAGCTCATCTCCA-3'
Cxcl1	5-CCAAACCGAAGTCATAGCCA-3'	5'-GTGCCATCAGAGCAGTCT-3'
Ikbke	5'-AGTCTTTGCCTGATTCTGAGC-3	5'-CATCAGTATGCCACAGGTAGT-3'
Il1f6	5'-CGATGAGCTGCCTGTTCTG-3'	5'-GGTTGTACCACTCTTCTTGTGA-3'
Nfkb2	5'-CGGAAAGAAGTCGGAACCAG-3'	5'-TCGTAGCAATTGTCCATATCTCTG-3'
Serpina1d	5'-GAAAGATAGTTGAGGCGGTGA-3'	5'-CTCAGGATCGAATGGCTGTT-3'
