# Supplementary material for: Phosphorylation of YBX1 in the Kidneys is Altered in Legumain Knockout-Mice
Source: J Proteome Res. 2026 May 6;25(6):3078–91. doi: 10.1021/acs.jproteome.6c00105 (PMC13247964; doi:10.1021/acs.jproteome.6c00105)
Supplement: Supplementary file 3 [file pr6c00105_si_003.xlsx]

## Sheet: Sheet1
Supplemental table S2: A list of differentially phosphorylated sites identified in wild-type and knock out murine samples from kidneys and liver.
sheet	description
kidney	list of statistically siugnificantly different phosphorilation sites in kidneys of legumain deficient mice vs C57/BL6 mice
liver	list of statistically siugnificantly different phosphorilation sites in liuver of legumain deficient mice vs C57/BL6 mice

## Sheet: kidney
A list of 31 statistically significant different identified phosphosites in the kidney of legumain knock-out and wild type mouse.
Uniprot_ID	Gene_name	modified_amino_acid	positions_within_proteins	phospho_sty_probabilities	log_students_t_test_p_value_ko_wt	students_t_test_difference_ko_wt
Q8BJU0	SGTA	T	305	S(0.045)RT(0.902)PS(0.045)AS(0.008)HEEQQE		-4.3885	0.901931
Q3UYI5	RGL3	S	510	VIEPPAASCPS(0.019)S(0.981)PR		-4.22674	0.98062
P62960	YBOX1	S	174	NEGS(0.001)ES(0.999)APEGQAQQR		-3.84843	0.99898
Q8CGN5	PLIN1	S	439	GS(0.009)GARPAS(0.976)PES(0.007)T(0.007)PRPGQPR		-3.54013	0.976452
Q8CHP6	PHC3	S	269	KGGS(1)PGLESR		-3.16018	1
P27546	MAP4	S	914	VGS(0.949)T(0.051)ENIK		-3.13433	0.948798
P08228	SODC	S	108	VISLS(1)GEHSIIGR		-3.10793	0.999963
P17182	ENOA	S	419	IEEELGS(1)KAK		-2.72246	1
Q3UHC0	TNR6C	S	714	DSSEATGWEEPS(0.998)PPS(0.002)IR		-2.56639	0.997504
Q5SWU9	ACACA	S	79	SSMS(1)GLHLVK		-2.38377	0.999991
Q61124	CLN3	S	14	LEDS(0.999)EREET(0.001)DSEPQAPR		-2.30735	0.998547
Q9ESU6	BRD4	S	1153	IHS(1)PIIR		-1.78322	1
Q80WQ6	RHDF2	S	147	ELELPSQEVPS(0.005)FQGT(0.11)ES(0.885)PKPCK		-1.59324	0.884554
Q8K310	MATR3	S	598	SYS(1)PDGK		-1.48194	1
E9Q4Z2	ACACB	S	1332	MAVPIS(0.002)VS(0.998)NPDLLR		-1.4636	0.998246
P56402	AQP2	S	261	RRQS(1)VELHS(1)PQSLPR		-1.39643	0.999973
Q61233	PLSL	S	5	ARGS(1)VSDEEMMELR		-1.20979	0.99999
Q9DBJ3	BI2L1	S	421	SIS(1)TVDLTEK		-1.15862	0.999594
Q8BTI8	SRRM2	S	898	VKTVIS(1)PR		-1.1091	1
Q9CT10	RANB3	S	58	TSS(1)LTHSEEK		-1.06415	0.999993
P10637	TAU	S	554	IGS(0.993)T(0.007)ENLK		-1.06252	0.993347
Q99PL6	UBXN6	S	36	GKS(1)PQLALR		-1.02104	1
Q64727	VINC	S	809	AVAGNIS(1)DPGLQK		1.46203	1
Q5BL07	PEX1	S	1182	T(0.002)PS(0.998)QEGCQDLTQEQR		1.68676	0.998016
Q62433	NDRG1	S	326	S(0.964)RT(0.037)AS(0.997)GS(0.002)S(0.001)VTSLEGTR		1.79873	0.963862
Q91W39	NCOA5	S	9	MNTAPS(0.016)RPS(0.969)PT(0.016)R		2.06976	0.968787
O55098	STK10	T	185	NLKT(1)LQK		2.09916	1
P62960	YBOX1	S	172	NEGS(1)ESAPEGQAQQR		3.30901	0.999999
Q8BTI8	SRRM2	S	1972	S(1)RT(1)PPAIR		3.57762	1
Q8BTI8	SRRM2	T	1974	S(1)RT(1)PPAIR		3.74338	1
P35564	CALX	S	553	S(0.999)DAEEDGVT(0.188)GS(0.703)QDEEDS(0.111)KPK		4.0996	0.998535

## Sheet: liver
A list of 173 statistically significant different identified phosphosites in the liver of legumain knock-out and wild type mouse.
Uniprot_ID	Gene_name	modified_amino_acid	positions_within_proteins	phospho_sty_probabilities	log_students_t_test_p_value_ko_wt	students_t_test_difference_ko_wt
A2A432	CUL4B	S	149	DS(0.078)AS(0.859)PS(0.017)T(0.018)S(0.013)S(0.014)FCLGVPVATSSHVPIQK	2.55927	1.7922
A2ALU4	SHRM2	S	318	KAPS(1)PPPLGLPLR	2.16579	1.87276
A2AR02	PPIG	S	714	T(0.148)RS(0.852)PVEKENQK	4.07778	-5.51238
A6H619	PHRF1	S	1201	EVS(1)PAPATQGESR	2.3664	-1.9478
B1AY13	UBP24	S	2558	TIS(0.999)AQDTLAYATALLNEK	2.14739	1.26878
B1AZI6	THOC2	S	673	AGKS(1)FDLLILK	3.86605	4.90224
E9Q5C9	NOLC1	S	563	AAKES(1)EEEEEEEETEEK	3.40609	-2.38166
E9Q7F2	RN169	S	390	VLS(1)PLIIK	2.81383	1.33315
O08638	MYH11	S	1954	VIENTDGS(1)EEEMDAR	2.374	1.86178
O35691	PININ	S	346	EAGIVHS(1)DAEKEQEEEEQKQEMEVK	2.09364	-3.65363
O55022	PGRC1	S	181	LLKEGEEPTVYS(1)DDEEPKDETAR	2.23358	-1.58604
O70451	MOT2	S	218	HDS(0.99)T(0.01)LKK	2.38877	3.52616
P02088	HBB1	S	88;88	GT(0.001)FAS(0.991)LS(0.008)ELHCDK	2.28561	1.18914
P07901	HS90A	S	231	DKEVS(1)DDEAEEKEEK	4.28224	-4.81678
P11276	FINC	S	2475	TNTNVNCPIECFMPLDVQADRDDS(1)RE	4.57038	2.07897
P11352	GPX1	S	32	PLTGGEPVS(0.002)LGS(0.998)LR	4.63047	2.08988
P11499	HS90B	S	226	EKEIS(1)DDEAEEEKGEK	4.14105	-4.49511
P11499	HS90B	S	255	IEDVGS(1)DEEDDS(1)GKDKK	4.40177	-2.20555
P11862	GAS2	S	283	VDGKT(0.078)S(0.922)PVQSK	2.68784	-2.62358
P15864	H12	S	36	KAS(1)GPPVSELITK	4.2002	2.46764
P18572	BASI	S	198	S(1)GEYSCIFLPEPVGR	3.15814	-2.64998
P20152	VIME	S	39	T(0.03)Y(0.015)S(0.943)LGS(0.007)ALRPS(0.002)T(0.002)S(0.002)R	2.83082	2.96142
P20852	CP2A5	S	131;130	RFS(1)IATLR	2.06693	1.58229
P29699	FETUA	S	309	HAFSPVAS(1)VESASGETLHSPK	2.52139	-2.6279
P31786	ACBP	S	2	S(1)QAEFDKAAEEVKR	2.29991	2.13161
P35492	HUTH	S	631	MEHIPES(0.996)RPLS(0.887)PT(0.111)AFS(0.003)LES(0.003)LR	2.35436	3.04924
P35492	HUTH	S	635	PLS(1)PTAFSLESLR	2.2006	2.24038
P39447	ZO1	S	1614	AVPVS(0.87)PS(0.13)AVEEDEDEDGHTVVATAR	2.04171	2.36576
P43274	H14	S	36	KT(0.153)S(0.846)GPPVS(0.001)ELITK	3.40486	2.53875
P47955	RLA1	S	101	KEES(1)EES(1)EDDMGFGLFD	2.69841	2.60641
P47955	RLA1	S	104	KEES(1)EES(1)EDDMGFGLFD	2.60207	1.42929
P48437	PROX1	S	199	EMAPQS(0.004)VS(0.996)PR	2.16151	1.68145
P50580	PA2G4	S	2	S(1)GEDEQQEQTIAEDLVVTK	2.202	3.72608
P53996	CNBP	S	49	GFQFVS(0.012)S(0.102)S(0.886)LPDICYR	2.43904	1.73778
P57776	EF1D	S	162	GAT(1)PAEDDEDKDIDLFGS(1)DEEEEDKEAAR	3.02987	-5.36619
P60710	ACTB	S	239;240;239;241;241;240;241	S(0.952)Y(0.048)ELPDGQVITIGNER	2.76221	-1.52871
P70288	HDAC2	S	394	MLPHAPGVQMQAIPEDAVHEDS(1)GDEDGEDPDKR	2.64946	-1.91733
P70290	EM55	S	19	T(0.001)ALS(0.999)DLYLEHLLQK	2.40168	1.17267
P70302	STIM1	S	575	LIEGVHPGSLVEKLPDS(1)PALAK	2.33975	1.8299
P70302	STIM1	S	512	LTEPQLGLGS(1)QR	4.17475	2.27857
P70362	UFD1	S	299	FIAFSGEGQS(1)LR	3.45267	-1.14132
P97496	SMRC1	S	309	NEEPVRS(1)PERR	3.36815	-3.44708
P97863	NFIB	S	264	SLS(0.972)S(0.025)PPS(0.002)SK	4.44684	-2.9096
P97864	CASP7	S	16	TDDQDCAAELEKVDS(0.827)S(0.144)S(0.029)EDGVDAKPDR	2.02631	2.74033
P99027	RLA2	S	105	KEES(1)EES(1)DDDMGFGLFD	2.97987	1.48122
Q00560	IL6RB	S	665	SHIAQWS(0.999)PHT(0.001)PPR	2.78967	-4.1111
Q02248	CTNB1	S	191	S(1)PQMVSAIVR	2.05226	2.29895
Q0VBL3	RBM15	S	256	S(0.998)RS(0.997)PLDKDAY(0.004)APSSSVVGTSVGSHR	3.11701	2.5128
Q3U182	CRTC2	S	70	S(0.006)S(0.006)HY(0.005)GGS(0.983)LPNVNQIGCGLAEFQSPLHSPLDSSR	5.39395	4.4247
Q3UGC7	EI3JA	S	14;16	AAAAAAAAAAGDS(0.869)DS(0.131)WDADTFSMEDPVRK	2.76865	2.84123
Q3UM45	PP1R7	S	45	HGGGGIVANLS(0.998)EQS(0.002)LKDGVDR	2.34686	-2.51835
Q3UPF5	ZCCHV	S	324	AS(1)QEFLEDGDPDGLFSR	2.14864	1.36915
Q52KI8	SRRM1	S	635	T(1)AS(1)PPPPPKR	4.17889	-2.81477
Q52KI8	SRRM1	S	412	T(0.001)RHS(0.997)PT(0.002)PQQSNR	2.16002	-1.40444
Q569Z6	TR150	S	572	MDS(1)FDEDLARPSGLLAQER	2.96701	-2.28133
Q569Z6	TR150	S	669	S(1)PEIHRR	2.15286	-3.62908
Q5SSZ5	TENS3	S	934	RES(0.999)PPS(0.001)AER	2.20816	-2.75308
Q60902	EP15R	S	229	T(0.001)VFAGAVPVLPAS(0.999)PPPKDS(0.001)LR	3.20111	2.28211
Q61029	LAP2B	S	155;155	LREQGTES(1)R	3.35369	-1.53388
Q61070	EI24	S	320	TVYLQSALSS(0.006)S(0.006)S(0.028)S(0.961)AEKFPSPHPSPAK	4.05223	6.22514
Q61233	PLSL	S	5	GS(0.995)VS(0.005)DEEMMELR	3.0609	1.34062
Q62188	DPYL3	S	522	GS(0.998)PT(0.002)RPNPPVR	2.70917	2.53799
Q63918	CAVN2	S	218	DEEALEDS(1)AEEK	3.77903	-4.29509
Q64459	CP3AB	S	134;134	ALLS(0.989)PT(0.011)FTSGK	3.09728	1.46618
Q69ZR2	HECD1	S	358	RLDS(0.246)S(0.754)GER	2.68645	-3.7262
Q69ZZ6	TMCC1	S	378	NKFGS(1)ADNIPNLK	2.28093	1.65477
Q6NZC7	S23IP	S	748	KLS(1)VGAYVSSVR	3.04457	4.21257
Q6P2K6	P4R3A	S	728	TNLSGRQS(1)PSFK	2.43787	-1.2576
Q6P542	ABCF1	S	194	SKPAAADS(1)EGEEEEEDTAKEK	2.13037	-1.94966
Q6PDN3	MYLK	S	1795	KS(0.001)S(0.983)T(0.016)GSPTSPINAEK	3.14658	1.8305
Q7TN29	SMAP2	S	219	DLDLLAS(0.057)VPS(0.772)PS(0.057)S(0.057)VS(0.057)R	2.05355	2.77075
Q7TQH0	ATX2L	S	337	QGS(0.004)GRES(0.848)PS(0.147)LVSR	4.32312	2.14718
Q80XU3	NUCKS	S	214	EEDEEAES(1)PPEKK	3.19739	-4.02414
Q80Y98	DDHD2	S	447	KNS(0.991)VS(0.005)INRPAMS(0.002)AS(0.002)EVNISK	3.08885	3.51985
Q8BG67	EFR3A	S	692	LTVPYVPQVT(0.002)DEDRLS(0.998)R	2.57828	-5.05947
Q8BGC0	HTSF1	S	613	VLDEEGS(1)ER	2.33747	-1.00272
Q8BSE0	RMD2	S	51	KFGS(0.969)LT(0.031)LPEESHSAQGASVVFQR	2.0108	2.83358
Q8BTI8	SRRM2	S	1866	S(0.88)RAS(0.12)PVSR	2.74296	-2.48804
Q8BTI8	SRRM2	S	1849	S(0.974)RT(0.216)S(0.81)PVSR	2.81092	-2.17798
Q8BTM8	FLNA	S	2152	RAPS(1)VANIGSHCDLSLK	3.88782	3.08138
Q8BUV3	GEPH	S	194	VKEVHDELEDLPS(0.996)PPPPLS(0.993)PPPT(0.004)T(0.004)S(0.004)PHK	2.39148	1.4587
Q8BVI5	STX16	S	41	S(1)IAAELDELADDR	2.48854	2.01663
Q8BWJ3	KPB2	S	729	S(1)LNLVDSPQPLLK	2.83968	-2.15226
Q8CC35	SYNPO	S	672	DRAS(1)PAAAEEAVPEWASCLK	2.28	-3.68116
Q8CIN4	PAK2	S	2	S(1)DNGELEDKPPAPPVR	2.21335	-1.2428
Q8K019	BCLF1	S	221	SATSGDIWPGLSAYDNS(1)PR	2.63206	-1.70997
Q8K0D0	CDK17	S	137	RIS(1)MEDLNK	2.00071	-2.89939
Q8K2F8	LS14A	S	192	S(0.973)PT(0.027)MEQAVQTASAHLPAPAPVGR	2.36758	1.84513
Q8K310	MATR3	S	188	RDS(0.999)FDDRGPS(0.001)LNPVLDYDHGSR	2.06718	-3.23983
Q8K310	MATR3	S	598	S(0.001)YS(0.999)PDGKES(0.984)PS(0.016)DKK	2.45723	-1.6321
Q8N7N5	DCAF8	S	100	GHGHS(1)DEEDEEQPR	3.22639	-3.5922
Q8R311	CTGE5	S	611;1228	LS(1)GPAELR	4.34065	-2.47507
Q8VCB3	GYS2	S	8	SLS(1)VTSLGGLPVWEAER	3.0122	1.99909
Q8VCI5	PEX19	S	35	AKPS(0.992)PEHAPT(0.008)ISAPDASGPQK	2.73604	2.2759
Q91XU0	WRIP1	S	65	AKGPS(1)PPGAK	2.73032	-1.53281
Q91YE8	SYNP2	S	895	AQS(1)PTPSLPASWK	3.27946	3.45183
Q91Z58	CF132	S	433	SNS(1)PALKPK	2.53689	2.3127
Q924Z4	CERS2	S	341	LIEDERS(1)DR	3.75647	-2.06378
Q99J36	THUM1	S	8	ATTAQQS(1)PQPVAGKR	2.24481	-2.66318
Q99K28	ARFG2	S	145	HGTDLWIDSMNSAPS(0.002)HS(0.998)PEKK	2.60894	-2.60345
Q99K99	CD019	S	224	VS(1)QLGLNVPFSLQR	2.03774	-1.7731
Q99M08	CD003	S	19	RGS(1)FEAGR	3.65481	3.1411
Q99MR6	SRRT	S	74	HELS(1)PPQKR	2.90394	1.1216
Q99MR6	SRRT	S	4	GDS(1)DDEYDRR	2.27665	-1.93518
Q9CQS8	SC61B	S	17	PGPTPSGTNVGS(0.01)S(0.003)GRS(0.974)PS(0.012)K	2.62585	-1.63422
Q9CQU3	RER1	S	95	VDPSLMEDS(0.996)DDGPS(0.004)LPTK	2.1308	2.551
Q9CWY3	SETD6	S	22	VS(0.001)GGS(0.001)PLVAPCPS(0.998)PR	2.06162	-2.10568
Q9D0B0	SRSF9	S	205	GRDS(1)PYQSR	2.35911	-2.12109
Q9D0B0	SRSF9	S	212	GS(1)PHYFSPFRPY	2.63543	-1.38731
Q9D0F9	PGM1	S	117	AIGGIILT(0.028)AS(0.972)HNPGGPNGDFGIK	3.56745	5.311
Q9D1L0	CHCH2	S	45	RAPAAQPPAAAAPS(0.004)AVGS(0.996)PAAAPR	2.63063	-1.3143
Q9DCF9	SSRG	S	105	KLS(1)EADNRK	2.45859	-1.66864
Q9ES28	ARHG7	S	132	IKS(0.98)FDS(0.02)LGSQSSHSR	2.13364	-1.43366
Q9ET54	PALLD	S	901	IAS(1)DEEIQGTK	2.08725	1.83371
Q9JIL4	NHRF3	S	492	GETS(0.024)AES(0.975)EHDAHPAK	2.82515	-2.70605
Q9JLQ0	CD2AP	S	458	S(1)VDLDAFVAR	2.00986	-1.7919
Q9QZK2	BCAR3	S	365	T(0.017)GS(0.983)EPTLSPALVR	3.0051	1.12071
Q9QZQ1	AFAD	S	1275	S(1)QEELREEK	2.04436	-2.21352
Q9R078	AAKB1	S	108	S(1)QNNFVAILDLPEGEHQYK	2.76214	-1.17253
Q9WUX5	MRVI1	S	382	GVS(0.979)WDS(0.018)S(0.003)PEEPGPLLQK	2.4823	1.97728
E9Q1U1	CC171	T	1115	HLT(1)QLEQDKR	2.07202	1.76328
E9Q4Z2	ACACB	T	1341	HS(0.129)T(0.871)ELFMDSGFSPLCQR	2.48071	1.59555
O35381	AN32A	T	15;15	NRT(1)PSDVK	2.62522	-2.73349
O35892	SP100	T	209	DAT(0.862)PES(0.12)CS(0.019)LLPQNEER	2.97765	1.77803
P11862	GAS2	T	282	VDGKT(0.896)S(0.104)PVQSK	3.65301	-3.19482
Q63932	MP2K2	T	395	LKQPS(0.005)T(0.992)PT(0.003)R	2.77963	-1.06429
Q80WJ7	LYRIC	T	96	KREEAAPPT(1)PAPDDLAQLK	2.7081	1.1241
Q8BU14	SEC62	T	158	KEETPGT(1)PK	3.624	-3.24962
Q8BYK6	YTHD3	T	201	IGGDLT(1)AAVTK	2.37962	2.30165
Q91WT8	RBM47	T	519	PIT(1)PVYTVAPNVQR	2.29485	2.34656
Q91Y97	ALDOB	T	39	GILAADESVGT(1)MGNR	2.13326	1.7089
Q99J08	S14L2	T	401	MNQQGADT(1)PK	2.17148	-2.15438
Q9EST5	AN32B	T	265	KRET(1)DDEGEDD	3.28809	-1.02251
Q61510	TRI25	Y	518	NGIHY(1)WEVELQK	2.9114	1.58296
E9QAT4	SC16A	S	2053	GS(0.998)PVRHS(0.987)PPELS(0.015)QEEFGESFADPGSSR	2.4514	-3.2692
O08582	GTPB1	S	25	S(0.199)RS(0.693)PVDS(0.108)PVPASMFAPEPS(0.118)S(0.882)PGAAR	2.1874	-5.76203
P11499	HS90B	S	255	IEDVGS(1)DEEDDS(1)GKDKK	2.45442	-2.45115
P11499	HS90B	S	261	IEDVGS(1)DEEDDS(1)GKDKK	2.37311	-2.35594
P59242	CING	S	131	S(0.027)QS(0.973)QAS(0.999)LT(0.001)GLAFMSPSNR	2.20281	1.01872
P59242	CING	S	134	S(0.027)QS(0.973)QAS(0.999)LT(0.001)GLAFMSPSNR	2.20281	1.01872
P62754	RS6	S	236	RLS(0.999)S(0.996)LRAS(0.684)T(0.197)S(0.124)K	3.08747	2.25358
P62754	RS6	S	240	LSS(0.005)LRAS(0.968)T(0.027)SK	3.15205	2.26523
Q52KI8	SRRM1	S	672	RRS(0.999)PS(0.001)LSSK	2.59763	-3.14449
Q52KI8	SRRM1	S	624	RYS(1)PS(1)PPPK	3.40243	5.50616
Q52KI8	SRRM1	S	626	RYS(1)PS(1)PPPK	3.01615	4.74537
Q52KI8	SRRM1	S	635	T(1)AS(1)PPPPPKR	2.00876	-3.23122
Q6P5G6	UBXN7	S	266	S(0.167)ES(0.833)LIDAS(0.005)EDS(0.995)QLEAAIR	2.40451	1.74554
Q80XU3	NUCKS	S	75	DDS(0.101)HS(0.899)AEDS(1)EDEKDDHKNVR	3.05178	-4.56689
Q80XU3	NUCKS	S	79	DDS(0.101)HS(0.899)AEDS(1)EDEKDDHKNVR	4.02909	-4.42171
Q8BP27	SFR1	S	71	ENPPS(1)PPT(0.081)S(0.919)PAAPQPR	2.80626	4.23564
Q8BTI8	SRRM2	S	2067	MS(0.997)CFS(0.004)RPS(0.005)MS(0.969)PT(0.025)PLDR	2.62952	-1.20289
Q8BTI8	SRRM2	S	2075	PS(0.012)MS(0.984)PT(0.003)PLDR	2.62952	-1.20289
Q8BTI8	SRRM2	S	1924	S(0.998)RT(0.208)S(0.779)PVT(0.014)R	2.24921	-1.84291
Q8BTI8	SRRM2	S	1927	S(0.959)RT(0.069)S(0.971)PVTR	2.24921	-1.84291
Q8BTI8	SRRM2	S	1846	S(0.994)RT(0.466)S(0.539)PVS(0.002)R	2.28515	-1.40629
Q8BTI8	SRRM2	S	1849	S(0.974)RT(0.216)S(0.81)PVSR	2.28515	-1.40629
Q8BTI8	SRRM2	S	882	S(0.404)S(0.52)T(0.084)PPRQS(0.965)PS(0.027)R	2.39028	-1.94427
Q8VDD5	MYH9	S	1943	KGT(1)GDCS(1)DEEVDGKADGADAK	2.71787	-2.29079
Q91W39	NCOA5	S	29	DRS(1)PIRGS(1)PR	2.15689	-2.25554
Q91W39	NCOA5	S	34	DRS(1)PIRGS(1)PR	2.1633	-2.49811
Q920R0	ALS2	S	477	RLS(1)LPGLLSQVS(1)PR	2.54025	1.26414
Q920R0	ALS2	S	486	RLS(1)LPGLLSQVS(1)PR	2.54025	1.26414
Q9CR86	CHSP1	S	31	DRS(1)PS(1)PLR	5.16515	2.10358
Q9CR86	CHSP1	S	33	DRS(1)PS(1)PLR	5.16515	2.10358
Q9WU42	NCOR2	S	152	LEPVS(1)PPS(1)PPHADPELELAPS(0.001)R	2.12101	-2.63028
Q52KI8	SRRM1	T	745	RVS(1)RT(1)PEPK	3.09032	-4.4223
Q52KI8	SRRM1	T	633	T(1)AS(1)PPPPPKR	2.02415	-3.15053
Q8BP27	SFR1	T	70	ENPPS(1)PPT(0.955)S(0.045)PAAPQPR	3.50052	-5.43949
Q8VDD5	MYH9	T	1939	KGT(1)GDCS(1)DEEVDGKADGADAK	2.12204	-2.92971
O55003	BNIP3	S	85	AEIDS(0.108)HS(0.893)FGEKNS(0.939)T(0.678)LS(0.381)EEDYIER	2.83374	3.34676
Q60598	SRC8	S	407	KQT(0.854)PPAS(0.166)PS(0.977)PQPIEDRPPS(0.505)S(0.466)PIY(0.031)EDAAPFK	2.3894	1.19328
Q60598	SRC8	T	401	KQT(0.991)PPAS(0.047)PS(0.961)PQPIEDRPPSSPIYEDAAPFK	2.3894	1.19328
