# Supplementary material for: Phosphorylation of YBX1 in the Kidneys is Altered in Legumain Knockout-Mice
Source: J Proteome Res. 2026 May 6;25(6):3078–91. doi: 10.1021/acs.jproteome.6c00105 (PMC13247964; doi:10.1021/acs.jproteome.6c00105)
Supplement: Supplementary file 4 [file pr6c00105_si_004.xlsx]

## Sheet: summary
Supplemental Table S3: List of statistically significantly dysregulated phosphosites and proteins identified in this experiment, MaxQuant output tables
sheet #	sheet name	sheet description
sheet 1	summary	a table with summary list of tables contained in this workbook													summary: samples from kidney and liver from C57/BL6 mice without expression of legumain and wild-type were homogenised, phosphopeptides enriched with the help of MOAC (Oxide affinity Chromatography ) and IMAC (Immobilized Metal Affinity Chromatography). After in-solution digestion, samples were analysed with Thermo Scientific Orbitrap LTQ Velos mass spectrometer and .raw data processed with MaxQu…
sheet 2	kidney_phospho	phosphopeptides that were identified as statisticaly differentially regulatedin the kidneys p value treshold 0.01 and 2 fold change
sheet 3	kidney_STY_sites	MaxQaunt output "STY sites" for kidney
sheet 4	mod_specific_peptides_kid_p	MaxQaunt output table "modification specic peptides" for kidney
sheet 5	protein_groups_kid_p	MaxQuant output table "ProteinGroups" for kidney
sheet 6	pepides_kidney_p	MaxQuant output table "peptides" for kidney
sheet 7	liver_phospho	phosphopeptides that were identified as statisticaly differentially regulated in the liver, p value treshold 0.01 and 2 fold change
sheet 8	liver_STY_sites	MaxQaunt output "STY sites" for liver
sheet 9	mod_specific_peptides_kid_l	MaxQaunt output table "modification specic peptides" for liver
sheet 10	protein_groups_kid_l	MaxQuant output table "ProteinGroups" for liver
sheet 11	pepides_liver_p	MaxQuant output table "peptides" for liver
sheet 12	kidney_proteome	MaxQuant output table "ProteinGroups" for sample, not enriched for phosphopeptides, as a control experipmet for kidneys
sheet 13	liver_proteome	MaxQuant output table "ProteinGroups" for sample, not enriched for phosphopeptides, as a control experipmet for liver

## Sheet: kidney_phospho
accesion	gene_name	description	fasta_header	positions_within_proteins	sequence_window	phospho_(STY)_probabilities	amino_acid	charge	localization_prob	PEP	Score	Delta score	Score for localization	Mass error [ppm]	Intensity	-Log Student's T-test p-value ko_wt	Student's T-test q-value ko_wt	Student's T-test Difference ko_wt	Student's T-test Test statistic ko_wt	Intensity KO1	Intensity KO2	Intensity KO3	Intensity WT1	Intensity WT2	Intensity WT3
Q5SWU9	ACACA	Acetyl-CoA carboxylase 1 OS=Mus musculus OX=10090 GN=Acaca PE=1 SV=1	sp|Q5SWU9|ACACA_MOUSE Acetyl-CoA carboxylase 1 OS=Mus musculus OX=10090 GN=Acaca PE=1 SV=1	79	SGLQDGLAFHMRSSMSGLHLVKQGRDRKKID	SSMS(1)GLHLVK	S	2	0.999991	5.44e-11	51.9344	116.54	120.77	-0.19864	113060000	3.20169	0.787994	-2.38377	-1.06164	21.187	20.8178	21.3985	19.1051	18.5709	18.5759
E9Q4Z2	ACACB	Acetyl-CoA carboxylase 2 OS=Mus musculus OX=10090 GN=Acacb PE=1 SV=1	sp|E9Q4Z2|ACACB_MOUSE Acetyl-CoA carboxylase 2 OS=Mus musculus OX=10090 GN=Acacb PE=1 SV=1	1332	LPSSHPNRMAVPISVSNPDLLRHSTELFMDS	MAVPIS(0.002)VS(0.998)NPDLLR	S	2	0.998246	6.78e-43	27.5521	149.29	78.763	-1.5803	28942000	2.01027	0.426833	-1.4636	-0.632024	20.4925	20.5638	21.4133	19.4795	19.139	19.4604
P56402	AQP2	Aquaporin-2 OS=Mus musculus OX=10090 GN=Aqp2 PE=1 SV=2	sp|P56402|AQP2_MOUSE Aquaporin-2 OS=Mus musculus OX=10090 GN=Aqp2 PE=1 SV=2	261	WEEREVRRRQSVELHSPQSLPRGSKA_____	RRQS(1)VELHS(1)PQSLPR	S	4	0.999973	3.02e-12	45.6197	112.36	67.995	0.41176	151290000	2.19319	0.398955	-1.39643	-0.6159	21.4847	22.3926	21.9492	20.6415	20.5348	20.4609
Q9DBJ3	BI2L1	Brain-specific angiogenesis inhibitor 1-associated protein 2-like protein 1 OS=Mus musculus OX=10090 GN=Baiap2l1 PE=1 SV=1	sp|Q9DBJ3|BI2L1_MOUSE Brain-specific angiogenesis inhibitor 1-associated protein 2-like protein 1 OS=Mus musculus OX=10090 GN=Baiap2l1 PE=1 SV=1	421	AMSVPTPSPAPVRSISTVDLTEKSSVVIPPP	SIS(1)TVDLTEK	S	2	0.999594	2.41e-50	35.339	104.32	172	-0.76604	21854000	2.36021	0.579234	-1.15862	-0.526798	20.8536	20.7248	20.4473	19.5092	19.7961	19.2445
Q9ESU6	BRD4	Bromodomain-containing protein 4 OS=Mus musculus OX=10090 GN=Brd4 PE=1 SV=2	sp|Q9ESU6|BRD4_MOUSE Bromodomain-containing protein 4 OS=Mus musculus OX=10090 GN=Brd4 PE=1 SV=2	1153	VQPQPLVVVKEEKIHSPIIRSEPFSTSLRPE	IHS(1)PIIR	S	2	1	0.00212881	107.001	92.674	107	1.5828	6196000	2.22797	0.39928	-1.78322	-0.764086	18.8813	19.5766	19.8681	17.4687	17.9777	17.53
P35564	CALX	Calnexin OS=Mus musculus OX=10090 GN=Canx PE=1 SV=1	sp|P35564|CALX_MOUSE Calnexin OS=Mus musculus OX=10090 GN=Canx PE=1 SV=1	553	RDEEEEEEKLEEKQKSDAEEDGVTGSQDEED	S(0.999)DAEEDGVT(0.188)GS(0.703)QDEEDS(0.111)KPK	S	3	0.998535	2.25e-24	29.2323	86.823	40.756	-0.15984	151370000	3.37291	0.522846	4.0996	1.72167	18.1385	17.2474	18.4045	22.2713	21.7513	22.0667
Q61124	CLN3	Battenin OS=Mus musculus OX=10090 GN=Cln3 PE=1 SV=2	sp|Q61124|CLN3_MOUSE Battenin OS=Mus musculus OX=10090 GN=Cln3 PE=1 SV=2	14	__MGSSAGSWRRLEDSEREETDSEPQAPRLD	LEDS(0.999)EREET(0.001)DSEPQAPR	S	3	0.998547	4.33e-52	28.3928	132.96	157.85	-0.90082	9691800	3.1269	0.682767	-2.30735	-1.02624	19.9723	20.4468	20.3601	18.2041	18.098	17.5551
P17182	ENOA	Alpha-enolase OS=Mus musculus OX=10090 GN=Eno1 PE=1 SV=3	sp|P17182|ENOA_MOUSE Alpha-enolase OS=Mus musculus OX=10090 GN=Eno1 PE=1 SV=3	419	LAKYNQILRIEEELGSKAKFAGRSFRNPLAK	IEEELGS(1)KAK	S	2	1	0.000113461	122.862	26.69	122.86	1.5504	12327000	3.41591	0.960744	-2.72246	-1.21172	20.4513	20.7123	20.9537	17.8546	18.375	17.7204
P27546	MAP4	Microtubule-associated protein 4 OS=Mus musculus OX=10090 GN=Map4 PE=1 SV=3	sp|P27546|MAP4_MOUSE Microtubule-associated protein 4 OS=Mus musculus OX=10090 GN=Map4 PE=1 SV=3	914	TVSAPDLKSVRSKVGSTENIKHQPGGGRAKV	VGS(0.949)T(0.051)ENIK	S	2	0.948798	0.00299246	12.6789	57.996	81.525	-1.4353	14964000	3.87439	0.719173	-3.13433	-1.41377	20.9185	20.785	20.7085	17.2571	17.8282	17.9238
Q8K310	MATR3	Matrin-3 OS=Mus musculus OX=10090 GN=Matr3 PE=1 SV=1	sp|Q8K310|MATR3_MOUSE Matrin-3 OS=Mus musculus OX=10090 GN=Matr3 PE=1 SV=1	598	GIDLLKKDKSRKRSYSPDGKESPSDKKSKTD	SYS(1)PDGK	S	2	1	3.57e-12	79.0305	104.28	105.14	0.52546	116550000	2.69677	0.415425	-1.48194	-0.67151	22.3994	22.3648	22.3843	20.6995	21.3141	20.6891
Q91W39	NCOA5	Nuclear receptor coactivator 5 OS=Mus musculus OX=10090 GN=Ncoa5 PE=1 SV=1	sp|Q91W39|NCOA5_MOUSE Nuclear receptor coactivator 5 OS=Mus musculus OX=10090 GN=Ncoa5 PE=1 SV=1	9	_______MNTAPSRPSPTRRDPYSFGDSRDT	MNTAPS(0.016)RPS(0.969)PT(0.016)R	S	2	0.968787	3.98e-08	17.9583	114.99	64.55	-0.10874	25285000	2.30822	0.991708	2.06976	0.874026	18.4223	17.652	18.0413	19.524	20.3553	20.4456
Q62433	NDRG1	Protein NDRG1 OS=Mus musculus OX=10090 GN=Ndrg1 PE=1 SV=1	sp|Q62433|NDRG1_MOUSE Protein NDRG1 OS=Mus musculus OX=10090 GN=Ndrg1 PE=1 SV=1	326	GMGYMPSASMTRLMRSRTASGSSVTSLEGTR	S(0.964)RT(0.037)AS(0.997)GS(0.002)S(0.001)VTSLEGTR	S	2	0.963862	3.94e-188	14.2607	180.52	202.84	-0.7614	198550000	2.33364	0.791977	1.79873	0.77707	20.4716	21.2332	21.0587	22.7471	23.0771	22.3356
Q5BL07	PEX1	Peroxisome biogenesis factor 1 OS=Mus musculus OX=10090 GN=Pex1 PE=1 SV=2	sp|Q5BL07|PEX1_MOUSE Peroxisome biogenesis factor 1 OS=Mus musculus OX=10090 GN=Pex1 PE=1 SV=2	1182	GKDPLFTQHPVFRTPSQEGCQDLTQEQRDQL	T(0.002)PS(0.998)QEGCQDLTQEQR	S	2	0.998016	4.71e-130	27.0156	171.82	176.4	1.9201	5726900	2.22037	0.643787	1.68676	0.727905	18.3954	17.5846	18.4779	19.6554	20.1127	19.75
Q8CHP6	PHC3	Polyhomeotic-like protein 3 OS=Mus musculus OX=10090 GN=Phc3 PE=1 SV=2	sp|Q8CHP6|PHC3_MOUSE Polyhomeotic-like protein 3 OS=Mus musculus OX=10090 GN=Phc3 PE=1 SV=2	269	KISQRDPSPESKKGGSPGLESRSTAVTRTSS	KGGS(1)PGLESR	S	2	1	0.00128572	64.1754	76.869	98.406	1.6576	10228000	2.95674	0.553397	-3.16018	-1.32965	20.2475	20.8643	20.8247	17.472	16.9385	18.0455
Q8CGN5	PLIN1	Perilipin-1 OS=Mus musculus OX=10090 GN=Plin1 PE=1 SV=2	sp|Q8CGN5|PLIN1_MOUSE Perilipin-1 OS=Mus musculus OX=10090 GN=Plin1 PE=1 SV=2	439	PSAEAERKGSGARPASPESTPRPGQPRGSLR	GS(0.009)GARPAS(0.976)PES(0.007)T(0.007)PRPGQPR	S	3	0.976452	3.99e-42	20.4144	115.53	55.588	-0.73943	28966000	2.69174	0.647076	-3.54013	-1.41848	21.2588	20.7062	22.367	17.7339	17.9754	18.0023
Q61233	PLSL	Plastin-2 OS=Mus musculus OX=10090 GN=Lcp1 PE=1 SV=4	sp|Q61233|PLSL_MOUSE Plastin-2 OS=Mus musculus OX=10090 GN=Lcp1 PE=1 SV=4	5	___________MARGSVSDEEMMELREAFAK	ARGS(1)VSDEEMMELR	S	2	0.99999	1e-142	50.0854	192.09	194.01	-3.0377	54416000	2.45728	0.941589	-1.20979	-0.550943	21.2036	20.8008	20.6068	19.7706	19.7212	19.4901
Q9CT10	RANB3	Ran-binding protein 3 OS=Mus musculus OX=10090 GN=Ranbp3 PE=1 SV=2	sp|Q9CT10|RANB3_MOUSE Ran-binding protein 3 OS=Mus musculus OX=10090 GN=Ranbp3 PE=1 SV=2	58	EDGNYCPPVKRERTSSLTHSEEKSSGFRLKP	TSS(1)LTHSEEK	S	2	0.999993	5.23e-65	52.0168	148.73	179.95	-0.65862	141520000	2.42634	0.914979	-1.06415	-0.489118	23.4951	23.3717	23.3276	22.3141	22.635	22.0529
Q3UYI5	RGL3	Ral guanine nucleotide dissociation stimulator-like 3 OS=Mus musculus OX=10090 GN=Rgl3 PE=1 SV=2	sp|Q3UYI5|RGL3_MOUSE Ral guanine nucleotide dissociation stimulator-like 3 OS=Mus musculus OX=10090 GN=Rgl3 PE=1 SV=2	510	RVSRVIEPPAASCPSSPRIRRRISLTKRLSA	VIEPPAASCPS(0.019)S(0.981)PR	S	2	0.98062	2.36e-68	17.0614	124.51	185.95	-0.61449	34134000	3.64823	0.914211	-4.22674	-1.81087	22.1013	22.6637	21.6202	17.6143	18.0341	18.0565
Q80WQ6	RHDF2	Inactive rhomboid protein 2 OS=Mus musculus OX=10090 GN=Rhbdf2 PE=1 SV=1	sp|Q80WQ6|RHDF2_MOUSE Inactive rhomboid protein 2 OS=Mus musculus OX=10090 GN=Rhbdf2 PE=1 SV=1	147	LELPSQEVPSFQGTESPKPCKMPKIVDPLAR	ELELPSQEVPS(0.005)FQGT(0.11)ES(0.885)PKPCK	S	3	0.884554	2.07e-08	9.05459	39.447	57.922	1.4539	6904700	2.54733	0.809514	-1.59324	-0.710043	20.022	19.5848	19.9112	17.904	18.2197	18.6145
Q8BJU0	SGTA	Small glutamine-rich tetratricopeptide repeat-containing protein alpha OS=Mus musculus OX=10090 GN=Sgta PE=1 SV=2	sp|Q8BJU0|SGTA_MOUSE Small glutamine-rich tetratricopeptide repeat-containing protein alpha OS=Mus musculus OX=10090 GN=Sgta PE=1 SV=2	305	PEFVEQIRSQVVRSRTPSASHEEQQE_____	S(0.045)RT(0.902)PS(0.045)AS(0.008)HEEQQE	T	2	0.901931	4.86e-13	13.0281	111.84	132.05	0.17386	63154000	4.16438	0.954261	-4.3885	-1.9448	22.3962	23.1067	22.977	18.6985	18.2496	18.3662
P08228	SODC	Superoxide dismutase [Cu-Zn] OS=Mus musculus OX=10090 GN=Sod1 PE=1 SV=2	sp|P08228|SODC_MOUSE Superoxide dismutase [Cu-Zn] OS=Mus musculus OX=10090 GN=Sod1 PE=1 SV=2	108	DGVANVSIEDRVISLSGEHSIIGRTMVVHEK	VISLS(1)GEHSIIGR	S	2	0.999963	4.86e-141	44.6549	178.85	201.38	-0.57339	83183000	2.73915	0.699953	-3.10793	-1.28281	21.5143	21.1592	22.402	18.5421	18.9585	18.2512
Q8BTI8	SRRM2	Serine/arginine repetitive matrix protein 2 OS=Mus musculus OX=10090 GN=Srrm2 PE=1 SV=3	sp|Q8BTI8|SRRM2_MOUSE Serine/arginine repetitive matrix protein 2 OS=Mus musculus OX=10090 GN=Srrm2 PE=1 SV=3	898	PSRSSSPQPKVKTVISPRGRSHSSSSSPSPS	VKTVIS(1)PR	S	2	1	2.63e-27	67.3132	103.66	169.93	0.57272	19812000	3.25479	0.464332	-1.1091	-0.525488	20.5737	20.5401	20.2613	19.2514	19.3871	19.4093
Q8BTI8	SRRM2	Serine/arginine repetitive matrix protein 2 OS=Mus musculus OX=10090 GN=Srrm2 PE=1 SV=3	sp|Q8BTI8|SRRM2_MOUSE Serine/arginine repetitive matrix protein 2 OS=Mus musculus OX=10090 GN=Srrm2 PE=1 SV=3	1972	RSRSRTSPVTRRRSRSRTPPAIRRRSRSRTP	S(1)RT(1)PPAIR	S	2	1	0.0059665	79.1482	67.81	79.148	0.35546	31070000	2.42963	0.734052	3.57762	1.3817	17.8342	17.9343	19.1661	21.2992	22.6643	21.7039
Q8BTI8	SRRM2	Serine/arginine repetitive matrix protein 2 OS=Mus musculus OX=10090 GN=Srrm2 PE=1 SV=3	sp|Q8BTI8|SRRM2_MOUSE Serine/arginine repetitive matrix protein 2 OS=Mus musculus OX=10090 GN=Srrm2 PE=1 SV=3	1974	RSRTSPVTRRRSRSRTPPAIRRRSRSRTPLL	S(1)RT(1)PPAIR	T	2	1	0.0059665	79.1482	67.81	79.148	0.35546	31070000	2.38994	0.812283	3.74338	1.42217	18.9302	17.2577	18.2494	21.2992	22.6643	21.7039
O55098	STK10	Serine/threonine-protein kinase 10 OS=Mus musculus OX=10090 GN=Stk10 PE=1 SV=2	sp|O55098|STK10_MOUSE Serine/threonine-protein kinase 10 OS=Mus musculus OX=10090 GN=Stk10 PE=1 SV=2	185	DIRLADFGVSAKNLKTLQKRDSFIGTPYWMA	NLKT(1)LQK	T	2	1	5.36e-10	96.1429	69.545	96.143	0.23917	11543000	2.96755	0.994139	2.09916	0.933538	17.9282	17.9759	18.5171	19.987	20.5408	20.1909
P10637	TAU	Microtubule-associated protein tau OS=Mus musculus OX=10090 GN=Mapt PE=1 SV=3	sp|P10637|TAU_MOUSE Microtubule-associated protein tau OS=Mus musculus OX=10090 GN=Mapt PE=1 SV=3	554	PVPMPDLKNVRSKIGSTENLKHQPGGGKVQI	IGS(0.993)T(0.007)ENLK	S	2	0.993347	9.93e-13	21.7408	75.096	153.24	1.1982	21729000	2.08544	0.71502	-1.06252	-0.479016	21.1534	20.6576	20.5745	19.6796	19.9657	19.5527
Q3UHC0	TNR6C	Trinucleotide repeat-containing gene 6C protein OS=Mus musculus OX=10090 GN=Tnrc6c PE=1 SV=2	sp|Q3UHC0|TNR6C_MOUSE Trinucleotide repeat-containing gene 6C protein OS=Mus musculus OX=10090 GN=Tnrc6c PE=1 SV=2	714	VKQKDSSEATGWEEPSPPSIRRKMEIDDGTS	DSSEATGWEEPS(0.998)PPS(0.002)IR	S	2	0.997504	4.03e-20	26.0476	103.42	119.56	-1.8927	79495000	2.40221	0.784124	-2.56639	-1.0561	23.214	22.4414	23.2782	20.2396	19.9355	21.0595
Q99PL6	UBXN6	UBX domain-containing protein 6 OS=Mus musculus OX=10090 GN=Ubxn6 PE=1 SV=1	sp|Q99PL6|UBXN6_MOUSE UBX domain-containing protein 6 OS=Mus musculus OX=10090 GN=Ubxn6 PE=1 SV=1	36	QKLTDSAGEKTTKGKSPQLALRQPRQGPTDE	GKS(1)PQLALR	S	2	1	8.71e-14	123.596	124.36	123.6	0.47412	16025000	2.68598	0.718832	-1.02104	-0.476348	20.0527	19.7754	20.1099	18.8055	19.1453	18.9241
Q64727	VINC	Vinculin OS=Mus musculus OX=10090 GN=Vcl PE=1 SV=4	sp|Q64727|VINC_MOUSE Vinculin OS=Mus musculus OX=10090 GN=Vcl PE=1 SV=4	809	ISPMVMDAKAVAGNISDPGLQKSFLDSGYRI	AVAGNIS(1)DPGLQK	S	2	1	5.2e-07	98.1049	80.419	98.105	-1.4276	4297800	2.05341	0.339067	1.46203	0.633865	17.9561	17.2766	18.0393	19.2868	18.864	19.5073
P62960	YBOX1	Nuclease-sensitive element-binding protein 1 OS=Mus musculus OX=10090 GN=Ybx1 PE=1 SV=3	sp|P62960|YBOX1_MOUSE Nuclease-sensitive element-binding protein 1 OS=Mus musculus OX=10090 GN=Ybx1 PE=1 SV=3	174	NYQNSESGEKNEGSESAPEGQAQQRRPYRRR	NEGS(0.001)ES(0.999)APEGQAQQR	S	2	0.99898	6.92e-200	29.9093	200.23	220.48	2.0302	34220000	3.05925	0.1719	-3.84843	-1.58285	21.2003	21.8493	22.3056	18.4399	17.4407	17.9293
P62960	YBOX1	Nuclease-sensitive element-binding protein 1 OS=Mus musculus OX=10090 GN=Ybx1 PE=1 SV=3	sp|P62960|YBOX1_MOUSE Nuclease-sensitive element-binding protein 1 OS=Mus musculus OX=10090 GN=Ybx1 PE=1 SV=3	172	QQNYQNSESGEKNEGSESAPEGQAQQRRPYR	NEGS(1)ESAPEGQAQQR	S	2	0.999999	2.45e-151	58.6685	190.53	215.87	1.6711	27326000	2.14469	0.989051	3.30901	1.24699	17.8551	17.2114	18.5743	20.2573	22.0619	21.2486

## Sheet: kidney_STY_sites
Proteins	Positions within proteins	Leading proteins	Protein	Fasta headers	Localization prob	Score diff	PEP	Score	Delta score	Score for localization	Localization prob 44-1	Score diff 44-1	PEP 44-1	Score 44-1	Localization prob 44-2	Score diff 44-2	PEP 44-2	Score 44-2	Localization prob 44-3	Score diff 44-3	PEP 44-3	Score 44-3	Localization prob 45-1	Score diff 45-1	PEP 45-1	Score 45-1	Localization prob 45-2	Score diff 45-2	PEP 45-2	Score 45-2	Localization prob 45-3	Score diff 45-3	PEP 45-3	Score 45-3	Localization prob 46-1	Score diff 46-1	PEP 46-1	Score 46-1	Localization prob 46-2	Score diff 46-2	PEP 46-2	Score 46-2	Localization prob 46-3	Score diff 46-3	PEP 46-3	Score 46-3	Localization prob 58-1	Score diff 58-1	PEP 58-1
CON__P00761	106	CON__P00761	CON__P00761		0.993975	22.1822	0.00473017	84.169	34.061	83.617																																	0.993975	22.1822	0.00498796	83.617
		REV__CON__Q28194	REV__CON__Q28194		0.5	0	0.00697946	79.597	61.273	72.138	0.5	0	0.056686	57.281													0.5	0	0.0250469	66.682	0.5	0	0.050452	58.917	0.5	0	0.0434318	60.76					0.5	0	0.0434318	60.76	0.5	0	0.0202009
		REV__CON__Q28194	REV__CON__Q28194		0.5	0	0.00697946	79.597	61.273	72.138	0.5	0	0.056686	57.281													0.5	0	0.0250469	66.682	0.5	0	0.050452	58.917	0.5	0	0.0434318	60.76					0.5	0	0.0434318	60.76	0.5	0	0.0202009
		REV__sp|A6H694|LRC63_MOUSE	REV__sp|A6H694|LRC63_MOUSE		0.997833	27.4111	0.0122413	100.98	10.223	100.98					0.989919	20.1974	0.0268051	86.744	0.997833	27.4111	0.0122413	100.98	0.99325	22.0154	0.0211162	90.64													0.95586	13.9056	0.0279828	86.136
		REV__sp|D3YZU1|SHAN1_MOUSE	REV__sp|D3YZU1|SHAN1_MOUSE		0.999881	42.2582	0.000210957	133.81	8.0608	133.81	0.997527	26.6606	0.00149078	108.43													0.995496	25.3593	0.00308384	91.549									0.999351	33.1981	0.000829107	125.74
		REV__sp|E9Q394|AKP13_MOUSE	REV__sp|E9Q394|AKP13_MOUSE		0.272028	0	0.00324856	95.531	26.616	81.296													0.25	0	0.012162	71.379	0.25	0	0.00327401	94.302	0.25	0	0.012162	71.379					0.25	0	0.00363503	87.181					0.25	0	0.00955103
		REV__sp|E9Q394|AKP13_MOUSE	REV__sp|E9Q394|AKP13_MOUSE		0.272028	0	0.00324856	95.531	26.616	81.296													0.25	0	0.012162	71.379	0.25	0	0.00327401	94.302	0.25	0	0.012162	71.379					0.25	0	0.00363503	87.181					0.25	0	0.00955103
		REV__sp|E9Q394|AKP13_MOUSE	REV__sp|E9Q394|AKP13_MOUSE		0.25	0	0.00324856	95.531	26.616	84.568													0.25	0	0.012162	71.379	0.25	0	0.00327401	94.302	0.25	0	0.012162	71.379					0.25	0	0.00363503	87.181					0.25	0	0.00955103
		REV__sp|G3UZ78|ADGB_MOUSE	REV__sp|G3UZ78|ADGB_MOUSE		0.627875	2.27184	0.00901388	75.311	14.523	75.311
		REV__sp|P11531|DMD_MOUSE	REV__sp|P11531|DMD_MOUSE		1	49.3096	0.00653676	56.139	28.458	49.31	1	43.5943	0.0357622	43.594									1	56.1392	0.00653676	56.139					1	42.7845	0.0382925	42.785	1	42.2093	0.0400899	42.209					1	47.6064	0.0232254	47.606	1	49.3096	0.0190927
		REV__sp|P23188|FURIN_MOUSE	REV__sp|P23188|FURIN_MOUSE		0.991706	20.7763	0.0112379	58.37	29.029	58.37
		REV__sp|P49222|EPB42_MOUSE	REV__sp|P49222|EPB42_MOUSE		0.641113	2.51977	0.006845	79.986	14.538	59.067					0.5	0	0.0248306	60.102													0.5	0	0.0139431	68.657	0.5	0	0.0144674	67.881	0.5	0	0.0126637	70.552					0.5	0	0.0248306
		REV__sp|P55012|S12A2_MOUSE	REV__sp|P55012|S12A2_MOUSE		1	47.5611	0.0155735	47.561	12.84	47.561																																	1	47.5611	0.0155735	47.561
		REV__sp|Q0VGM9|RTEL1_MOUSE	REV__sp|Q0VGM9|RTEL1_MOUSE		0.908749	9.98206	0.0053379	83.869	37.867	83.869					0.870905	8.2906	0.0150545	66.92	0.875044	8.45272	0.0159245	65.627									0.89886	9.48771	0.00848865	77.192									0.875044	8.45272	0.0159245	65.627
		REV__sp|Q3TPX4|EXOC5_MOUSE	REV__sp|Q3TPX4|EXOC5_MOUSE		0.999111	31.0753	0.0121195	101.25	10.158	99.7									0.997307	26.5437	0.0128227	99.7									0.993994	23.4587	0.0400732	79.893	0.997491	26.2093	0.0121195	101.25	0.996999	25.5968	0.0137583	97.635	0.999111	31.0753	0.0128227	99.7
		REV__sp|Q3U962|CO5A2_MOUSE	REV__sp|Q3U962|CO5A2_MOUSE		0.999581	33.7805	0.00350309	42.095	17.242	42.095
		REV__sp|Q60584|FBXW2_MOUSE	REV__sp|Q60584|FBXW2_MOUSE		0.499955	0	0.0124873	42.789	16.248	42.789	0.499915	0	0.0130778	42.209
		REV__sp|Q60584|FBXW2_MOUSE	REV__sp|Q60584|FBXW2_MOUSE		0.499955	0	0.0124873	42.789	16.248	42.789	0.499915	0	0.0130778	42.209
		REV__sp|Q60847|COCA1_MOUSE	REV__sp|Q60847|COCA1_MOUSE		0.810992	7.16246	0.0113936	50.46	10.581	50.46																													0.810992	7.16246	0.0113936	50.46
		REV__sp|Q60934|GRIK1_MOUSE	REV__sp|Q60934|GRIK1_MOUSE		0.999999	60.1516	0.00440449	63.29	23.759	63.29	0.999964	44.4282	0.0334654	45.614									0.999987	48.8082	0.0188629	51.03	0.999984	47.9101	0.0159393	52.527	0.999946	42.7035	0.0358099	44.925
		REV__sp|Q6EJB6|UT14B_MOUSE	REV__sp|Q6EJB6|UT14B_MOUSE		0.837619	7.12511	0.0132245	70.552	16.012	70.552					0.800364	6.03048	0.0184066	64.73
		REV__sp|Q6PDS3|SARM1_MOUSE	REV__sp|Q6PDS3|SARM1_MOUSE		0.5	0	0.010893	45.915	11.737	45.915																	0.5	0	0.010893	45.915	0.5	0	0.010893	45.915	0.5	0	0.010893	45.915	0.5	0	0.010893	45.915
		REV__sp|Q6ZPJ3|UBE2O_MOUSE	REV__sp|Q6ZPJ3|UBE2O_MOUSE		1	92.4393	0.00420423	92.439	16.585	92.439																																					1	92.4393	0.00420423
		REV__sp|Q7TMS5|ABCG2_MOUSE	REV__sp|Q7TMS5|ABCG2_MOUSE		1	55.6486	0.0104933	73.887	27.068	55.649	1	60.064	0.0248038	60.064					1	73.8866	0.0104933	73.887									1	55.6486	0.0340374	55.649
		REV__sp|Q8BG19|TMTC4_MOUSE	REV__sp|Q8BG19|TMTC4_MOUSE		0.999944	43.958	0.00934024	68.847	54.167	67.334	0.997249	28.1036	0.0599479	48.44	0.998142	28.2297	0.0502831	50.791	0.999467	34.1559	0.0255811	57.532	0.999099	31.8728	0.0319613	55.249	0.995535	24.9081	0.0609441	48.284	0.998324	30.5102	0.0523154	50.297					0.998284	30.4078	0.0527361	50.194					0.999823	40.2774	0.0211528
		REV__sp|Q8BL74|TF3C2_MOUSE	REV__sp|Q8BL74|TF3C2_MOUSE		0.89862	9.4766	0.0019283	83.182	7.0824	60.49									0.89862	9.4766	0.0105664	60.49	0.858165	7.8184	0.014027	58.172					0.699213	3.66431	0.00780585	62.338
		REV__sp|Q8BNA6|FAT3_MOUSE	REV__sp|Q8BNA6|FAT3_MOUSE		0.499112	0	0.0106448	47.288	9.6071	47.288
		REV__sp|Q8BX02|KANK2_MOUSE	REV__sp|Q8BX02|KANK2_MOUSE		1	78.3345	0.00360705	78.334	17.898	78.334																																	1	78.3345	0.00360705	78.334
		REV__sp|Q8BZH4|POGZ_MOUSE	REV__sp|Q8BZH4|POGZ_MOUSE		0.985229	19.6802	0.00166083	104.05	73.793	76.228	0.981452	17.3661	0.0093783	94.309	0.972984	15.795	0.00950089	94.309	0.971971	15.4813	0.00844283	93.556	0.980413	17.1175	0.0093783	94.309	0.826629	7.98065	0.0569585	59.426	0.981265	17.3661	0.00950089	94.309	0.978683	16.8987	0.00166083	104.05	0.981848	17.3661	0.00939636	94.309	0.981876	17.3661	0.00950089	94.309	0.972984	15.795	0.0119845
		REV__sp|Q8CGC6|RBM28_MOUSE	REV__sp|Q8CGC6|RBM28_MOUSE		0.554118	0.961409	0.00142829	66.004	25.98	66.004	0.507324	0.658843	0.0178304	45.115																					0.542585	0.865087	0.00489317	57.434									0.507637	0.658843	0.0178304
		REV__sp|Q8CGC6|RBM28_MOUSE	REV__sp|Q8CGC6|RBM28_MOUSE		0.550481	0.949877	0.00263878	62.162	30.772	62.162													0.550481	0.949877	0.00263878	62.162
		REV__sp|Q8K5A4|RSLAA_MOUSE	REV__sp|Q8K5A4|RSLAA_MOUSE		0.796814	6.15841	0.0109396	64.64	29.867	57.885					0.653574	3.62867	0.0584668	52.788	0.796814	6.15841	0.0314884	57.885					0.794861	6.2306	0.059065	52.693	0.709377	6.36624	0.0109396	64.64	0.787381	5.92591	0.0284607	58.829	0.447351	0	0.0361554	56.432	0.714189	6.98764	0.0302419	58.274	0.776914	5.73	0.0247014
		REV__sp|Q8K5A4|RSLAA_MOUSE	REV__sp|Q8K5A4|RSLAA_MOUSE		0.907066	11.0123	0.00935583	66.27	31.769	66.27	0.465618	0.344786	0.0361554	56.432																	0.76121	7.66102	0.0289573	58.674					0.447351	0	0.0361554	56.432					0.617226	3.90241	0.0305756
		REV__sp|Q8K5A4|RSLAA_MOUSE	REV__sp|Q8K5A4|RSLAA_MOUSE		0.832223	8.72406	0.00373563	73.632	17.825	58.172					0.618839	5.11499	0.0120426	63.944	0.454784	0	0.033804	57.164																					0.832223	8.72406	0.0305684	58.172
		REV__sp|Q9CPY7|AMPL_MOUSE	REV__sp|Q9CPY7|AMPL_MOUSE		0.5	0	0.00670088	46.706	23.33	46.706
		REV__sp|Q9CPY7|AMPL_MOUSE	REV__sp|Q9CPY7|AMPL_MOUSE		0.5	0	0.00670088	46.706	23.33	46.706
		REV__sp|Q9DBX6|CP2S1_MOUSE	REV__sp|Q9DBX6|CP2S1_MOUSE		0.999942	42.353	0.00449911	127.56	37.812	127.56									0.998519	28.2883	0.0195491	91.853																									0.998763	29.0695	0.00889556
		REV__sp|Q9JIM3|ER6L2_MOUSE	REV__sp|Q9JIM3|ER6L2_MOUSE		0.99334	21.7365	0.00189853	93.429	12.093	93.429
		REV__sp|Q9QYB1|CLIC4_MOUSE	REV__sp|Q9QYB1|CLIC4_MOUSE		0.999727	35.6299	0.0131977	70.977	31.829	58.37																					0.999727	35.6299	0.0564038	58.37									0.999461	32.6843	0.0131977	70.977
		REV__sp|Q9Z1T6|FYV1_MOUSE	REV__sp|Q9Z1T6|FYV1_MOUSE		0.999999	62.4242	0.00415254	66.595	38.418	66.595									0.999983	47.6108	0.0211928	51.927	0.999996	54.054	0.00892288	58.37													0.999891	39.639	0.0601769	42.001					0.999998	56.1106	0.00415254
		REV__sp|Q9Z2A0|PDPK1_MOUSE	REV__sp|Q9Z2A0|PDPK1_MOUSE		0.712408	1.22747	0.0108984	59.9	35.341	59.9					0.709339	1.14284	0.0388224	53.188													0.587696	0.490461	0.0286447	44.089									0.613238	0.687688	0.0108984	53.554	0.712408	1.22747	0.0148432
		REV__sp|Q9Z2A0|PDPK1_MOUSE	REV__sp|Q9Z2A0|PDPK1_MOUSE		0.885653	6.16934	0.0108984	53.554	35.237	50.957																					0.873901	5.63551	0.0286447	44.089									0.83988	4.51767	0.0108984	53.554	0.686116	0.740461	0.0207537
sp|A2A5R2|BIG2_MOUSE	227	sp|A2A5R2|BIG2_MOUSE	sp|A2A5R2|BIG2_MOUSE	sp|A2A5R2|BIG2_MOUSE Brefeldin A-inhibited guanine nucleotide-exchange protein 2 OS=Mus musculus OX=10090 GN=Arfgef2 PE=1 SV=1	0.988617	19.3876	2.53e-28	98.839	91.506	90.37													0.98337	17.7211	2.26e-12	71.299																					0.988617	19.3876	2.37e-21
sp|A2A5R2|BIG2_MOUSE	276	sp|A2A5R2|BIG2_MOUSE	sp|A2A5R2|BIG2_MOUSE	sp|A2A5R2|BIG2_MOUSE Brefeldin A-inhibited guanine nucleotide-exchange protein 2 OS=Mus musculus OX=10090 GN=Arfgef2 PE=1 SV=1	1	67.4155	2.09e-05	130.16	42.979	129.69					0.999667	34.7798	0.00396819	89.266	0.999989	49.7352	2.09e-05	120.54	0.999178	30.8476	0.00737034	79.036					0.999978	46.4974	0.00346391	97.749	0.999887	39.4879	0.0152586	66.617	0.99998	46.9789	0.00392316	96.756
sp|A2A5R2|BIG2_MOUSE	1535	sp|A2A5R2|BIG2_MOUSE	sp|A2A5R2|BIG2_MOUSE	sp|A2A5R2|BIG2_MOUSE Brefeldin A-inhibited guanine nucleotide-exchange protein 2 OS=Mus musculus OX=10090 GN=Arfgef2 PE=1 SV=1	0.997909	26.8794	6.77e-06	113.76	99.325	113.35	0.985012	18.8484	2.45e-05	105.14	0.97256	18.1951	2.45e-05	105.14	0.985593	18.8484	2.45e-05	105.14	0.997909	26.8794	7.26e-06	113.35					0.981116	17.227	3.3e-05	101.89	0.79729	7.5846	0.0115293	58.676
sp|A2A5R2|BIG2_MOUSE	1518	sp|A2A5R2|BIG2_MOUSE	sp|A2A5R2|BIG2_MOUSE	sp|A2A5R2|BIG2_MOUSE Brefeldin A-inhibited guanine nucleotide-exchange protein 2 OS=Mus musculus OX=10090 GN=Arfgef2 PE=1 SV=1	0.996066	24.7792	1e-87	182.76	141.56	182.76
sp|A2A690|TANC2_MOUSE	1534	sp|A2A690|TANC2_MOUSE	sp|A2A690|TANC2_MOUSE	sp|A2A690|TANC2_MOUSE Protein TANC2 OS=Mus musculus OX=10090 GN=Tanc2 PE=1 SV=1	0.945455	12.4033	0.00396665	86.332	73.805	67.385													0.786221	5.65581	0.00396665	86.332	0.933382	11.4657	0.0211266	67.897	0.723079	4.16891	0.0224453	67.385					0.945455	12.4033	0.0224453	67.385	0.905934	9.83867	0.0253152	66.27
sp|A2A791|ZMYM4_MOUSE	121	sp|A2A791|ZMYM4_MOUSE	sp|A2A791|ZMYM4_MOUSE	sp|A2A791|ZMYM4_MOUSE Zinc finger MYM-type protein 4 OS=Mus musculus OX=10090 GN=Zmym4 PE=1 SV=1	1	85.0616	2.12e-24	106.35	97.361	85.062																													1	106.354	2.12e-24	106.35
sp|A2A7S8|K1522_MOUSE	909	sp|A2A7S8|K1522_MOUSE	sp|A2A7S8|K1522_MOUSE	sp|A2A7S8|K1522_MOUSE Uncharacterized protein KIAA1522 OS=Mus musculus OX=10090 GN=Kiaa1522 PE=1 SV=1	1	161.039	2.18e-85	179.58	136.47	161.04	1	72.6443	5.91e-05	72.644									1	123.995	2.5e-21	123.99	1	97.4572	1.07e-15	97.457	1	120.747	5.08e-21	120.75									1	132.13	1.7e-26	132.13	1	143.396	7.32e-42
sp|A2A8Z1|OSBL9_MOUSE	324	sp|A2A8Z1|OSBL9_MOUSE	sp|A2A8Z1|OSBL9_MOUSE	sp|A2A8Z1|OSBL9_MOUSE Oxysterol-binding protein-related protein 9 OS=Mus musculus OX=10090 GN=Osbpl9 PE=1 SV=1	0.249955	0	4.6e-10	75.896	53.46	75.896																													0.249955	0	4.6e-10	75.896
sp|A2A8Z1|OSBL9_MOUSE	325	sp|A2A8Z1|OSBL9_MOUSE	sp|A2A8Z1|OSBL9_MOUSE	sp|A2A8Z1|OSBL9_MOUSE Oxysterol-binding protein-related protein 9 OS=Mus musculus OX=10090 GN=Osbpl9 PE=1 SV=1	0.458066	0	3.89e-24	100.88	72.066	100.88													0.391137	0	4.7e-09	68.689													0.249955	0	4.6e-10	75.896
sp|A2A8Z1|OSBL9_MOUSE	326	sp|A2A8Z1|OSBL9_MOUSE	sp|A2A8Z1|OSBL9_MOUSE	sp|A2A8Z1|OSBL9_MOUSE Oxysterol-binding protein-related protein 9 OS=Mus musculus OX=10090 GN=Osbpl9 PE=1 SV=1	0.725899	5.87401	1.03e-45	129.27	104.01	99.954													0.396115	0	4.7e-09	68.689									0.703732	5.43249	4.06e-18	94.73	0.249955	0	4.6e-10	75.896					0.650116	5.54748	4.8e-24
sp|A2A8Z1|OSBL9_MOUSE	329	sp|A2A8Z1|OSBL9_MOUSE	sp|A2A8Z1|OSBL9_MOUSE	sp|A2A8Z1|OSBL9_MOUSE Oxysterol-binding protein-related protein 9 OS=Mus musculus OX=10090 GN=Osbpl9 PE=1 SV=1	0.396115	0	1.9e-17	91.416	73.359	40.756	0.37881	2.21967	1.9e-17	91.416									0.396115	0	0.000396063	40.756													0.249955	0	4.6e-10	75.896
sp|A2AAE1|K1109_MOUSE	1436	sp|A2AAE1|K1109_MOUSE	sp|A2AAE1|K1109_MOUSE	sp|A2AAE1|K1109_MOUSE Transmembrane protein KIAA1109 OS=Mus musculus OX=10090 GN=Kiaa1109 PE=1 SV=4	0.808167	6.40708	0.000457824	41.423	25.481	41.423
sp|A2AAE1|K1109_MOUSE	2755	sp|A2AAE1|K1109_MOUSE	sp|A2AAE1|K1109_MOUSE	sp|A2AAE1|K1109_MOUSE Transmembrane protein KIAA1109 OS=Mus musculus OX=10090 GN=Kiaa1109 PE=1 SV=4	0.993087	21.5729	1.32e-104	196.84	176.83	192.86	0.880268	8.66406	6.84e-12	132.97	0.993087	21.5729	9.68e-84	192.86					0.602887	1.81322	0.000949359	78.401	0.660007	2.88078	1.1e-83	192.18	0.981882	17.3394	2.19e-84	196.84	0.882625	8.762	4e-25	154.47	0.992009	20.9392	2.41e-86	162.32	0.733928	4.40655	1.32e-104	170.79	0.982567	17.5099	4.64e-25
sp|A2AAE1|K1109_MOUSE	2603	sp|A2AAE1|K1109_MOUSE	sp|A2AAE1|K1109_MOUSE	sp|A2AAE1|K1109_MOUSE Transmembrane protein KIAA1109 OS=Mus musculus OX=10090 GN=Kiaa1109 PE=1 SV=4	0.892763	11.663	0.000254589	89.359	70.548	89.359	0.459029	2.31141	0.0127841	63.212													0.892763	11.663	0.000254589	89.359
sp|A2AB59|RHG27_MOUSE	458	sp|A2AB59|RHG27_MOUSE	sp|A2AB59|RHG27_MOUSE	sp|A2AB59|RHG27_MOUSE Rho GTPase-activating protein 27 OS=Mus musculus OX=10090 GN=Arhgap27 PE=1 SV=1	0.5	0	2.06e-84	178.47	152.11	169.02	0.499983	0	2.53e-32	136.81	0.499903	0	2.13e-32	137.79	0.499997	0	1.67e-41	148.24	0.499999	0	2.06e-84	178.47					0.5	0	3.92e-71	169.02	0.499861	0	4.03e-20	119.56	0.499962	0	1.12e-25	132.15	0.499875	0	2.38e-17	116.78	0.499934	0	1.94e-41
sp|A2AB59|RHG27_MOUSE	459	sp|A2AB59|RHG27_MOUSE	sp|A2AB59|RHG27_MOUSE	sp|A2AB59|RHG27_MOUSE Rho GTPase-activating protein 27 OS=Mus musculus OX=10090 GN=Arhgap27 PE=1 SV=1	0.5	0	2.06e-84	178.47	152.11	169.02	0.499983	0	2.53e-32	136.81	0.499903	0	2.13e-32	137.79	0.499997	0	1.67e-41	148.24	0.499999	0	2.06e-84	178.47					0.5	0	3.92e-71	169.02	0.499861	0	4.03e-20	119.56	0.499962	0	1.12e-25	132.15	0.499875	0	2.38e-17	116.78	0.499934	0	1.94e-41
sp|A2ADY9|DDI2_MOUSE	120	sp|A2ADY9|DDI2_MOUSE	sp|A2ADY9|DDI2_MOUSE	sp|A2ADY9|DDI2_MOUSE Protein DDI1 homolog 2 OS=Mus musculus OX=10090 GN=Ddi2 PE=1 SV=1	0.469717	0	5.94e-17	64.954	51.223	64.954																																	0.469717	0	5.94e-17	64.954
sp|A2ADY9|DDI2_MOUSE	121	sp|A2ADY9|DDI2_MOUSE	sp|A2ADY9|DDI2_MOUSE	sp|A2ADY9|DDI2_MOUSE Protein DDI1 homolog 2 OS=Mus musculus OX=10090 GN=Ddi2 PE=1 SV=1	0.469717	0	5.94e-17	64.954	51.223	64.954																																	0.469717	0	5.94e-17	64.954
sp|A2AF47|DOC11_MOUSE	1237	sp|A2AF47|DOC11_MOUSE	sp|A2AF47|DOC11_MOUSE	sp|A2AF47|DOC11_MOUSE Dedicator of cytokinesis protein 11 OS=Mus musculus OX=10090 GN=Dock11 PE=1 SV=1	0.499851	0	4.01e-08	51.089	43.813	51.089
sp|A2AF47|DOC11_MOUSE	1240	sp|A2AF47|DOC11_MOUSE	sp|A2AF47|DOC11_MOUSE	sp|A2AF47|DOC11_MOUSE Dedicator of cytokinesis protein 11 OS=Mus musculus OX=10090 GN=Dock11 PE=1 SV=1	0.499851	0	4.01e-08	51.089	43.813	51.089
sp|A2AG58|BCLA3_MOUSE	78	sp|A2AG58|BCLA3_MOUSE	sp|A2AG58|BCLA3_MOUSE	sp|A2AG58|BCLA3_MOUSE BCLAF1 and THRAP3 family member 3 OS=Mus musculus OX=10090 GN=Bclaf3 PE=1 SV=1	0.942839	14.9711	0.0117727	44.089	33.301	44.089													0.942839	14.9711	0.0117727	44.089
sp|A2AG58|BCLA3_MOUSE	80	sp|A2AG58|BCLA3_MOUSE	sp|A2AG58|BCLA3_MOUSE	sp|A2AG58|BCLA3_MOUSE BCLAF1 and THRAP3 family member 3 OS=Mus musculus OX=10090 GN=Bclaf3 PE=1 SV=1	0.95649	17.7242	0.0117727	44.089	33.301	44.089													0.95649	17.7242	0.0117727	44.089
sp|A2AGH6|MED12_MOUSE	636	sp|A2AGH6|MED12_MOUSE	sp|A2AGH6|MED12_MOUSE	sp|A2AGH6|MED12_MOUSE Mediator of RNA polymerase II transcription subunit 12 OS=Mus musculus OX=10090 GN=Med12 PE=1 SV=1	0.988931	19.5106	2.84e-23	81.967	69.285	60.348																																					0.988931	19.5106	4.66e-12
sp|A2AHG0|LZTS3_MOUSE	673	sp|A2AHG0|LZTS3_MOUSE	sp|A2AHG0|LZTS3_MOUSE	sp|A2AHG0|LZTS3_MOUSE Leucine zipper putative tumor suppressor 3 OS=Mus musculus OX=10090 GN=Lzts3 PE=1 SV=1	0.321046	0	0.00550589	43.024	31.754	43.024	0.321046	0	0.00550589	43.024
sp|A2AHG0|LZTS3_MOUSE	674	sp|A2AHG0|LZTS3_MOUSE	sp|A2AHG0|LZTS3_MOUSE	sp|A2AHG0|LZTS3_MOUSE Leucine zipper putative tumor suppressor 3 OS=Mus musculus OX=10090 GN=Lzts3 PE=1 SV=1	0.321046	0	0.00550589	43.024	31.754	43.024	0.321046	0	0.00550589	43.024
sp|A2AI08|TPRN_MOUSE	457	sp|A2AI08|TPRN_MOUSE	sp|A2AI08|TPRN_MOUSE	sp|A2AI08|TPRN_MOUSE Taperin OS=Mus musculus OX=10090 GN=Tprn PE=1 SV=1	0.993274	21.6933	6.02e-08	41.868	35.773	41.868
sp|A2AIV2|VIR_MOUSE	1577	sp|A2AIV2|VIR_MOUSE	sp|A2AIV2|VIR_MOUSE	sp|A2AIV2|VIR_MOUSE Protein virilizer homolog OS=Mus musculus OX=10090 GN=Virma PE=1 SV=1	0.652811	2.75534	3.05e-06	138.75	115.01	99.5	0.652811	2.75534	8.22e-05	99.5	0.633598	2.37856	3.05e-06	138.75	0.498029	0	0.00658258	79.693																									0.639011	2.48016	3.05e-06
sp|A2AIV2|VIR_MOUSE	1578	sp|A2AIV2|VIR_MOUSE	sp|A2AIV2|VIR_MOUSE	sp|A2AIV2|VIR_MOUSE Protein virilizer homolog OS=Mus musculus OX=10090 GN=Virma PE=1 SV=1	0.994946	22.9413	6.79e-42	178.95	147.11	178.95	0.598624	1.7361	2.95e-06	138.89					0.788588	5.71725	1.75e-09	144.47													0.937353	11.75	1.1e-14	152.38	0.994946	22.9413	6.79e-42	178.95	0.986863	18.758	7.49e-15	154.36
sp|A2AIW0|ENTR1_MOUSE	241	sp|A2AIW0|ENTR1_MOUSE	sp|A2AIW0|ENTR1_MOUSE	sp|A2AIW0|ENTR1_MOUSE Endosome-associated-trafficking regulator 1 OS=Mus musculus OX=10090 GN=Entr1 PE=1 SV=1	0.65766	0.763932	1.89e-10	61.89	50.258	61.112													0.65766	0.763932	2.53e-10	61.112	0.656958	0.778219	1.89e-10	61.89
sp|A2AIW0|ENTR1_MOUSE	245	sp|A2AIW0|ENTR1_MOUSE	sp|A2AIW0|ENTR1_MOUSE	sp|A2AIW0|ENTR1_MOUSE Endosome-associated-trafficking regulator 1 OS=Mus musculus OX=10090 GN=Entr1 PE=1 SV=1	0.753404	2.21185	1.89e-10	61.89	50.258	61.89													0.750517	2.13811	2.53e-10	61.112	0.753404	2.21185	1.89e-10	61.89
sp|A2AJ15|MA1B1_MOUSE	102	sp|A2AJ15|MA1B1_MOUSE	sp|A2AJ15|MA1B1_MOUSE	sp|A2AJ15|MA1B1_MOUSE Endoplasmic reticulum mannosyl-oligosaccharide 1,2-alpha-mannosidase OS=Mus musculus OX=10090 GN=Man1b1 PE=1 SV=1	1	106.596	7.83e-78	120.37	108.84	112.72	1	106.596	4.81e-56	112.72	1	67.3112	1.92e-21	73.156	1	79.4431	3.99e-15	85.288	1	76.2565	2.71e-07	82.102	1	71.4179	8.59e-05	84.566	1	98.9765	8.94e-07	105.14	0.999997	55.3032	0.00840193	59.248	1	99.1077	1.55e-11	105.14	1	80.3435	2.01e-07	88.441
sp|A2AJ88|PLPL7_MOUSE	377	sp|A2AJ88|PLPL7_MOUSE	sp|A2AJ88|PLPL7_MOUSE	sp|A2AJ88|PLPL7_MOUSE Patatin-like phospholipase domain-containing protein 7 OS=Mus musculus OX=10090 GN=Pnpla7 PE=1 SV=1	0.648286	2.66712	0.000130406	64.749	51.597	64.749
sp|A2AJI0|MA7D1_MOUSE	401	sp|A2AJI0|MA7D1_MOUSE	sp|A2AJI0|MA7D1_MOUSE	sp|A2AJI0|MA7D1_MOUSE MAP7 domain-containing protein 1 OS=Mus musculus OX=10090 GN=Map7d1 PE=1 SV=1	1	58.1586	0.00013827	94.454	78.915	58.159																																					1	44.0054	0.0166809
sp|A2AJI0|MA7D1_MOUSE	114	sp|A2AJI0|MA7D1_MOUSE	sp|A2AJI0|MA7D1_MOUSE	sp|A2AJI0|MA7D1_MOUSE MAP7 domain-containing protein 1 OS=Mus musculus OX=10090 GN=Map7d1 PE=1 SV=1	0.478284	0.864856	0.000517447	49.577	44.149	43.611
sp|A2AJI0|MA7D1_MOUSE	115	sp|A2AJI0|MA7D1_MOUSE	sp|A2AJI0|MA7D1_MOUSE	sp|A2AJI0|MA7D1_MOUSE MAP7 domain-containing protein 1 OS=Mus musculus OX=10090 GN=Map7d1 PE=1 SV=1	0.462914	0	0.000517447	49.577	44.149	49.577
sp|A2AJT4|PNISR_MOUSE	211	sp|A2AJT4|PNISR_MOUSE	sp|A2AJT4|PNISR_MOUSE	sp|A2AJT4|PNISR_MOUSE Arginine/serine-rich protein PNISR OS=Mus musculus OX=10090 GN=Pnisr PE=1 SV=1	1	85.9132	7.93e-30	123	114.9	85.913	1	50.2259	0.000182759	50.226									1	45.9158	0.000413298	45.916									1	45.9158	2.14e-05	55.983									1	104.751	4.72e-24
sp|A2ALK8|PTN3_MOUSE	370	sp|A2ALK8|PTN3_MOUSE	sp|A2ALK8|PTN3_MOUSE	sp|A2ALK8|PTN3_MOUSE Tyrosine-protein phosphatase non-receptor type 3 OS=Mus musculus OX=10090 GN=Ptpn3 PE=1 SV=1	0.806655	7.33007	1.78e-05	90.861	70.033	90.861	0.470303	0	0.000964857	64.224
sp|A2ALK8|PTN3_MOUSE	372	sp|A2ALK8|PTN3_MOUSE	sp|A2ALK8|PTN3_MOUSE	sp|A2ALK8|PTN3_MOUSE Tyrosine-protein phosphatase non-receptor type 3 OS=Mus musculus OX=10090 GN=Ptpn3 PE=1 SV=1	0.891252	10.033	0.000964857	64.224	42.804	61.226	0.470303	0	0.000964857	64.224																																	0.891252	10.033	0.00137413
sp|A2ALS5|RPGP1_MOUSE	484	sp|A2ALS5|RPGP1_MOUSE	sp|A2ALS5|RPGP1_MOUSE	sp|A2ALS5|RPGP1_MOUSE Rap1 GTPase-activating protein 1 OS=Mus musculus OX=10090 GN=Rap1gap PE=1 SV=2	0.892878	9.27047	1.35e-20	140.82	127.99	94.728	0.861087	7.93057	4.93e-06	92.939	0.883136	8.9008	0.00176812	67.115	0.832677	7.03026	0.0109478	50.843					0.860939	7.93057	3.19e-05	85.457																	0.864156	8.03632	4.08e-06
sp|A2ALS5|RPGP1_MOUSE	515	sp|A2ALS5|RPGP1_MOUSE	sp|A2ALS5|RPGP1_MOUSE	sp|A2ALS5|RPGP1_MOUSE Rap1 GTPase-activating protein 1 OS=Mus musculus OX=10090 GN=Rap1gap PE=1 SV=2	1	74.0767	2.98e-08	143.22	98.868	74.077	1	104.297	0.00074222	104.3	1	89.266	0.0039844	89.266	1	143.217	2.98e-08	143.22													1	126.48	6.16e-05	126.48
sp|A2ALS5|RPGP1_MOUSE	498	sp|A2ALS5|RPGP1_MOUSE	sp|A2ALS5|RPGP1_MOUSE	sp|A2ALS5|RPGP1_MOUSE Rap1 GTPase-activating protein 1 OS=Mus musculus OX=10090 GN=Rap1gap PE=1 SV=2	0.647006	2.63141	7.62e-103	173.98	130.39	173.98	0.5861	1.51077	2.42e-58	143.93	0.586007	1.50909	5.5e-07	108.23	0.647006	2.63141	2.46e-61	173.98	0.584515	1.4824	0.000948287	57.227					0.595598	1.6814	3.2e-06	95.195	0.581165	1.42256	0.00070635	60.635	0.5	0	1.13e-23	114.31	0.567446	1.17884	8.98e-20	136.6	0.590385	1.58759	1.73e-33
sp|A2ALS5|RPGP1_MOUSE	499	sp|A2ALS5|RPGP1_MOUSE	sp|A2ALS5|RPGP1_MOUSE	sp|A2ALS5|RPGP1_MOUSE Rap1 GTPase-activating protein 1 OS=Mus musculus OX=10090 GN=Rap1gap PE=1 SV=2	0.868883	8.21302	7.62e-103	177	132.08	177	0.5	0	2.42e-58	143.93	0.5	0	5.5e-07	108.23	0.5	0	2.67e-07	110.77	0.797869	5.963	3.92e-60	168.05	0.507102	0.123376	0.000834104	58.835	0.5	0	3.2e-06	95.195					0.5	0	1.13e-23	114.31	0.5	0	8.98e-20	136.6	0.868883	8.21302	6.95e-73
sp|A2ALU4|SHRM2_MOUSE	1165	sp|A2ALU4|SHRM2_MOUSE	sp|A2ALU4|SHRM2_MOUSE	sp|A2ALU4|SHRM2_MOUSE Protein Shroom2 OS=Mus musculus OX=10090 GN=Shroom2 PE=1 SV=1	0.998043	27.5194	5.68e-07	124.12	115.17	124.12	0.998043	27.5194	5.68e-07	124.12					0.948607	12.6685	5.68e-07	124.12									0.888178	9.01264	0.00017238	109.72
sp|A2ALU4|SHRM2_MOUSE	318	sp|A2ALU4|SHRM2_MOUSE	sp|A2ALU4|SHRM2_MOUSE	sp|A2ALU4|SHRM2_MOUSE Protein Shroom2 OS=Mus musculus OX=10090 GN=Shroom2 PE=1 SV=1	1	58.8298	0.000545378	65.231	56.277	58.83	1	50.2074	0.00165145	58.159	1	55.7548	0.0022603	55.755																													1	50.6533	0.00504472
sp|A2AM05|CNTLN_MOUSE	7	sp|A2AM05|CNTLN_MOUSE	sp|A2AM05|CNTLN_MOUSE	sp|A2AM05|CNTLN_MOUSE Centlein OS=Mus musculus OX=10090 GN=Cntln PE=1 SV=1	0.528185	0	0.00551053	41.644	6.923	41.644									0.528185	0	0.00551053	41.644
sp|A2AM05|CNTLN_MOUSE	8	sp|A2AM05|CNTLN_MOUSE	sp|A2AM05|CNTLN_MOUSE	sp|A2AM05|CNTLN_MOUSE Centlein OS=Mus musculus OX=10090 GN=Cntln PE=1 SV=1	0.531347	0.552262	0.00551053	41.644	6.923	41.644									0.531347	0.552262	0.00551053	41.644
sp|A2AM05|CNTLN_MOUSE	9	sp|A2AM05|CNTLN_MOUSE	sp|A2AM05|CNTLN_MOUSE	sp|A2AM05|CNTLN_MOUSE Centlein OS=Mus musculus OX=10090 GN=Cntln PE=1 SV=1	0.491494	0	0.00551053	41.644	6.923	41.644									0.491494	0	0.00551053	41.644
sp|A2AN08|UBR4_MOUSE	2715	sp|A2AN08|UBR4_MOUSE	sp|A2AN08|UBR4_MOUSE	sp|A2AN08|UBR4_MOUSE E3 ubiquitin-protein ligase UBR4 OS=Mus musculus OX=10090 GN=Ubr4 PE=1 SV=1	0.713117	3.95466	3.06e-05	129.85	112.03	119.53					0.710496	3.89907	3.28e-05	119.68	0.499999	0	0.000102845	129.85	0.499832	0	9.66e-05	123.96													0.49999	0	0.0011055	107.21	0.499897	0	0.0186375	77.14
sp|A2AN08|UBR4_MOUSE	2716	sp|A2AN08|UBR4_MOUSE	sp|A2AN08|UBR4_MOUSE	sp|A2AN08|UBR4_MOUSE E3 ubiquitin-protein ligase UBR4 OS=Mus musculus OX=10090 GN=Ubr4 PE=1 SV=1	0.992344	21.1279	1.98e-94	208.6	166.73	185.77	0.987199	18.8715	2.3e-48	185.96	0.985574	18.3502	8.41e-27	170.89	0.986168	18.5311	1.76e-26	167.09	0.98671	18.7065	1.68e-36	176.48	0.987303	18.9109	3.61e-27	172.88	0.987253	18.8904	8.24e-37	179.42	0.992344	21.1279	2.4e-48	185.77	0.990352	20.1153	1.3e-36	177.78	0.989506	19.7464	2.11e-37	181.53	0.989482	19.7353	2.3e-48
sp|A2AN08|UBR4_MOUSE	625	sp|A2AN08|UBR4_MOUSE	sp|A2AN08|UBR4_MOUSE	sp|A2AN08|UBR4_MOUSE E3 ubiquitin-protein ligase UBR4 OS=Mus musculus OX=10090 GN=Ubr4 PE=1 SV=1	1	71.0526	0.000309865	99.927	60.009	97.417					1	71.0526	0.000397467	97.417	1	65.4939	0.00045313	95.822													0.999993	51.3486	0.00220288	64.52	0.997682	26.3395	0.030162	42.095
sp|A2AP18|PLCH2_MOUSE	326	sp|A2AP18|PLCH2_MOUSE	sp|A2AP18|PLCH2_MOUSE	sp|A2AP18|PLCH2_MOUSE 1-phosphatidylinositol 4,5-bisphosphate phosphodiesterase eta-2 OS=Mus musculus OX=10090 GN=Plch2 PE=1 SV=2	1	43.9912	0.00543477	43.991	7.4722	43.991
sp|A2APT9|KLD7A_MOUSE	89	sp|A2APT9|KLD7A_MOUSE	sp|A2APT9|KLD7A_MOUSE	sp|A2APT9|KLD7A_MOUSE Kelch domain-containing protein 7A OS=Mus musculus OX=10090 GN=Klhdc7a PE=1 SV=3	0.922739	13.52	2.6e-36	97.593	85.16	97.593					0.202698	0	5.64e-08	48.984					0.922739	13.52	2.6e-36	97.593	0.668504	6.21401	4.9e-08	49.942	0.649483	8.12706	3.22e-09	55.846					0.461216	2.20168	1.31e-19	72.726					0.646249	5.30118	2.75e-36
sp|A2APT9|KLD7A_MOUSE	95	sp|A2APT9|KLD7A_MOUSE	sp|A2APT9|KLD7A_MOUSE	sp|A2APT9|KLD7A_MOUSE Kelch domain-containing protein 7A OS=Mus musculus OX=10090 GN=Klhdc7a PE=1 SV=3	0.438122	0.875378	2.55e-29	93.295	83.312	84.073					0.202698	0	5.64e-08	48.984
sp|A2APT9|KLD7A_MOUSE	99	sp|A2APT9|KLD7A_MOUSE	sp|A2APT9|KLD7A_MOUSE	sp|A2APT9|KLD7A_MOUSE Kelch domain-containing protein 7A OS=Mus musculus OX=10090 GN=Klhdc7a PE=1 SV=3	0.202698	0	5.64e-08	48.984	41.708	48.984					0.202698	0	5.64e-08	48.984
sp|A2APT9|KLD7A_MOUSE	361	sp|A2APT9|KLD7A_MOUSE	sp|A2APT9|KLD7A_MOUSE	sp|A2APT9|KLD7A_MOUSE Kelch domain-containing protein 7A OS=Mus musculus OX=10090 GN=Klhdc7a PE=1 SV=3	1	54.8051	4.04e-31	105.17	91.716	54.805	1	40.962	2.73e-06	55.526													1	40.5195	0.000207407	43.895					1	40.5146	0.00409429	40.515									1	47.3795	6.55e-05
sp|A2APT9|KLD7A_MOUSE	122	sp|A2APT9|KLD7A_MOUSE	sp|A2APT9|KLD7A_MOUSE	sp|A2APT9|KLD7A_MOUSE Kelch domain-containing protein 7A OS=Mus musculus OX=10090 GN=Klhdc7a PE=1 SV=3	0.959359	14.0073	7.7e-15	129.32	82.393	129.32																																					0.959359	14.0073	7.7e-15
sp|A2APV2|FMNL2_MOUSE	171	sp|A2APV2|FMNL2_MOUSE	sp|A2APV2|FMNL2_MOUSE	sp|A2APV2|FMNL2_MOUSE Formin-like protein 2 OS=Mus musculus OX=10090 GN=Fmnl2 PE=1 SV=2	1	98.133	0.0108972	106.04	60.362	98.133	1	98.133	0.0135328	98.133	1	90.6566	0.0210953	90.657	1	95.9093	0.0145401	95.909	1	93.3738	0.0175845	93.374									1	94.3023	0.0163848	94.302	1	106.042	0.0108972	106.04
sp|A2APV2|FMNL2_MOUSE	1075	sp|A2APV2|FMNL2_MOUSE	sp|A2APV2|FMNL2_MOUSE	sp|A2APV2|FMNL2_MOUSE Formin-like protein 2 OS=Mus musculus OX=10090 GN=Fmnl2 PE=1 SV=2	0.264888	0.338739	0.0104214	67.115	55.951	52.265																									0.249972	0	0.0406482	50.284
sp|A2APV2|FMNL2_MOUSE	1076	sp|A2APV2|FMNL2_MOUSE	sp|A2APV2|FMNL2_MOUSE	sp|A2APV2|FMNL2_MOUSE Formin-like protein 2 OS=Mus musculus OX=10090 GN=Fmnl2 PE=1 SV=2	0.249999	0	0.0104214	67.115	55.951	67.115																									0.249972	0	0.0406482	50.284
sp|A2APV2|FMNL2_MOUSE	1077	sp|A2APV2|FMNL2_MOUSE	sp|A2APV2|FMNL2_MOUSE	sp|A2APV2|FMNL2_MOUSE Formin-like protein 2 OS=Mus musculus OX=10090 GN=Fmnl2 PE=1 SV=2	0.249999	0	0.0104214	67.115	55.951	67.115																									0.249972	0	0.0406482	50.284
sp|A2AQ07|TBB1_MOUSE	435	sp|A2AQ07|TBB1_MOUSE	sp|A2AQ07|TBB1_MOUSE	sp|A2AQ07|TBB1_MOUSE Tubulin beta-1 chain OS=Mus musculus OX=10090 GN=Tubb1 PE=1 SV=1	1	116.647	1.69e-53	137.43	123.12	116.65	1	104.998	1.69e-53	137.43	1	81.3556	1.56e-45	128.17	1	92.275	1.2e-45	129.78	1	97.2709	1.18e-23	97.271	1	73.2937	3.9e-36	118.01	1	108.915	2.44e-32	108.92	1	97.4572	1.14e-23	97.457	1	83.9358	1.06e-32	110.31	1	99.508	3.88e-32	107.45	1	122.407	1.04e-39
sp|A2AQ25|SKT_MOUSE	361	sp|A2AQ25|SKT_MOUSE	sp|A2AQ25|SKT_MOUSE	sp|A2AQ25|SKT_MOUSE Sickle tail protein OS=Mus musculus OX=10090 GN=Skt PE=1 SV=1	0.999954	44.8174	2.16e-77	163.51	139.25	149.41	0.866424	8.12046	5.62e-13	146.36	0.926251	10.9898	1.95e-13	149.23	0.993215	21.6667	1.18e-61	149.23	0.997978	27.0068	3.72e-27	127.56	0.831166	6.92627	7.1e-08	100.02	0.999068	31.1716	9.89e-20	122.46	0.990939	20.393	7.1e-07	127.56	0.998039	27.1825	3.72e-27	127.56	0.999501	33.1163	4.07e-49	146.36	0.99403	22.2882	2.16e-77
sp|A2AQ25|SKT_MOUSE	169	sp|A2AQ25|SKT_MOUSE	sp|A2AQ25|SKT_MOUSE	sp|A2AQ25|SKT_MOUSE Sickle tail protein OS=Mus musculus OX=10090 GN=Skt PE=1 SV=1	0.997118	25.3898	0.00551772	83.397	31.229	67.726																									0.943024	12.1883	0.0179151	63.624	0.959054	13.6963	0.0347973	55.401
sp|A2AR02|PPIG_MOUSE	685	sp|A2AR02|PPIG_MOUSE	sp|A2AR02|PPIG_MOUSE	sp|A2AR02|PPIG_MOUSE Peptidyl-prolyl cis-trans isomerase G OS=Mus musculus OX=10090 GN=Ppig PE=1 SV=1	0.999999	60.4163	0.000154168	132.69	66.151	132.69	0.993199	21.6448	0.000415762	112.73	0.994929	22.9269	0.0014247	95.417	0.995379	23.3322	0.00150581	87.241	0.996974	25.1775	0.000977614	104.04					0.989792	19.866	0.00559377	73.466	0.999999	60.4163	0.000154168	132.69	0.999354	31.8981	0.000743219	107.52	0.991487	20.6619	0.00212327	84.352	0.999402	32.2288	0.000455509
sp|A2AR02|PPIG_MOUSE	714	sp|A2AR02|PPIG_MOUSE	sp|A2AR02|PPIG_MOUSE	sp|A2AR02|PPIG_MOUSE Peptidyl-prolyl cis-trans isomerase G OS=Mus musculus OX=10090 GN=Ppig PE=1 SV=1	0.999324	31.696	1.36e-86	204.52	166.86	204.52	0.807514	6.2275	0.00131965	79.614									0.964774	14.3756	7.26e-05	112.17									0.847862	7.46086	1.57e-05	132.08									0.979769	16.8511	2.01e-10
sp|A2AR02|PPIG_MOUSE	395	sp|A2AR02|PPIG_MOUSE	sp|A2AR02|PPIG_MOUSE	sp|A2AR02|PPIG_MOUSE Peptidyl-prolyl cis-trans isomerase G OS=Mus musculus OX=10090 GN=Ppig PE=1 SV=1	1	107.485	1.26e-78	189.87	147.81	144.5	1	87.3144	2.22e-20	135.09	1	94.8261	1.02e-32	157.11					1	75.4808	2.22e-20	135.09	0.995987	23.9481	0.0057642	48.883					1	97.5911	1.28e-40	159.88	1	70.4215	6.6e-11	124.18					1	93.8354	1.71e-25
sp|A2AR02|PPIG_MOUSE	288	sp|A2AR02|PPIG_MOUSE	sp|A2AR02|PPIG_MOUSE	sp|A2AR02|PPIG_MOUSE Peptidyl-prolyl cis-trans isomerase G OS=Mus musculus OX=10090 GN=Ppig PE=1 SV=1	1	59.294	0.000490282	101.38	83.56	59.294	1	60.4336	0.00890104	60.434									1	57.8039	0.0108972	57.804									1	62.2875	0.00749384	62.287									1	101.38	0.000490282
sp|A2ARK0|FA83C_MOUSE	754	sp|A2ARK0|FA83C_MOUSE	sp|A2ARK0|FA83C_MOUSE	sp|A2ARK0|FA83C_MOUSE Protein FAM83C OS=Mus musculus OX=10090 GN=Fam83c PE=2 SV=1	0.499996	0	0.0145626	49.5	18.95	49.5					0.499996	0	0.0145626	49.5
sp|A2ARP1|VIP1_MOUSE	959	sp|A2ARP1|VIP1_MOUSE	sp|A2ARP1|VIP1_MOUSE	sp|A2ARP1|VIP1_MOUSE Inositol hexakisphosphate and diphosphoinositol-pentakisphosphate kinase 1 OS=Mus musculus OX=10090 GN=Ppip5k1 PE=1 SV=1	0.869111	8.22177	3.23e-10	103.85	84.896	103.85	0.869106	8.22177	3.23e-10	103.85	0.536741	0.639555	5.23e-06	81.619	0.824937	6.73353	0.000503301	73.887									0.710722	3.9039	4.16e-06	82.908
sp|A2ARP1|VIP1_MOUSE	1147	sp|A2ARP1|VIP1_MOUSE	sp|A2ARP1|VIP1_MOUSE	sp|A2ARP1|VIP1_MOUSE Inositol hexakisphosphate and diphosphoinositol-pentakisphosphate kinase 1 OS=Mus musculus OX=10090 GN=Ppip5k1 PE=1 SV=1	0.991582	20.7112	2.17e-05	134.38	109.17	134.38					0.859259	7.85703	0.00465026	63.944					0.743298	4.61734	0.0146948	51.979									0.945966	12.4321	0.000463067	95.477	0.833456	6.99354	0.000185405	110.08					0.965891	14.5205	0.000123965
sp|A2ARV4|LRP2_MOUSE	4658	sp|A2ARV4|LRP2_MOUSE	sp|A2ARV4|LRP2_MOUSE	sp|A2ARV4|LRP2_MOUSE Low-density lipoprotein receptor-related protein 2 OS=Mus musculus OX=10090 GN=Lrp2 PE=1 SV=1	1	157.777	3.76e-47	176.51	161.36	176.51	1	157.777	3.76e-47	176.51	1	147.265	9.36e-29	166.48	1	146.968	1.85e-26	160.69	1	144.394	6.13e-20	158.11	1	159.058	8.78e-36	167.44	1	133.478	2.57e-13	146.36	1	135.006	4.26e-19	155.02	1	139.82	8.12e-19	151.74	1	138.903	8.07e-19	151.78	1	120.6	6.93e-08
sp|A2ARV4|LRP2_MOUSE	4624	sp|A2ARV4|LRP2_MOUSE	sp|A2ARV4|LRP2_MOUSE	sp|A2ARV4|LRP2_MOUSE Low-density lipoprotein receptor-related protein 2 OS=Mus musculus OX=10090 GN=Lrp2 PE=1 SV=1	0.944616	12.3187	1.57e-61	145.7	127.03	123.29	0.918317	10.5086	1.69e-14	124.09	0.931493	11.3345	3.16e-19	132.44	0.908697	9.97933	4.63e-19	131.24	0.927307	11.0573	1.69e-14	124.09	0.919927	10.6026	2.33e-14	122.93	0.918317	10.5086	5.92e-33	145.7	0.932589	11.4096	7.12e-33	144.68	0.930788	11.2867	1.57e-61	136.81	0.938548	11.8392	3.49e-61	133.47	0.927307	11.0573	6.99e-26
sp|A2ARV4|LRP2_MOUSE	4626	sp|A2ARV4|LRP2_MOUSE	sp|A2ARV4|LRP2_MOUSE	sp|A2ARV4|LRP2_MOUSE Low-density lipoprotein receptor-related protein 2 OS=Mus musculus OX=10090 GN=Lrp2 PE=1 SV=1	0.559721	1.04244	0.000246173	65.805	48.369	55.33									0.5	0	0.0253214	40.025																	0.5	0	0.00984026	47.532	0.559721	1.04244	0.00155464	55.33
sp|A2ARV4|LRP2_MOUSE	4635	sp|A2ARV4|LRP2_MOUSE	sp|A2ARV4|LRP2_MOUSE	sp|A2ARV4|LRP2_MOUSE Low-density lipoprotein receptor-related protein 2 OS=Mus musculus OX=10090 GN=Lrp2 PE=1 SV=1	0.527355	1.26842	0.000398069	67.995	55.829	56.482
sp|A2ARV4|LRP2_MOUSE	4636	sp|A2ARV4|LRP2_MOUSE	sp|A2ARV4|LRP2_MOUSE	sp|A2ARV4|LRP2_MOUSE Low-density lipoprotein receptor-related protein 2 OS=Mus musculus OX=10090 GN=Lrp2 PE=1 SV=1	0.95408	14.6082	0	270.73	217.17	215.49	0.695015	6.58793	1.1e-227	242.86	0.88215	10.3391	1.86e-200	233.63	0.95408	14.6082	1.2e-151	215.49	0.783429	8.12267	1.19e-264	230.85	0.770896	5.74321	2.77e-115	199.01	0.915611	11.6894	2.99e-256	248.75	0.649265	3.90513	1.17e-212	223.76	0.735937	6.40527	8.97e-238	224.41	0.872834	10.3773	4.77e-256	246.12	0.90821	9.97445	0
sp|A2ARV4|LRP2_MOUSE	4577	sp|A2ARV4|LRP2_MOUSE	sp|A2ARV4|LRP2_MOUSE	sp|A2ARV4|LRP2_MOUSE Low-density lipoprotein receptor-related protein 2 OS=Mus musculus OX=10090 GN=Lrp2 PE=1 SV=1	0.999966	45.1087	4.75e-90	149.16	136.48	149.16	0.999768	37.8628	3e-63	121.7	0.999966	45.1087	4.75e-90	149.16	0.99996	44.4178	2.29e-56	115.54	0.999871	39.0823	4.99e-70	127.92	0.999299	34.5117	6.82e-36	98.225	0.999664	35.2947	3e-63	121.7	0.99884	31.0488	4.99e-70	127.92	0.999944	43.8673	3.3e-70	130.32	0.999455	33.2312	2.17e-37	103.34	0.99992	42.6553	1.33e-89
sp|A2BH40|ARI1A_MOUSE	1756	sp|A2BH40|ARI1A_MOUSE	sp|A2BH40|ARI1A_MOUSE	sp|A2BH40|ARI1A_MOUSE AT-rich interactive domain-containing protein 1A OS=Mus musculus OX=10090 GN=Arid1a PE=1 SV=1	0.93877	14.6134	0.00288935	43.64	28.831	43.64																									0.93877	14.6134	0.00288935	43.64
sp|A2CG49|KALRN_MOUSE	1722	sp|A2CG49|KALRN_MOUSE	sp|A2CG49|KALRN_MOUSE	sp|A2CG49|KALRN_MOUSE Kalirin OS=Mus musculus OX=10090 GN=Kalrn PE=1 SV=1	0.450624	0	4.85e-13	72.568	57.479	63.184																									0.450624	0	2.85e-10	63.184	0.436946	0	4.85e-13	72.568	0.417507	0	2.18e-09	56.529
sp|A2CG49|KALRN_MOUSE	1725	sp|A2CG49|KALRN_MOUSE	sp|A2CG49|KALRN_MOUSE	sp|A2CG49|KALRN_MOUSE Kalirin OS=Mus musculus OX=10090 GN=Kalrn PE=1 SV=1	0.450624	0	3.06e-50	123.65	101.06	63.184																									0.450624	0	2.85e-10	63.184	0.436946	0	4.85e-13	72.568	0.417507	0	2.18e-09	56.529
sp|A2CG49|KALRN_MOUSE	1728	sp|A2CG49|KALRN_MOUSE	sp|A2CG49|KALRN_MOUSE	sp|A2CG49|KALRN_MOUSE Kalirin OS=Mus musculus OX=10090 GN=Kalrn PE=1 SV=1	0.488988	0	2.61e-65	141.15	122.66	72.086	0.32286	0	1.94e-16	82.849	0.427431	0	1.25e-11	64.723					0.402301	0	4.58e-05	47.392	0.343977	0	5.76e-06	48.759
sp|A2CG49|KALRN_MOUSE	1729	sp|A2CG49|KALRN_MOUSE	sp|A2CG49|KALRN_MOUSE	sp|A2CG49|KALRN_MOUSE Kalirin OS=Mus musculus OX=10090 GN=Kalrn PE=1 SV=1	0.802283	6.18003	2.61e-65	141.15	122.66	106.88	0.32286	0	1.94e-16	82.849	0.427431	0	1.25e-11	64.723					0.755515	6.86942	5.46e-50	120.92	0.343977	0	5.76e-06	48.759																	0.589363	2.31206	8.31e-29
sp|A2CG63|ARI4B_MOUSE	778	sp|A2CG63|ARI4B_MOUSE	sp|A2CG63|ARI4B_MOUSE	sp|A2CG63|ARI4B_MOUSE AT-rich interactive domain-containing protein 4B OS=Mus musculus OX=10090 GN=Arid4b PE=1 SV=1	0.99996	44.1677	0.000245821	128.03	73.969	115.78	0.990908	20.6881	0.0482533	54.066					0.995192	23.1901	0.00194644	93.096	0.993897	22.3454	0.000955651	106.4					0.932892	11.4413	0.00817111	76.282	0.99349	21.8359	0.000245821	128.03	0.972829	15.5527	0.00138924	97.813	0.998202	27.4472	0.00175742	94.409
sp|A2RSJ4|UH1BL_MOUSE	418	sp|A2RSJ4|UH1BL_MOUSE	sp|A2RSJ4|UH1BL_MOUSE	sp|A2RSJ4|UH1BL_MOUSE UHRF1-binding protein 1-like OS=Mus musculus OX=10090 GN=Uhrf1bp1l PE=1 SV=2	0.930855	13.1798	5.58e-23	99.343	90.179	89.979																									0.930855	13.1798	2.3e-16	89.979									0.763497	5.83989	8.88e-12
sp|A2RSJ4|UH1BL_MOUSE	952	sp|A2RSJ4|UH1BL_MOUSE	sp|A2RSJ4|UH1BL_MOUSE	sp|A2RSJ4|UH1BL_MOUSE UHRF1-binding protein 1-like OS=Mus musculus OX=10090 GN=Uhrf1bp1l PE=1 SV=2	0.625548	2.23059	0.000525624	78.513	46.752	78.513																									0.625548	2.23059	0.000525624	78.513
sp|A2RSJ4|UH1BL_MOUSE	986	sp|A2RSJ4|UH1BL_MOUSE	sp|A2RSJ4|UH1BL_MOUSE	sp|A2RSJ4|UH1BL_MOUSE UHRF1-binding protein 1-like OS=Mus musculus OX=10090 GN=Uhrf1bp1l PE=1 SV=2	0.569946	1.22318	5.1e-06	108.59	100.06	108.59																					0.568493	1.19738	6.01e-06	107.37
sp|A2RSJ4|UH1BL_MOUSE	988	sp|A2RSJ4|UH1BL_MOUSE	sp|A2RSJ4|UH1BL_MOUSE	sp|A2RSJ4|UH1BL_MOUSE UHRF1-binding protein 1-like OS=Mus musculus OX=10090 GN=Uhrf1bp1l PE=1 SV=2	0.8234	7.1568	6.91e-06	106.17	95.023	67.646
sp|A2RSQ0|DEN5B_MOUSE	1068	sp|A2RSQ0|DEN5B_MOUSE	sp|A2RSQ0|DEN5B_MOUSE	sp|A2RSQ0|DEN5B_MOUSE DENN domain-containing protein 5B OS=Mus musculus OX=10090 GN=Dennd5b PE=1 SV=2	0.962381	16.2267	0.00436865	55.173	37.667	53.403													0.656848	7.59815	0.0178034	43.791									0.900489	11.7218	0.012405	48.899	0.962381	16.2267	0.00817701	53.403	0.924583	12.9117	0.0171962	45.614
sp|A2RT67|DEND3_MOUSE	554	sp|A2RT67|DEND3_MOUSE	sp|A2RT67|DEND3_MOUSE	sp|A2RT67|DEND3_MOUSE DENN domain-containing protein 3 OS=Mus musculus OX=10090 GN=Dennd3 PE=1 SV=2	0.891944	9.16687	0.00157756	41.554	33.367	41.554					0.891944	9.16687	0.00157756	41.554
sp|A2TJV2|PALM3_MOUSE	332	sp|A2TJV2|PALM3_MOUSE	sp|A2TJV2|PALM3_MOUSE	sp|A2TJV2|PALM3_MOUSE Paralemmin-3 OS=Mus musculus OX=10090 GN=Palm3 PE=1 SV=1	0.543134	0.75119	1.31e-32	80.139	69.81	80.139																									0.499958	0	1.44e-12	53.844
sp|A2TJV2|PALM3_MOUSE	335	sp|A2TJV2|PALM3_MOUSE	sp|A2TJV2|PALM3_MOUSE	sp|A2TJV2|PALM3_MOUSE Paralemmin-3 OS=Mus musculus OX=10090 GN=Palm3 PE=1 SV=1	0.499999	0	1.67e-28	72.425	59.372	72.425																									0.499958	0	1.44e-12	53.844
sp|A2TJV2|PALM3_MOUSE	269	sp|A2TJV2|PALM3_MOUSE	sp|A2TJV2|PALM3_MOUSE	sp|A2TJV2|PALM3_MOUSE Paralemmin-3 OS=Mus musculus OX=10090 GN=Palm3 PE=1 SV=1	0.499451	0	0.00151737	85.355	67.689	85.355	0.497522	0	0.00486068	64.73	0.475839	0	0.00196278	83	0.487465	0	0.0155177	57.174					0.498717	0	0.00196861	74.841	0.492055	0	0.00318181	68.525									0.499451	0	0.00151737	85.355	0.497244	0	0.00223984
sp|A2TJV2|PALM3_MOUSE	270	sp|A2TJV2|PALM3_MOUSE	sp|A2TJV2|PALM3_MOUSE	sp|A2TJV2|PALM3_MOUSE Paralemmin-3 OS=Mus musculus OX=10090 GN=Palm3 PE=1 SV=1	0.85788	7.86426	0.000712284	94.122	72.658	78.486	0.815537	6.58332	0.0024416	80.469	0.475839	0	0.00196278	83	0.487465	0	0.0155177	57.174	0.778415	5.56165	0.000970598	89.43	0.498717	0	0.00196861	74.841	0.524832	1.48929	0.00318181	68.525	0.805238	6.17876	0.00213892	82.069	0.761516	5.05608	0.00105868	87.831	0.499451	0	0.00151737	85.355	0.497244	0	0.00223984
sp|A3KGS3|RGPA2_MOUSE	373	sp|A3KGS3|RGPA2_MOUSE	sp|A3KGS3|RGPA2_MOUSE	sp|A3KGS3|RGPA2_MOUSE Ral GTPase-activating protein subunit alpha-2 OS=Mus musculus OX=10090 GN=Ralgapa2 PE=1 SV=2	0.849781	5.13406	0.00320914	52.814	42.968	52.814													0.849781	5.13406	0.00320914	52.814
sp|A3KGS3|RGPA2_MOUSE	375	sp|A3KGS3|RGPA2_MOUSE	sp|A3KGS3|RGPA2_MOUSE	sp|A3KGS3|RGPA2_MOUSE Ral GTPase-activating protein subunit alpha-2 OS=Mus musculus OX=10090 GN=Ralgapa2 PE=1 SV=2	0.597013	0.628911	0.00320914	52.814	42.968	52.814													0.597013	0.628911	0.00320914	52.814
sp|A3KGS3|RGPA2_MOUSE	818	sp|A3KGS3|RGPA2_MOUSE	sp|A3KGS3|RGPA2_MOUSE	sp|A3KGS3|RGPA2_MOUSE Ral GTPase-activating protein subunit alpha-2 OS=Mus musculus OX=10090 GN=Ralgapa2 PE=1 SV=2	0.38925	0	7.39e-52	149.09	134.39	85.536	0.365504	0	1.11e-23	107.75																																	0.361867	0	7.39e-52
sp|A3KGS3|RGPA2_MOUSE	819	sp|A3KGS3|RGPA2_MOUSE	sp|A3KGS3|RGPA2_MOUSE	sp|A3KGS3|RGPA2_MOUSE Ral GTPase-activating protein subunit alpha-2 OS=Mus musculus OX=10090 GN=Ralgapa2 PE=1 SV=2	0.365504	0	7.39e-52	149.09	134.39	57.59	0.365504	0	1.11e-23	107.75																																	0.361867	0	7.39e-52
sp|A3KGS3|RGPA2_MOUSE	820	sp|A3KGS3|RGPA2_MOUSE	sp|A3KGS3|RGPA2_MOUSE	sp|A3KGS3|RGPA2_MOUSE Ral GTPase-activating protein subunit alpha-2 OS=Mus musculus OX=10090 GN=Ralgapa2 PE=1 SV=2	0.636158	5.43683	0.00311854	85.536	46.661	62.166
sp|A3KGS3|RGPA2_MOUSE	486	sp|A3KGS3|RGPA2_MOUSE	sp|A3KGS3|RGPA2_MOUSE	sp|A3KGS3|RGPA2_MOUSE Ral GTPase-activating protein subunit alpha-2 OS=Mus musculus OX=10090 GN=Ralgapa2 PE=1 SV=2	0.997178	29.0496	0.000677849	114.86	85.713	114.86
sp|A4QPC6|BT2A2_MOUSE	280	sp|A4QPC6|BT2A2_MOUSE	sp|A4QPC6|BT2A2_MOUSE	sp|A4QPC6|BT2A2_MOUSE Butyrophilin subfamily 2 member A2 OS=Mus musculus OX=10090 GN=Btn2a2 PE=1 SV=1	0.5	0	0.0144492	69.176	33.682	50.127	0.5	0	0.0283336	60.76	0.5	0	0.018382	64.757	0.5	0	0.0212424	63.306	0.5	0	0.0212424	63.306	0.5	0	0.018382	64.757	0.5	0	0.0283336	60.76	0.5	0	0.0380216	57.281	0.5	0	0.0144492	69.176	0.5	0	0.04797	54.205	0.5	0	0.0343361
sp|A4QPC6|BT2A2_MOUSE	283	sp|A4QPC6|BT2A2_MOUSE	sp|A4QPC6|BT2A2_MOUSE	sp|A4QPC6|BT2A2_MOUSE Butyrophilin subfamily 2 member A2 OS=Mus musculus OX=10090 GN=Btn2a2 PE=1 SV=1	0.5	0	0.0144492	69.176	33.682	50.127	0.5	0	0.0283336	60.76	0.5	0	0.018382	64.757	0.5	0	0.0212424	63.306	0.5	0	0.0212424	63.306	0.5	0	0.018382	64.757	0.5	0	0.0283336	60.76	0.5	0	0.0380216	57.281	0.5	0	0.0144492	69.176	0.5	0	0.04797	54.205	0.5	0	0.0343361
sp|A6H619|PHRF1_MOUSE	1201	sp|A6H619|PHRF1_MOUSE	sp|A6H619|PHRF1_MOUSE	sp|A6H619|PHRF1_MOUSE PHD and RING finger domain-containing protein 1 OS=Mus musculus OX=10090 GN=Phrf1 PE=1 SV=2	1	79.055	0.000132642	111.12	96.916	111.12	1	65.5381	0.000465583	100.22	0.999998	56.5306	0.00192427	83.204	1	65.6379	0.000850013	91.62	1	67.5349	0.00078195	92.856					0.999997	55.3958	0.00213892	82.069	1	74.4522	0.000508753	99.011	0.999999	63.0724	0.000916539	90.412	1	66.7653	0.00111183	87.498	0.99997	45.2335	0.00140321
sp|A6H619|PHRF1_MOUSE	982	sp|A6H619|PHRF1_MOUSE	sp|A6H619|PHRF1_MOUSE	sp|A6H619|PHRF1_MOUSE PHD and RING finger domain-containing protein 1 OS=Mus musculus OX=10090 GN=Phrf1 PE=1 SV=2	0.9855	18.4788	2.22e-19	75.717	67.321	75.717					0.938363	12.0923	3.34e-19	73.616
sp|A6H8H2|DEN4C_MOUSE	971	sp|A6H8H2|DEN4C_MOUSE	sp|A6H8H2|DEN4C_MOUSE	sp|A6H8H2|DEN4C_MOUSE DENN domain-containing protein 4C OS=Mus musculus OX=10090 GN=Dennd4c PE=1 SV=1	0.91126	10.6253	4.51e-12	69.578	55.685	69.578													0.494695	0	1.66e-09	58.373																					0.91126	10.6253	4.51e-12
sp|A6H8H2|DEN4C_MOUSE	1272	sp|A6H8H2|DEN4C_MOUSE	sp|A6H8H2|DEN4C_MOUSE	sp|A6H8H2|DEN4C_MOUSE DENN domain-containing protein 4C OS=Mus musculus OX=10090 GN=Dennd4c PE=1 SV=1	0.33327	0	0.00113605	80.239	64.101	80.239																					0.33327	0	0.00113605	80.239													0.333195	0	0.00918766
sp|A6H8H2|DEN4C_MOUSE	1273	sp|A6H8H2|DEN4C_MOUSE	sp|A6H8H2|DEN4C_MOUSE	sp|A6H8H2|DEN4C_MOUSE DENN domain-containing protein 4C OS=Mus musculus OX=10090 GN=Dennd4c PE=1 SV=1	0.33327	0	0.00113605	80.239	64.101	80.239																					0.33327	0	0.00113605	80.239													0.333195	0	0.00918766
sp|A6H8H2|DEN4C_MOUSE	1274	sp|A6H8H2|DEN4C_MOUSE	sp|A6H8H2|DEN4C_MOUSE	sp|A6H8H2|DEN4C_MOUSE DENN domain-containing protein 4C OS=Mus musculus OX=10090 GN=Dennd4c PE=1 SV=1	0.996331	24.4899	8.64e-06	115.68	98.463	95.57	0.5839	4.48196	0.000247325	98.105	0.834304	10.0341	0.00104576	77.597	0.985491	18.4232	0.000354464	78.285	0.928223	14.1271	0.000101551	107.97	0.94419	13.2713	0.00194092	58.885	0.916069	10.4605	7.13e-05	99.927	0.971873	15.5392	0.000165893	95.498	0.996269	24.6055	8.64e-06	115.68	0.979178	19.7354	3.03e-05	115.14	0.996331	24.4899	9.47e-05
sp|A6H8H2|DEN4C_MOUSE	1096	sp|A6H8H2|DEN4C_MOUSE	sp|A6H8H2|DEN4C_MOUSE	sp|A6H8H2|DEN4C_MOUSE DENN domain-containing protein 4C OS=Mus musculus OX=10090 GN=Dennd4c PE=1 SV=1	0.890554	9.10458	6.54e-07	94.838	81.91	94.838																									0.864475	8.04733	0.000481704	68.257									0.888081	8.99551	0.000481704
sp|A6X8Z5|RHG31_MOUSE	1092	sp|A6X8Z5|RHG31_MOUSE	sp|A6X8Z5|RHG31_MOUSE	sp|A6X8Z5|RHG31_MOUSE Rho GTPase-activating protein 31 OS=Mus musculus OX=10090 GN=Arhgap31 PE=1 SV=1	0.498094	0	5.89e-05	61.524	52.701	61.524
sp|A6X8Z5|RHG31_MOUSE	1093	sp|A6X8Z5|RHG31_MOUSE	sp|A6X8Z5|RHG31_MOUSE	sp|A6X8Z5|RHG31_MOUSE Rho GTPase-activating protein 31 OS=Mus musculus OX=10090 GN=Arhgap31 PE=1 SV=1	0.498094	0	5.89e-05	61.524	52.701	61.524
sp|A6X8Z5|RHG31_MOUSE	272	sp|A6X8Z5|RHG31_MOUSE	sp|A6X8Z5|RHG31_MOUSE	sp|A6X8Z5|RHG31_MOUSE Rho GTPase-activating protein 31 OS=Mus musculus OX=10090 GN=Arhgap31 PE=1 SV=1	0.999993	51.3174	4.58e-13	71.974	59.187	71.974
sp|A6X8Z5|RHG31_MOUSE	1163	sp|A6X8Z5|RHG31_MOUSE	sp|A6X8Z5|RHG31_MOUSE	sp|A6X8Z5|RHG31_MOUSE Rho GTPase-activating protein 31 OS=Mus musculus OX=10090 GN=Arhgap31 PE=1 SV=1	1	70.4196	9.27e-36	167.09	143.32	155.28	0.997918	27.8396	0.0172437	56.122					0.998414	30.9994	0.0387158	48.659	0.999996	53.7442	9.77e-14	149.09	0.998325	30.3232	0.0275077	52.555	0.999534	35.8985	0.00579826	63.76	0.999998	57.3115	2.17e-05	118.73	0.999865	39.9091	0.00171163	73.877	0.999582	34.3759	0.0016394	79.633	0.999973	45.821	0.000720539
sp|B1AUE5|PEX10_MOUSE	258	sp|B1AUE5|PEX10_MOUSE	sp|B1AUE5|PEX10_MOUSE	sp|B1AUE5|PEX10_MOUSE Peroxisome biogenesis factor 10 OS=Mus musculus OX=10090 GN=Pex10 PE=2 SV=1	0.5	0	0.00519856	103.01	51.946	103.01																													0.5	0	0.00519856	103.01
sp|B1AUE5|PEX10_MOUSE	259	sp|B1AUE5|PEX10_MOUSE	sp|B1AUE5|PEX10_MOUSE	sp|B1AUE5|PEX10_MOUSE Peroxisome biogenesis factor 10 OS=Mus musculus OX=10090 GN=Pex10 PE=2 SV=1	0.997169	25.4684	0.00519856	103.01	53.172	91.658	0.882865	8.77208	0.0133009	85.622	0.942223	12.124	0.0568915	66.19					0.997169	25.4684	0.00608763	98.73					0.977502	16.3798	0.0165962	81.915	0.563956	1.11715	0.0121814	86.882	0.5	0	0.00519856	103.01
sp|B1AVZ0|UPP_MOUSE	20	sp|B1AVZ0|UPP_MOUSE	sp|B1AVZ0|UPP_MOUSE	sp|B1AVZ0|UPP_MOUSE Uracil phosphoribosyltransferase homolog OS=Mus musculus OX=10090 GN=Uprt PE=1 SV=1	0.4	0	0.00426828	65.716	59.283	65.716													0.4	0	0.00426828	65.716
sp|B1AVZ0|UPP_MOUSE	22	sp|B1AVZ0|UPP_MOUSE	sp|B1AVZ0|UPP_MOUSE	sp|B1AVZ0|UPP_MOUSE Uracil phosphoribosyltransferase homolog OS=Mus musculus OX=10090 GN=Uprt PE=1 SV=1	0.4	0	0.00426828	65.716	59.283	65.716													0.4	0	0.00426828	65.716
sp|B1AVZ0|UPP_MOUSE	23	sp|B1AVZ0|UPP_MOUSE	sp|B1AVZ0|UPP_MOUSE	sp|B1AVZ0|UPP_MOUSE Uracil phosphoribosyltransferase homolog OS=Mus musculus OX=10090 GN=Uprt PE=1 SV=1	0.4	0	0.00426828	65.716	59.283	65.716													0.4	0	0.00426828	65.716
sp|B1AVZ0|UPP_MOUSE	25	sp|B1AVZ0|UPP_MOUSE	sp|B1AVZ0|UPP_MOUSE	sp|B1AVZ0|UPP_MOUSE Uracil phosphoribosyltransferase homolog OS=Mus musculus OX=10090 GN=Uprt PE=1 SV=1	0.4	0	0.00426828	65.716	59.283	65.716													0.4	0	0.00426828	65.716
sp|B1AY13|UBP24_MOUSE	1135	sp|B1AY13|UBP24_MOUSE	sp|B1AY13|UBP24_MOUSE	sp|B1AY13|UBP24_MOUSE Ubiquitin carboxyl-terminal hydrolase 24 OS=Mus musculus OX=10090 GN=Usp24 PE=1 SV=1	0.382224	0.981034	1.98e-06	76.733	66.537	67.364	0.311456	0	1.98e-06	76.733					0.382224	0.981034	1.82e-05	67.364
sp|B1AY13|UBP24_MOUSE	1136	sp|B1AY13|UBP24_MOUSE	sp|B1AY13|UBP24_MOUSE	sp|B1AY13|UBP24_MOUSE Ubiquitin carboxyl-terminal hydrolase 24 OS=Mus musculus OX=10090 GN=Usp24 PE=1 SV=1	0.311456	0	1.98e-06	76.733	66.537	76.733	0.311456	0	1.98e-06	76.733
sp|B1AY13|UBP24_MOUSE	1138	sp|B1AY13|UBP24_MOUSE	sp|B1AY13|UBP24_MOUSE	sp|B1AY13|UBP24_MOUSE Ubiquitin carboxyl-terminal hydrolase 24 OS=Mus musculus OX=10090 GN=Usp24 PE=1 SV=1	0.993571	24.1901	3.73e-171	208.34	187.5	186.05	0.868828	8.41107	2.01e-25	114.2	0.809925	8.73455	7.97e-09	84.933	0.808653	7.12891	2.54e-25	112.86	0.859856	8.2828	1.68e-23	105.79	0.770407	7.47907	7.66e-06	71.052	0.93295	13.322	1.4e-12	87.952	0.707569	6.97688	8.93e-19	98.121	0.975034	18.4239	9.71e-35	130.65	0.981546	18.094	3.14e-34	130.39	0.867441	8.29415	3.05e-25
sp|B1AY13|UBP24_MOUSE	1140	sp|B1AY13|UBP24_MOUSE	sp|B1AY13|UBP24_MOUSE	sp|B1AY13|UBP24_MOUSE Ubiquitin carboxyl-terminal hydrolase 24 OS=Mus musculus OX=10090 GN=Usp24 PE=1 SV=1	0.439361	0	4.58e-05	62.611	52.415	62.611					0.439361	0	4.58e-05	62.611
sp|B1AY13|UBP24_MOUSE	2558	sp|B1AY13|UBP24_MOUSE	sp|B1AY13|UBP24_MOUSE	sp|B1AY13|UBP24_MOUSE Ubiquitin carboxyl-terminal hydrolase 24 OS=Mus musculus OX=10090 GN=Usp24 PE=1 SV=1	0.990899	20.3696	3.44e-73	174.23	156.49	174.23	0.987747	19.0678	5.67e-26	130.39	0.989539	19.759	4.19e-51	155.03	0.982366	17.4732	2.79e-21	125.45	0.983945	17.8751	3.91e-33	139.88	0.98537	18.2847	2.12e-42	149.73	0.978423	16.5661	1.91e-60	161.99	0.983777	17.8391	1.26e-41	144.68	0.987103	18.8393	1.62e-71	167.28	0.98537	18.2847	2.12e-42	149.73	0.987806	19.0889	8.51e-33
sp|B1AY13|UBP24_MOUSE	2044	sp|B1AY13|UBP24_MOUSE	sp|B1AY13|UBP24_MOUSE	sp|B1AY13|UBP24_MOUSE Ubiquitin carboxyl-terminal hydrolase 24 OS=Mus musculus OX=10090 GN=Usp24 PE=1 SV=1	1	103.937	6.43e-31	170	121.02	163.51	1	88.2896	3.3e-10	149.57	1	82.1883	2.73e-06	139.19	1	86.3805	3.64e-06	137.95	1	86.741	1.71e-10	150.14	0.999983	47.6908	0.00134055	102.73	1	86.99	0.000170745	127.71	1	102.755	4.13e-22	163.45	0.999998	57.5405	0.000130143	121.01	1	90.352	8.55e-15	153.75	1	69.6812	0.000136518
sp|B1AZA5|TM245_MOUSE	12	sp|B1AZA5|TM245_MOUSE	sp|B1AZA5|TM245_MOUSE	sp|B1AZA5|TM245_MOUSE Transmembrane protein 245 OS=Mus musculus OX=10090 GN=Tmem245 PE=1 SV=1	1	113.379	1.27e-11	129.01	93.483	113.38					1	122.664	1.43e-07	122.66					1	42.2418	0.0193884	42.242					1	97.7666	1.27e-11	97.767					1	116.995	6.26e-06	117
sp|B1AZA5|TM245_MOUSE	323	sp|B1AZA5|TM245_MOUSE	sp|B1AZA5|TM245_MOUSE	sp|B1AZA5|TM245_MOUSE Transmembrane protein 245 OS=Mus musculus OX=10090 GN=Tmem245 PE=1 SV=1	0.405296	0	0.000412065	112.71	96.178	103.26													0.355951	0	0.00212286	91.658																	0.323656	0	0.0011966	101.97
sp|B1AZA5|TM245_MOUSE	324	sp|B1AZA5|TM245_MOUSE	sp|B1AZA5|TM245_MOUSE	sp|B1AZA5|TM245_MOUSE Transmembrane protein 245 OS=Mus musculus OX=10090 GN=Tmem245 PE=1 SV=1	0.405296	0	0.000412065	112.71	96.178	103.26													0.355951	0	0.00212286	91.658																	0.323656	0	0.0011966	101.97
sp|B1AZA5|TM245_MOUSE	326	sp|B1AZA5|TM245_MOUSE	sp|B1AZA5|TM245_MOUSE	sp|B1AZA5|TM245_MOUSE Transmembrane protein 245 OS=Mus musculus OX=10090 GN=Tmem245 PE=1 SV=1	0.839623	7.80575	8.03e-06	123.2	98.261	118.61									0.56234	1.72773	0.00190027	97.957									0.839623	7.80575	5.48e-05	118.61					0.553265	1.89842	0.00190027	97.957
sp|B1AZA5|TM245_MOUSE	327	sp|B1AZA5|TM245_MOUSE	sp|B1AZA5|TM245_MOUSE	sp|B1AZA5|TM245_MOUSE Transmembrane protein 245 OS=Mus musculus OX=10090 GN=Tmem245 PE=1 SV=1	0.930612	14.0391	8.54e-09	113.95	96.434	69.815	0.697123	7.94457	0.00347692	80.31	0.754896	8.63605	0.00325691	81.377	0.500688	4.6887	0.059065	52.693	0.930612	14.0391	0.00591147	69.815	0.565927	1.94292	0.0072472	68.44					0.751988	7.16067	0.000337217	113.95					0.621573	6.13841	0.024183	60.161	0.691451	6.37287	8.54e-09
sp|B1AZA5|TM245_MOUSE	329	sp|B1AZA5|TM245_MOUSE	sp|B1AZA5|TM245_MOUSE	sp|B1AZA5|TM245_MOUSE Transmembrane protein 245 OS=Mus musculus OX=10090 GN=Tmem245 PE=1 SV=1	0.567497	3.34641	0.00372881	73.881	55.441	64.827																																					0.545316	2.7963	0.0235343
sp|B1AZI6|THOC2_MOUSE	1414	sp|B1AZI6|THOC2_MOUSE	sp|B1AZI6|THOC2_MOUSE	sp|B1AZI6|THOC2_MOUSE THO complex subunit 2 OS=Mus musculus OX=10090 GN=Thoc2 PE=1 SV=1	0.590127	1.6888	0.00147651	60.401	42.592	60.401
sp|B1AZI6|THOC2_MOUSE	1417	sp|B1AZI6|THOC2_MOUSE	sp|B1AZI6|THOC2_MOUSE	sp|B1AZI6|THOC2_MOUSE THO complex subunit 2 OS=Mus musculus OX=10090 GN=Thoc2 PE=1 SV=1	0.99522	25.7737	1.15e-05	93.768	67.65	93.768	0.929903	13.1982	0.0002509	74.147	0.987269	20.4172	3.81e-05	86.367	0.980374	19.4379	6.42e-05	83.751	0.989877	20.9118	1.21e-05	93.495					0.808866	7.16476	0.00132316	61.52	0.920215	11.6211	0.000198969	76.158	0.964443	15.5843	4.61e-05	85.563	0.979569	19.4933	0.000267665	73.498	0.982514	19.3448	2.33e-05
sp|B1AZP2|DLGP4_MOUSE	665	sp|B1AZP2|DLGP4_MOUSE	sp|B1AZP2|DLGP4_MOUSE	sp|B1AZP2|DLGP4_MOUSE Disks large-associated protein 4 OS=Mus musculus OX=10090 GN=Dlgap4 PE=1 SV=1	0.893806	9.25141	0.000501372	73.91	47.237	65.092					0.5	0	0.00851608	56.482									0.848859	7.49453	0.00228801	68.044													0.5	0	0.000501372	73.91
sp|B1AZP2|DLGP4_MOUSE	666	sp|B1AZP2|DLGP4_MOUSE	sp|B1AZP2|DLGP4_MOUSE	sp|B1AZP2|DLGP4_MOUSE Disks large-associated protein 4 OS=Mus musculus OX=10090 GN=Dlgap4 PE=1 SV=1	0.552746	0.91971	3.79e-10	102.28	77.422	102.28					0.5	0	0.00851608	56.482	0.544593	0.77672	5.49e-06	81.311	0.536071	0.627714	0.00946786	55.841													0.552746	0.91971	3.79e-10	102.28	0.5	0	0.000501372	73.91
sp|B2RQC6|PYR1_MOUSE	1406	sp|B2RQC6|PYR1_MOUSE	sp|B2RQC6|PYR1_MOUSE	sp|B2RQC6|PYR1_MOUSE CAD protein OS=Mus musculus OX=10090 GN=Cad PE=1 SV=1	0.903439	9.71276	1.02e-08	148.56	87.729	112.89													0.499999	0	0.00021669	119.22
sp|B2RQC6|PYR1_MOUSE	1407	sp|B2RQC6|PYR1_MOUSE	sp|B2RQC6|PYR1_MOUSE	sp|B2RQC6|PYR1_MOUSE CAD protein OS=Mus musculus OX=10090 GN=Cad PE=1 SV=1	0.95368	13.1435	7.35e-09	149.17	91.616	149.17													0.499999	0	0.00021669	119.22									0.95368	13.1435	7.35e-09	149.17	0.792764	5.82724	6.45e-05	133.76
sp|B2RRE7|OTUD4_MOUSE	1016	sp|B2RRE7|OTUD4_MOUSE	sp|B2RRE7|OTUD4_MOUSE	sp|B2RRE7|OTUD4_MOUSE OTU domain-containing protein 4 OS=Mus musculus OX=10090 GN=Otud4 PE=1 SV=1	0.999974	45.9285	5.79e-07	77.39	66.487	77.39													0.999974	45.9285	5.79e-07	77.39
sp|B2RRE7|OTUD4_MOUSE	1017	sp|B2RRE7|OTUD4_MOUSE	sp|B2RRE7|OTUD4_MOUSE	sp|B2RRE7|OTUD4_MOUSE OTU domain-containing protein 4 OS=Mus musculus OX=10090 GN=Otud4 PE=1 SV=1	0.999974	45.9285	5.79e-07	77.39	66.487	77.39													0.999974	45.9285	5.79e-07	77.39
sp|B2RUR8|OTU7B_MOUSE	464	sp|B2RUR8|OTU7B_MOUSE	sp|B2RUR8|OTU7B_MOUSE	sp|B2RUR8|OTU7B_MOUSE OTU domain-containing protein 7B OS=Mus musculus OX=10090 GN=Otud7b PE=1 SV=1	0.755066	9.13428	4.91e-06	51.175	44.187	51.175													0.637385	6.69807	0.000276046	44.258	0.755066	9.13428	4.91e-06	51.175
sp|B2RUR8|OTU7B_MOUSE	467	sp|B2RUR8|OTU7B_MOUSE	sp|B2RUR8|OTU7B_MOUSE	sp|B2RUR8|OTU7B_MOUSE OTU domain-containing protein 7B OS=Mus musculus OX=10090 GN=Otud7b PE=1 SV=1	0.755066	9.13428	4.91e-06	51.175	44.187	51.175													0.637385	6.69807	0.000276046	44.258	0.755066	9.13428	4.91e-06	51.175
sp|B2RXV4|FLVC1_MOUSE	542	sp|B2RXV4|FLVC1_MOUSE	sp|B2RXV4|FLVC1_MOUSE	sp|B2RXV4|FLVC1_MOUSE Feline leukemia virus subgroup C receptor-related protein 1 OS=Mus musculus OX=10090 GN=Flvcr1 PE=2 SV=1	1	56.3592	0.01119	66.595	17.095	56.359	1	49.7767	0.0550252	49.777					1	50.4517	0.0524264	50.452													1	55.4006	0.0333746	55.401	1	57.3483	0.0278582	57.348	1	66.5955	0.01119	66.595	1	57.1739	0.0282123
sp|B2RY56|RBM25_MOUSE	670	sp|B2RY56|RBM25_MOUSE	sp|B2RY56|RBM25_MOUSE	sp|B2RY56|RBM25_MOUSE RNA-binding protein 25 OS=Mus musculus OX=10090 GN=Rbm25 PE=1 SV=2	0.499998	0	0.00541259	66.056	48.588	66.056																	0.499863	0	0.031113	51.927					0.499998	0	0.00541259	66.056	0.499953	0	0.0317718	51.762
sp|B2RY56|RBM25_MOUSE	672	sp|B2RY56|RBM25_MOUSE	sp|B2RY56|RBM25_MOUSE	sp|B2RY56|RBM25_MOUSE RNA-binding protein 25 OS=Mus musculus OX=10090 GN=Rbm25 PE=1 SV=2	1	63.0224	5.95e-244	250.05	217.72	233.28	0.999988	49.2496	2.69e-215	239.61	0.999943	42.477	1.15e-188	230.96	0.999918	40.865	5.95e-244	250.05	0.999918	40.8352	1.49e-164	227.92	0.998554	28.3916	2.75e-06	117.07	0.998874	29.4782	2.67e-120	209.19	0.999999	60.0601	3.7e-215	237.48	0.999869	38.8227	4.66e-141	214.47	0.999536	33.332	4.26e-141	215.09	0.99996	43.9606	1.26e-164
sp|B2RY56|RBM25_MOUSE	578	sp|B2RY56|RBM25_MOUSE	sp|B2RY56|RBM25_MOUSE	sp|B2RY56|RBM25_MOUSE RNA-binding protein 25 OS=Mus musculus OX=10090 GN=Rbm25 PE=1 SV=2	1	98.1324	1.64e-21	98.132	78.743	98.132													1	65.231	6.73e-05	65.231																					1	51.2649	0.0045973
sp|B9EJ86|OSBL8_MOUSE	63	sp|B9EJ86|OSBL8_MOUSE	sp|B9EJ86|OSBL8_MOUSE	sp|B9EJ86|OSBL8_MOUSE Oxysterol-binding protein-related protein 8 OS=Mus musculus OX=10090 GN=Osbpl8 PE=1 SV=1	0.549383	0.861192	4.35e-06	72.876	54.157	72.876
sp|B9EJ86|OSBL8_MOUSE	65	sp|B9EJ86|OSBL8_MOUSE	sp|B9EJ86|OSBL8_MOUSE	sp|B9EJ86|OSBL8_MOUSE Oxysterol-binding protein-related protein 8 OS=Mus musculus OX=10090 GN=Osbpl8 PE=1 SV=1	0.995725	24.4113	5.02e-30	126.51	110.57	89.365	0.960116	14.1166	9.25e-13	90.534	0.971724	15.4263	5.77e-19	99.999	0.952879	13.1201	2.93e-06	75.184	0.952784	13.5899	1.08e-08	83.905	0.777606	5.49886	5.9e-06	71.651	0.991695	20.8678	7.42e-24	108.96	0.837775	7.22099	1.63e-23	105.92	0.543598	0.819867	5.26e-09	85.881	0.995725	24.4113	1.14e-12	89.365	0.799871	6.02684	2.37e-25
sp|B9EJ86|OSBL8_MOUSE	799	sp|B9EJ86|OSBL8_MOUSE	sp|B9EJ86|OSBL8_MOUSE	sp|B9EJ86|OSBL8_MOUSE Oxysterol-binding protein-related protein 8 OS=Mus musculus OX=10090 GN=Osbpl8 PE=1 SV=1	0.560115	1.62856	6.9e-07	50.827	42.738	50.827													0.503568	0	9.8e-05	43.162	0.560115	1.62856	6.9e-07	50.827
sp|B9EJ86|OSBL8_MOUSE	807	sp|B9EJ86|OSBL8_MOUSE	sp|B9EJ86|OSBL8_MOUSE	sp|B9EJ86|OSBL8_MOUSE Oxysterol-binding protein-related protein 8 OS=Mus musculus OX=10090 GN=Osbpl8 PE=1 SV=1	0.559802	0	1.48e-11	58.688	51.576	43.162													0.559802	0	9.8e-05	43.162	0.487985	0	6.9e-07	50.827
sp|B9EJ86|OSBL8_MOUSE	808	sp|B9EJ86|OSBL8_MOUSE	sp|B9EJ86|OSBL8_MOUSE	sp|B9EJ86|OSBL8_MOUSE Oxysterol-binding protein-related protein 8 OS=Mus musculus OX=10090 GN=Osbpl8 PE=1 SV=1	0.555923	0	1.48e-11	58.688	51.576	43.162													0.555923	0	9.8e-05	43.162	0.478274	0	6.9e-07	50.827
sp|B9EJ86|OSBL8_MOUSE	13	sp|B9EJ86|OSBL8_MOUSE	sp|B9EJ86|OSBL8_MOUSE	sp|B9EJ86|OSBL8_MOUSE Oxysterol-binding protein-related protein 8 OS=Mus musculus OX=10090 GN=Osbpl8 PE=1 SV=1	0.499124	0	2.88e-09	82.707	69.939	82.707	0.45147	0	0.000191142	48.547					0.459462	0	0.000215591	48.053	0.44848	0	0.000844623	40.085					0.489967	0	2.65e-05	56.215					0.465161	0	4.36e-06	66.335
sp|B9EJ86|OSBL8_MOUSE	14	sp|B9EJ86|OSBL8_MOUSE	sp|B9EJ86|OSBL8_MOUSE	sp|B9EJ86|OSBL8_MOUSE Oxysterol-binding protein-related protein 8 OS=Mus musculus OX=10090 GN=Osbpl8 PE=1 SV=1	0.499124	0	2.88e-09	82.707	69.939	82.707	0.45147	0	0.000191142	48.547					0.459462	0	0.000215591	48.053	0.44848	0	0.000844623	40.085					0.489967	0	2.65e-05	56.215					0.465161	0	4.36e-06	66.335
sp|B9EJI9|T229A_MOUSE	4	sp|B9EJI9|T229A_MOUSE	sp|B9EJI9|T229A_MOUSE	sp|B9EJI9|T229A_MOUSE Transmembrane protein 229A OS=Mus musculus OX=10090 GN=Tmem229a PE=2 SV=1	1	90.8936	7.85e-18	146.67	116.86	140.16	0.999927	42.1374	0.0282152	56.569	1	78.014	1.43e-17	143.31	0.999998	56.1452	6.26e-05	115.37	0.999955	44.0852	0.0208469	58.595					1	69.3946	3.36e-10	127.71									1	70.2148	0.000220964	108.01
sp|B9EKI3|TMF1_MOUSE	340	sp|B9EKI3|TMF1_MOUSE	sp|B9EKI3|TMF1_MOUSE	sp|B9EKI3|TMF1_MOUSE TATA element modulatory factor OS=Mus musculus OX=10090 GN=Tmf1 PE=1 SV=2	0.999998	56.6688	5.11e-33	160.84	131.54	160.84	0.999968	45.0484	3.65e-08	124.51	0.999831	38.2936	3.82e-06	116.19	0.999972	45.6286	1.45e-08	126.1	0.999981	47.3257	1.96e-08	125.73	0.999968	45.1111	2.17e-05	106.32	0.999998	56.6688	5.11e-33	160.84	0.999987	49.0803	4.27e-08	124.07	0.999723	36.3066	0.000107931	91.62	0.998324	28.411	0.00131012	76.326	0.999965	44.6971	7.05e-06
sp|C0HKD9|MFA1B_MOUSE;sp|C0HKD8|MFA1A_MOUSE	116;116	sp|C0HKD9|MFA1B_MOUSE	sp|C0HKD9|MFA1B_MOUSE	sp|C0HKD9|MFA1B_MOUSE Microfibrillar-associated protein 1B OS=Mus musculus OX=10090 GN=Mfap1b PE=1 SV=1;sp|C0HKD8|MFA1A_MOUSE Microfibrillar-associated protein 1A OS=Mus musculus OX=10090 GN=Mfap1a PE=1 SV=1	0.870269	8.26608	5.81e-06	72.184	60.018	72.184					0.856013	7.74157	0.000935901	50.079
sp|C0HKD9|MFA1B_MOUSE;sp|C0HKD8|MFA1A_MOUSE	132;132	sp|C0HKD9|MFA1B_MOUSE	sp|C0HKD9|MFA1B_MOUSE	sp|C0HKD9|MFA1B_MOUSE Microfibrillar-associated protein 1B OS=Mus musculus OX=10090 GN=Mfap1b PE=1 SV=1;sp|C0HKD8|MFA1A_MOUSE Microfibrillar-associated protein 1A OS=Mus musculus OX=10090 GN=Mfap1a PE=1 SV=1	1	65.779	4.79e-07	65.779	54.974	65.779																	1	65.779	4.79e-07	65.779
sp|C0HKD9|MFA1B_MOUSE;sp|C0HKD8|MFA1A_MOUSE	133;133	sp|C0HKD9|MFA1B_MOUSE	sp|C0HKD9|MFA1B_MOUSE	sp|C0HKD9|MFA1B_MOUSE Microfibrillar-associated protein 1B OS=Mus musculus OX=10090 GN=Mfap1b PE=1 SV=1;sp|C0HKD8|MFA1A_MOUSE Microfibrillar-associated protein 1A OS=Mus musculus OX=10090 GN=Mfap1a PE=1 SV=1	1	65.779	4.79e-07	65.779	54.974	65.779																	1	65.779	4.79e-07	65.779
sp|D2EAC2|ZBED6_MOUSE	381	sp|D2EAC2|ZBED6_MOUSE	sp|D2EAC2|ZBED6_MOUSE	sp|D2EAC2|ZBED6_MOUSE Zinc finger BED domain-containing protein 6 OS=Mus musculus OX=10090 GN=Zbed6 PE=1 SV=1	0.527131	0.471782	0.0043509	51.819	43.531	51.819													0.527131	0.471782	0.0043509	51.819
sp|D2EAC2|ZBED6_MOUSE	383	sp|D2EAC2|ZBED6_MOUSE	sp|D2EAC2|ZBED6_MOUSE	sp|D2EAC2|ZBED6_MOUSE Zinc finger BED domain-containing protein 6 OS=Mus musculus OX=10090 GN=Zbed6 PE=1 SV=1	0.825502	6.74927	0.00569525	49.865	40.581	49.865																																					0.825502	6.74927	0.00569525
sp|D3YXK2|SAFB1_MOUSE	626	sp|D3YXK2|SAFB1_MOUSE	sp|D3YXK2|SAFB1_MOUSE	sp|D3YXK2|SAFB1_MOUSE Scaffold attachment factor B1 OS=Mus musculus OX=10090 GN=Safb PE=1 SV=2	0.999984	47.9198	0.000221741	120.36	49.452	106.35	0.999982	47.3474	0.00060345	115.7	0.999984	47.9198	0.000958458	106.35	0.999909	40.4084	0.00242674	89.827	0.998718	28.9155	0.00160941	95.483									0.999869	38.8292	0.000935888	105.4	0.999762	36.2406	0.00154013	96.171	0.999753	36.0755	0.00242674	89.827	0.999896	39.8319	0.000959555
sp|D3YXK2|SAFB1_MOUSE;sp|Q80YR5|SAFB2_MOUSE	235;229	sp|D3YXK2|SAFB1_MOUSE	sp|D3YXK2|SAFB1_MOUSE	sp|D3YXK2|SAFB1_MOUSE Scaffold attachment factor B1 OS=Mus musculus OX=10090 GN=Safb PE=1 SV=2;sp|Q80YR5|SAFB2_MOUSE Scaffold attachment factor B2 OS=Mus musculus OX=10090 GN=Safb2 PE=1 SV=2	0.999966	44.7234	1.54e-118	154.7	140.89	133.13	0.979857	16.873	7.58e-31	80.721	0.985557	18.3449	4.11e-27	76.956					0.999635	34.3766	8.89e-55	108.52									0.99272	21.3499	7.18e-37	89.297	0.999966	44.7234	1.2e-85	133.13					0.998419	28.0044	3.41e-67
sp|D3YYM4|WDR72_MOUSE	746	sp|D3YYM4|WDR72_MOUSE	sp|D3YYM4|WDR72_MOUSE	sp|D3YYM4|WDR72_MOUSE WD repeat-containing protein 72 OS=Mus musculus OX=10090 GN=Wdr72 PE=1 SV=1	0.249352	0	8.9e-08	46.404	39.292	46.404
sp|D3YYM4|WDR72_MOUSE	748	sp|D3YYM4|WDR72_MOUSE	sp|D3YYM4|WDR72_MOUSE	sp|D3YYM4|WDR72_MOUSE WD repeat-containing protein 72 OS=Mus musculus OX=10090 GN=Wdr72 PE=1 SV=1	0.305728	0	8.9e-08	46.404	39.292	43.15																													0.305728	0	2.35e-07	43.15
sp|D3YYM4|WDR72_MOUSE	749	sp|D3YYM4|WDR72_MOUSE	sp|D3YYM4|WDR72_MOUSE	sp|D3YYM4|WDR72_MOUSE WD repeat-containing protein 72 OS=Mus musculus OX=10090 GN=Wdr72 PE=1 SV=1	0.305728	0	8.9e-08	46.404	39.292	43.15																													0.305728	0	2.35e-07	43.15
sp|D3YZP9|CCDC6_MOUSE	233	sp|D3YZP9|CCDC6_MOUSE	sp|D3YZP9|CCDC6_MOUSE	sp|D3YZP9|CCDC6_MOUSE Coiled-coil domain-containing protein 6 OS=Mus musculus OX=10090 GN=Ccdc6 PE=1 SV=1	1	49.5946	0.00235014	73.386	51.058	49.595	1	58.0713	0.0193997	58.071	1	68.1676	0.00471764	68.168	1	54.5244	0.0042267	68.972	1	58.0713	0.00235864	72.891	1	64.1035	0.00235014	73.386	1	67.1154	0.00534705	67.136	1	49.3096	0.0504076	49.31	1	47.6215	0.0590263	47.621	1	53.0384	0.0298879	53.038	1	53.7538	0.0329147
sp|D3YZP9|CCDC6_MOUSE	237	sp|D3YZP9|CCDC6_MOUSE	sp|D3YZP9|CCDC6_MOUSE	sp|D3YZP9|CCDC6_MOUSE Coiled-coil domain-containing protein 6 OS=Mus musculus OX=10090 GN=Ccdc6 PE=1 SV=1	1	49.5946	0.00235014	73.386	51.058	49.595	1	58.0713	0.0193997	58.071	1	68.1676	0.00471764	68.168	1	54.5244	0.0042267	68.972	1	58.0713	0.00235864	72.891	1	64.1035	0.00235014	73.386	1	67.1154	0.00534705	67.136	1	49.3096	0.0504076	49.31	1	47.6215	0.0590263	47.621	1	53.0384	0.0298879	53.038	1	53.7538	0.0329147
sp|D3YZP9|CCDC6_MOUSE	411	sp|D3YZP9|CCDC6_MOUSE	sp|D3YZP9|CCDC6_MOUSE	sp|D3YZP9|CCDC6_MOUSE Coiled-coil domain-containing protein 6 OS=Mus musculus OX=10090 GN=Ccdc6 PE=1 SV=1	0.681375	3.9688	0.000239106	106.67	70.364	103.31	0.451212	0	0.0303697	45.433									0.681375	3.9688	0.00110633	103.31									0.490107	0	0.00110633	99.752	0.486615	0	0.0180898	53.211
sp|D3YZP9|CCDC6_MOUSE	412	sp|D3YZP9|CCDC6_MOUSE	sp|D3YZP9|CCDC6_MOUSE	sp|D3YZP9|CCDC6_MOUSE Coiled-coil domain-containing protein 6 OS=Mus musculus OX=10090 GN=Ccdc6 PE=1 SV=1	0.999952	43.4595	8.97e-05	111.06	22.691	100.71	0.716564	4.97098	0.00621326	68.107	0.999952	43.4595	0.00113423	100.71	0.999929	41.7223	0.00106521	111.06	0.999928	42.8708	0.00184619	92.866					0.999852	38.5644	0.000990982	107.9	0.58574	2.28048	0.00110633	99.752	0.486615	0	0.0180898	53.211
sp|E2JF22|PIEZ1_MOUSE	1646	sp|E2JF22|PIEZ1_MOUSE	sp|E2JF22|PIEZ1_MOUSE	sp|E2JF22|PIEZ1_MOUSE Piezo-type mechanosensitive ion channel component 1 OS=Mus musculus OX=10090 GN=Piezo1 PE=1 SV=1	1	78.7078	1.41e-243	255.19	231.44	255.19	0.999999	59.1955	1.28e-163	236.77	0.999998	57.9425	2.56e-139	222.28	0.999998	58.1906	2.4e-65	196.44	1	70.8462	7.15e-215	250.16	0.999903	40.125	0.000239693	122.57	0.999821	37.4656	4.31e-05	133.81	0.999996	54.5041	9.21e-39	178.46	0.99999	49.9657	8.26e-81	202.03	0.999999	60.8839	4.71e-20	163.84	0.999999	58.2891	5.52e-140
sp|E9PV24|FIBA_MOUSE	398	sp|E9PV24|FIBA_MOUSE	sp|E9PV24|FIBA_MOUSE	sp|E9PV24|FIBA_MOUSE Fibrinogen alpha chain OS=Mus musculus OX=10090 GN=Fga PE=1 SV=1	0.933906	11.8489	0.000147733	122.51	97.656	122.51					0.924775	11.0287	0.00228459	99.215
sp|E9PVX6|KI67_MOUSE	420	sp|E9PVX6|KI67_MOUSE	sp|E9PVX6|KI67_MOUSE	sp|E9PVX6|KI67_MOUSE Proliferation marker protein Ki-67 OS=Mus musculus OX=10090 GN=Mki67 PE=1 SV=1	0.627742	2.31108	0.0129361	70.816	41.149	53.756					0.499995	0	0.0129361	70.816																	0.499634	0	0.0606264	50.473
sp|E9PVX6|KI67_MOUSE	422	sp|E9PVX6|KI67_MOUSE	sp|E9PVX6|KI67_MOUSE	sp|E9PVX6|KI67_MOUSE Proliferation marker protein Ki-67 OS=Mus musculus OX=10090 GN=Mki67 PE=1 SV=1	0.499995	0	0.0129361	70.816	41.149	70.816					0.499995	0	0.0129361	70.816																	0.499634	0	0.0606264	50.473
sp|E9PYH6|SET1A_MOUSE	1159	sp|E9PYH6|SET1A_MOUSE	sp|E9PYH6|SET1A_MOUSE	sp|E9PYH6|SET1A_MOUSE Histone-lysine N-methyltransferase SETD1A OS=Mus musculus OX=10090 GN=Setd1a PE=1 SV=1	0.558586	1.02244	0.000540392	64.83	57.422	59.512	0.5	0	0.00216718	53.278									0.5	0	0.000658456	63.302	0.5	0	0.000909276	60.528					0.5	0	0.00832445	41.257	0.5	0	0.00160914	55.186	0.5	0	0.00269083	51.487
sp|E9PYH6|SET1A_MOUSE	1160	sp|E9PYH6|SET1A_MOUSE	sp|E9PYH6|SET1A_MOUSE	sp|E9PYH6|SET1A_MOUSE Histone-lysine N-methyltransferase SETD1A OS=Mus musculus OX=10090 GN=Setd1a PE=1 SV=1	0.579044	1.38475	0.000396505	67.168	61.006	67.168	0.5	0	0.00216718	53.278									0.5	0	0.000658456	63.302	0.5	0	0.000909276	60.528	0.578194	1.36961	0.000951384	60.062	0.513243	0.230103	0.000905999	60.564	0.5	0	0.00160914	55.186	0.5	0	0.00269083	51.487	0.558586	1.02244	0.00100116
sp|E9PYH6|SET1A_MOUSE	481	sp|E9PYH6|SET1A_MOUSE	sp|E9PYH6|SET1A_MOUSE	sp|E9PYH6|SET1A_MOUSE Histone-lysine N-methyltransferase SETD1A OS=Mus musculus OX=10090 GN=Setd1a PE=1 SV=1	0.466772	0.349212	5.2e-17	80.702	66.83	76.859									0.434164	0.267904	8.98e-07	51.025													0.42901	0.46593	1.02e-10	62.377
sp|E9Q1P8|I2BP2_MOUSE	169	sp|E9Q1P8|I2BP2_MOUSE	sp|E9Q1P8|I2BP2_MOUSE	sp|E9Q1P8|I2BP2_MOUSE Interferon regulatory factor 2-binding protein 2 OS=Mus musculus OX=10090 GN=Irf2bp2 PE=1 SV=1	1	112.423	2.41e-63	176.81	148.23	112.42	1	158.64	2.82e-41	164.57	1	121.266	2.41e-63	176.81	1	113.288	3.15e-32	152.37	1	121.266	1.4e-20	136.35	1	103.5	1.61e-07	103.5	1	122.306	3.26e-51	169.61	1	119.233	2.41e-15	132.64	1	117.258	1.01e-26	150.28	1	138.546	9.29e-21	138.55	1	131.483	3.6e-32
sp|E9Q1P8|I2BP2_MOUSE	343	sp|E9Q1P8|I2BP2_MOUSE	sp|E9Q1P8|I2BP2_MOUSE	sp|E9Q1P8|I2BP2_MOUSE Interferon regulatory factor 2-binding protein 2 OS=Mus musculus OX=10090 GN=Irf2bp2 PE=1 SV=1	1	73.1099	0.00017191	74.519	62.979	73.11																																					1	74.5186	0.00017191
sp|E9Q394|AKP13_MOUSE	1890	sp|E9Q394|AKP13_MOUSE	sp|E9Q394|AKP13_MOUSE	sp|E9Q394|AKP13_MOUSE A-kinase anchor protein 13 OS=Mus musculus OX=10090 GN=Akap13 PE=1 SV=1	0.672121	3.49821	0.0036754	84.053	43.17	84.053									0.672121	3.49821	0.0036754	84.053
sp|E9Q394|AKP13_MOUSE	1892	sp|E9Q394|AKP13_MOUSE	sp|E9Q394|AKP13_MOUSE	sp|E9Q394|AKP13_MOUSE A-kinase anchor protein 13 OS=Mus musculus OX=10090 GN=Akap13 PE=1 SV=1	0.950754	13.6623	8.84e-10	147.58	88.509	140.01	0.928119	12.8286	5.93e-05	132.86									0.950754	13.6623	2.12e-06	140.01	0.835178	7.06545	0.000188381	125.97					0.947219	12.6627	0.000273134	114.71	0.795655	6.76322	0.004679	84.507					0.87182	10.3183	0.000192771
sp|E9Q394|AKP13_MOUSE	1613	sp|E9Q394|AKP13_MOUSE	sp|E9Q394|AKP13_MOUSE	sp|E9Q394|AKP13_MOUSE A-kinase anchor protein 13 OS=Mus musculus OX=10090 GN=Akap13 PE=1 SV=1	0.491614	0.13961	0.00594175	43.696	33.229	43.696	0.491614	0.13961	0.00594175	43.696
sp|E9Q3C1|C2CD2_MOUSE	581	sp|E9Q3C1|C2CD2_MOUSE	sp|E9Q3C1|C2CD2_MOUSE	sp|E9Q3C1|C2CD2_MOUSE C2 domain-containing protein 2 OS=Mus musculus OX=10090 GN=C2cd2 PE=1 SV=1	1	96.6404	0.002976	96.64	73.212	96.64	1	71.2408	0.0302402	71.241	1	96.6404	0.002976	96.64	1	96.6404	0.002976	96.64
sp|E9Q3C1|C2CD2_MOUSE	506	sp|E9Q3C1|C2CD2_MOUSE	sp|E9Q3C1|C2CD2_MOUSE	sp|E9Q3C1|C2CD2_MOUSE C2 domain-containing protein 2 OS=Mus musculus OX=10090 GN=C2cd2 PE=1 SV=1	0.923528	10.8195	4.06e-05	131.69	90.964	131.69																									0.822981	6.67376	0.000326307	107.99	0.923528	10.8195	4.06e-05	131.69	0.846553	7.46323	0.0307206	56.122
sp|E9Q3L2|PI4KA_MOUSE	259	sp|E9Q3L2|PI4KA_MOUSE	sp|E9Q3L2|PI4KA_MOUSE	sp|E9Q3L2|PI4KA_MOUSE Phosphatidylinositol 4-kinase alpha OS=Mus musculus OX=10090 GN=Pi4ka PE=1 SV=2	0.468764	0	1.25e-09	89.507	67.431	89.507									0.33312	0	0.000122621	88.087
sp|E9Q3L2|PI4KA_MOUSE	260	sp|E9Q3L2|PI4KA_MOUSE	sp|E9Q3L2|PI4KA_MOUSE	sp|E9Q3L2|PI4KA_MOUSE Phosphatidylinositol 4-kinase alpha OS=Mus musculus OX=10090 GN=Pi4ka PE=1 SV=2	0.985033	21.2936	8.96e-16	142.57	113.67	142.57	0.783897	8.60905	1.98e-05	107.14					0.33312	0	0.000122621	88.087					0.985033	21.2936	8.96e-16	142.57
sp|E9Q4N7|ARI1B_MOUSE	1563	sp|E9Q4N7|ARI1B_MOUSE	sp|E9Q4N7|ARI1B_MOUSE	sp|E9Q4N7|ARI1B_MOUSE AT-rich interactive domain-containing protein 1B OS=Mus musculus OX=10090 GN=Arid1b PE=1 SV=1	0.965029	14.5794	0.000380796	79.805	66.972	79.805	0.965029	14.5794	0.000380796	79.805																									0.509713	2.32457	0.0097501	47.189
sp|E9Q4N7|ARI1B_MOUSE	1565	sp|E9Q4N7|ARI1B_MOUSE	sp|E9Q4N7|ARI1B_MOUSE	sp|E9Q4N7|ARI1B_MOUSE AT-rich interactive domain-containing protein 1B OS=Mus musculus OX=10090 GN=Arid1b PE=1 SV=1	0.510642	0.577262	0.00159148	60.448	47.57	60.448									0.510642	0.577262	0.00159148	60.448																	0.49783	0	0.0507948	47.189
sp|E9Q4N7|ARI1B_MOUSE	1756	sp|E9Q4N7|ARI1B_MOUSE	sp|E9Q4N7|ARI1B_MOUSE	sp|E9Q4N7|ARI1B_MOUSE AT-rich interactive domain-containing protein 1B OS=Mus musculus OX=10090 GN=Arid1b PE=1 SV=1	0.5	0	6.11e-07	107.69	91.55	101.2	0.5	0	6.11e-07	107.69	0.5	0	1.58e-06	97.45	0.5	0	1.48e-06	98.676	0.5	0	2.48e-05	88.768	0.499997	0	0.00522383	64.64	0.5	0	1.58e-06	97.45	0.5	0	1.27e-06	101.2	0.5	0	2.48e-05	88.768	0.5	0	0.00110246	72.662	0.499999	0	0.00286595
sp|E9Q4N7|ARI1B_MOUSE	1757	sp|E9Q4N7|ARI1B_MOUSE	sp|E9Q4N7|ARI1B_MOUSE	sp|E9Q4N7|ARI1B_MOUSE AT-rich interactive domain-containing protein 1B OS=Mus musculus OX=10090 GN=Arid1b PE=1 SV=1	0.5	0	6.11e-07	107.69	91.55	101.2	0.5	0	6.11e-07	107.69	0.5	0	1.58e-06	97.45	0.5	0	1.48e-06	98.676	0.5	0	2.48e-05	88.768	0.499997	0	0.00522383	64.64	0.5	0	1.58e-06	97.45	0.5	0	1.27e-06	101.2	0.5	0	2.48e-05	88.768	0.5	0	0.00110246	72.662	0.499999	0	0.00286595
sp|E9Q4Z2|ACACB_MOUSE	76	sp|E9Q4Z2|ACACB_MOUSE	sp|E9Q4Z2|ACACB_MOUSE	sp|E9Q4Z2|ACACB_MOUSE Acetyl-CoA carboxylase 2 OS=Mus musculus OX=10090 GN=Acacb PE=1 SV=1	0.499684	0	0.00343699	45.047	33.194	45.047
sp|E9Q4Z2|ACACB_MOUSE	81	sp|E9Q4Z2|ACACB_MOUSE	sp|E9Q4Z2|ACACB_MOUSE	sp|E9Q4Z2|ACACB_MOUSE Acetyl-CoA carboxylase 2 OS=Mus musculus OX=10090 GN=Acacb PE=1 SV=1	0.499684	0	0.00343699	45.047	33.194	45.047
sp|E9Q4Z2|ACACB_MOUSE	1330	sp|E9Q4Z2|ACACB_MOUSE	sp|E9Q4Z2|ACACB_MOUSE	sp|E9Q4Z2|ACACB_MOUSE Acetyl-CoA carboxylase 2 OS=Mus musculus OX=10090 GN=Acacb PE=1 SV=1	0.769532	5.23617	8.49e-08	121.04	105.47	121.04																													0.769532	5.23617	8.49e-08	121.04	0.5	0	0.0324	40.113
sp|E9Q4Z2|ACACB_MOUSE	1332	sp|E9Q4Z2|ACACB_MOUSE	sp|E9Q4Z2|ACACB_MOUSE	sp|E9Q4Z2|ACACB_MOUSE Acetyl-CoA carboxylase 2 OS=Mus musculus OX=10090 GN=Acacb PE=1 SV=1	0.998246	27.5521	6.78e-43	168.61	149.29	78.763	0.99611	24.0832	5.07e-05	95.631	0.928604	11.1416	0.0391144	49.929	0.846014	7.39897	0.0175471	55.314	0.995945	23.9019	0.000151726	88.552	0.992933	21.4768	4.83e-05	96.464	0.973826	15.7061	0.0002925	79.466	0.982415	17.4715	0.00101295	69.92	0.904012	9.73957	0.000388115	76.728	0.966612	14.6166	2.48e-05	105.03	0.996377	24.3936	4.44e-05
sp|E9Q4Z2|ACACB_MOUSE	136	sp|E9Q4Z2|ACACB_MOUSE	sp|E9Q4Z2|ACACB_MOUSE	sp|E9Q4Z2|ACACB_MOUSE Acetyl-CoA carboxylase 2 OS=Mus musculus OX=10090 GN=Acacb PE=1 SV=1	0.99899	32.7087	0.000181453	84.738	62.938	74.392													0.977015	16.4605	0.00474399	67.252									0.974639	18.0751	0.00882106	60.539									0.997461	26.9569	0.00505282
sp|E9Q5C9|NOLC1_MOUSE	626	sp|E9Q5C9|NOLC1_MOUSE	sp|E9Q5C9|NOLC1_MOUSE	sp|E9Q5C9|NOLC1_MOUSE Nucleolar and coiled-body phosphoprotein 1 OS=Mus musculus OX=10090 GN=Nolc1 PE=1 SV=1	0.999703	35.2754	0.00770523	93.992	61.671	93.992	0.992727	21.351	0.0473104	68.95
sp|E9Q5C9|NOLC1_MOUSE	563	sp|E9Q5C9|NOLC1_MOUSE	sp|E9Q5C9|NOLC1_MOUSE	sp|E9Q5C9|NOLC1_MOUSE Nucleolar and coiled-body phosphoprotein 1 OS=Mus musculus OX=10090 GN=Nolc1 PE=1 SV=1	1	122.573	1.68e-144	184.98	156.69	150.22	1	89.0527	3.09e-103	164.64	1	98.0715	5.09e-104	170	1	109.834	1.68e-144	184.98	1	105.635	7.25e-63	176.91					1	122.573	2.14e-103	166.62	1	116.342	1.48e-103	167.98	1	108.312	1.41e-85	158.11	1	100.249	1.02e-85	159.5	1	87.3786	8.51e-57
sp|E9Q5K9|YTDC1_MOUSE	309	sp|E9Q5K9|YTDC1_MOUSE	sp|E9Q5K9|YTDC1_MOUSE	sp|E9Q5K9|YTDC1_MOUSE YTH domain-containing protein 1 OS=Mus musculus OX=10090 GN=Ythdc1 PE=1 SV=2	1	110.534	9.35e-05	126.39	93.299	110.53	1	103.255	0.0020113	103.26	1	92.5385	0.00921278	92.538	1	72.8477	0.024332	72.848																					1	83.8618	0.0116822	83.862	1	123.749	9.35e-05
sp|E9Q6J5|BD1L1_MOUSE	2001	sp|E9Q6J5|BD1L1_MOUSE	sp|E9Q6J5|BD1L1_MOUSE	sp|E9Q6J5|BD1L1_MOUSE Biorientation of chromosomes in cell division protein 1-like 1 OS=Mus musculus OX=10090 GN=Bod1l PE=1 SV=1	0.999785	36.6932	8.84e-10	73.805	65.205	73.805	0.999764	36.3099	1.17e-08	64.722																					0.99178	20.8355	6.96e-08	56.947	0.996895	25.172	0.000190066	45.611	0.996655	24.8564	0.000299791	43.895
sp|E9Q6J5|BD1L1_MOUSE	2920	sp|E9Q6J5|BD1L1_MOUSE	sp|E9Q6J5|BD1L1_MOUSE	sp|E9Q6J5|BD1L1_MOUSE Biorientation of chromosomes in cell division protein 1-like 1 OS=Mus musculus OX=10090 GN=Bod1l PE=1 SV=1	1	133.457	2.92e-65	140.45	130.05	140.45	1	133.457	2.92e-65	140.45	1	102.39	2.31e-37	113.15	1	94.9953	1.71e-28	98.151	1	106.091	1.79e-45	113.33	1	100.245	2.52e-29	102.72	1	120.86	2.16e-50	124.03	1	76.0809	1.21e-33	77.065
sp|E9Q6J5|BD1L1_MOUSE	795	sp|E9Q6J5|BD1L1_MOUSE	sp|E9Q6J5|BD1L1_MOUSE	sp|E9Q6J5|BD1L1_MOUSE Biorientation of chromosomes in cell division protein 1-like 1 OS=Mus musculus OX=10090 GN=Bod1l PE=1 SV=1	1	85.8618	0.0130879	85.862	39.89	85.862
sp|E9Q6P5|TTC7B_MOUSE	158	sp|E9Q6P5|TTC7B_MOUSE	sp|E9Q6P5|TTC7B_MOUSE	sp|E9Q6P5|TTC7B_MOUSE Tetratricopeptide repeat protein 7B OS=Mus musculus OX=10090 GN=Ttc7b PE=1 SV=1	0.311694	0	3.32e-06	67.364	58.764	67.364																									0.311694	0	3.32e-06	67.364
sp|E9Q6P5|TTC7B_MOUSE	159	sp|E9Q6P5|TTC7B_MOUSE	sp|E9Q6P5|TTC7B_MOUSE	sp|E9Q6P5|TTC7B_MOUSE Tetratricopeptide repeat protein 7B OS=Mus musculus OX=10090 GN=Ttc7b PE=1 SV=1	0.311694	0	3.32e-06	67.364	58.764	67.364																									0.311694	0	3.32e-06	67.364
sp|E9Q6P5|TTC7B_MOUSE	160	sp|E9Q6P5|TTC7B_MOUSE	sp|E9Q6P5|TTC7B_MOUSE	sp|E9Q6P5|TTC7B_MOUSE Tetratricopeptide repeat protein 7B OS=Mus musculus OX=10090 GN=Ttc7b PE=1 SV=1	0.732114	6.08517	1.36e-09	85.062	75.547	85.062																									0.311694	0	3.32e-06	67.364
sp|E9Q6P5|TTC7B_MOUSE	673	sp|E9Q6P5|TTC7B_MOUSE	sp|E9Q6P5|TTC7B_MOUSE	sp|E9Q6P5|TTC7B_MOUSE Tetratricopeptide repeat protein 7B OS=Mus musculus OX=10090 GN=Ttc7b PE=1 SV=1	0.654839	0	0.00012902	71.558	46.705	66.498													0.537222	0	0.00012902	71.558	0.654839	0	0.000401571	66.498
sp|E9Q6P5|TTC7B_MOUSE	677	sp|E9Q6P5|TTC7B_MOUSE	sp|E9Q6P5|TTC7B_MOUSE	sp|E9Q6P5|TTC7B_MOUSE Tetratricopeptide repeat protein 7B OS=Mus musculus OX=10090 GN=Ttc7b PE=1 SV=1	0.654839	0	0.00012902	71.558	46.705	66.498													0.539206	0	0.00012902	71.558	0.654839	0	0.000401571	66.498
sp|E9Q6P5|TTC7B_MOUSE	678	sp|E9Q6P5|TTC7B_MOUSE	sp|E9Q6P5|TTC7B_MOUSE	sp|E9Q6P5|TTC7B_MOUSE Tetratricopeptide repeat protein 7B OS=Mus musculus OX=10090 GN=Ttc7b PE=1 SV=1	0.913256	7.64054	1.06e-17	115.73	98.239	71.558	0.802172	6.36681	1.06e-17	115.73					0.835655	7.08514	1.23e-16	110.22	0.913256	7.64054	7.6e-17	110.77	0.800892	6.99635	5.44e-16	105.28	0.846167	7.55523	5.15e-11	94.01													0.868993	8.54242	1.11e-06
sp|E9Q735|UBE4A_MOUSE	11	sp|E9Q735|UBE4A_MOUSE	sp|E9Q735|UBE4A_MOUSE	sp|E9Q735|UBE4A_MOUSE Ubiquitin conjugation factor E4 A OS=Mus musculus OX=10090 GN=Ube4a PE=1 SV=1	0.360375	0	1.07e-24	87.659	63.933	87.659	0.360375	0	1.07e-24	87.659																																	0.333156	0	3.89e-06
sp|E9Q735|UBE4A_MOUSE	12	sp|E9Q735|UBE4A_MOUSE	sp|E9Q735|UBE4A_MOUSE	sp|E9Q735|UBE4A_MOUSE Ubiquitin conjugation factor E4 A OS=Mus musculus OX=10090 GN=Ube4a PE=1 SV=1	0.360375	0	1.07e-24	87.659	63.933	87.659	0.360375	0	1.07e-24	87.659																																	0.333156	0	3.89e-06
sp|E9Q784|ZC3HD_MOUSE	242	sp|E9Q784|ZC3HD_MOUSE	sp|E9Q784|ZC3HD_MOUSE	sp|E9Q784|ZC3HD_MOUSE Zinc finger CCCH domain-containing protein 13 OS=Mus musculus OX=10090 GN=Zc3h13 PE=1 SV=1	1	95.6505	3.9e-05	95.651	70.473	95.651
sp|E9Q784|ZC3HD_MOUSE	1069	sp|E9Q784|ZC3HD_MOUSE	sp|E9Q784|ZC3HD_MOUSE	sp|E9Q784|ZC3HD_MOUSE Zinc finger CCCH domain-containing protein 13 OS=Mus musculus OX=10090 GN=Zc3h13 PE=1 SV=1	0.999998	57.561	2.25e-07	98.175	82.233	98.175
sp|E9Q784|ZC3HD_MOUSE	1273	sp|E9Q784|ZC3HD_MOUSE	sp|E9Q784|ZC3HD_MOUSE	sp|E9Q784|ZC3HD_MOUSE Zinc finger CCCH domain-containing protein 13 OS=Mus musculus OX=10090 GN=Zc3h13 PE=1 SV=1	0.992214	21.0532	1.76e-05	119.92	87.302	119.92	0.690813	3.49174	0.00315066	67.93																																	0.960598	13.8705	0.000971627
sp|E9Q784|ZC3HD_MOUSE	953	sp|E9Q784|ZC3HD_MOUSE	sp|E9Q784|ZC3HD_MOUSE	sp|E9Q784|ZC3HD_MOUSE Zinc finger CCCH domain-containing protein 13 OS=Mus musculus OX=10090 GN=Zc3h13 PE=1 SV=1	0.999716	37.9853	8.66e-11	150.44	114.71	120.53	0.999716	37.9853	0.000124445	120.53	0.986302	19.2324	0.0255913	72.62	0.993696	22.7578	0.000190053	95.401	0.99682	26.8237	0.00508746	81.431	0.986787	19.0786	0.00551675	82.362	0.876324	8.53003	3.08e-10	105.17	0.987033	18.8452	6.21e-07	142.04	0.999531	33.5521	9.72e-10	147.26	0.996089	24.1298	3.94e-06	137.55	0.961086	13.9377	4.37e-05
sp|E9Q7D5|ARHG5_MOUSE	1109	sp|E9Q7D5|ARHG5_MOUSE	sp|E9Q7D5|ARHG5_MOUSE	sp|E9Q7D5|ARHG5_MOUSE Rho guanine nucleotide exchange factor 5 OS=Mus musculus OX=10090 GN=Arhgef5 PE=1 SV=1	0.5	0	5.09e-09	124.68	104.94	124.68	0.5	0	1.14e-06	113.01					0.5	0	6.71e-06	97.579	0.499999	0	9.78e-06	94.569					0.5	0	6.71e-06	97.579	0.5	0	4.82e-06	102.08	0.5	0	3.56e-06	105.39					0.5	0	3.56e-06
sp|E9Q7D5|ARHG5_MOUSE	1110	sp|E9Q7D5|ARHG5_MOUSE	sp|E9Q7D5|ARHG5_MOUSE	sp|E9Q7D5|ARHG5_MOUSE Rho guanine nucleotide exchange factor 5 OS=Mus musculus OX=10090 GN=Arhgef5 PE=1 SV=1	0.5	0	5.09e-09	124.68	104.94	124.68	0.5	0	1.14e-06	113.01					0.5	0	6.71e-06	97.579	0.499999	0	9.78e-06	94.569					0.5	0	6.71e-06	97.579	0.5	0	4.82e-06	102.08	0.5	0	3.56e-06	105.39					0.5	0	3.56e-06
sp|E9Q7F2|RN169_MOUSE	390	sp|E9Q7F2|RN169_MOUSE	sp|E9Q7F2|RN169_MOUSE	sp|E9Q7F2|RN169_MOUSE E3 ubiquitin-protein ligase RNF169 OS=Mus musculus OX=10090 GN=Rnf169 PE=1 SV=1	1	81.525	0.00211256	109.02	75.505	81.525	1	76.1697	0.0180871	76.17	1	91.2652	0.00483397	91.265	1	76.0998	0.0182199	76.1	1	83.4559	0.00872433	83.456					1	93.5976	0.00409977	93.598	1	89.8858	0.0052682	89.886	1	78.9389	0.0128312	78.939	1	91.0872	0.00489	91.087
sp|E9Q7G0|NUMA1_MOUSE	398	sp|E9Q7G0|NUMA1_MOUSE	sp|E9Q7G0|NUMA1_MOUSE	sp|E9Q7G0|NUMA1_MOUSE Nuclear mitotic apparatus protein 1 OS=Mus musculus OX=10090 GN=Numa1 PE=1 SV=1	1	78.5125	2.53e-133	159.03	148.88	78.513	1	100.661	2.92e-78	123.36	1	64.3466	2.73e-31	82.702	1	78.5125	0.0353418	78.513	1	105.419	2.13e-85	128.4	0.999995	52.6005	5.66e-22	69.957	1	63.2905	4.55e-12	69.578	1	135.734	2.53e-133	159.03	1	123.805	4.59e-106	147.76	1	97.4261	4.85e-67	118.14	1	87.6495	3.68e-55
sp|E9Q7G0|NUMA1_MOUSE	1220	sp|E9Q7G0|NUMA1_MOUSE	sp|E9Q7G0|NUMA1_MOUSE	sp|E9Q7G0|NUMA1_MOUSE Nuclear mitotic apparatus protein 1 OS=Mus musculus OX=10090 GN=Numa1 PE=1 SV=1	0.499932	0	2.6e-10	105.46	61.647	105.46	0.499932	0	2.6e-10	105.46	0.466166	0	0.00871745	56.225	0.45993	0	0.0301342	46.592	0.462962	0	0.0301342	46.592
sp|E9Q7G0|NUMA1_MOUSE	1221	sp|E9Q7G0|NUMA1_MOUSE	sp|E9Q7G0|NUMA1_MOUSE	sp|E9Q7G0|NUMA1_MOUSE Nuclear mitotic apparatus protein 1 OS=Mus musculus OX=10090 GN=Numa1 PE=1 SV=1	0.499932	0	2.6e-10	105.46	61.647	105.46	0.499932	0	2.6e-10	105.46	0.466166	0	0.00871745	56.225	0.45993	0	0.0301342	46.592	0.462962	0	0.0301342	46.592
sp|E9Q7G0|NUMA1_MOUSE	1732	sp|E9Q7G0|NUMA1_MOUSE	sp|E9Q7G0|NUMA1_MOUSE	sp|E9Q7G0|NUMA1_MOUSE Nuclear mitotic apparatus protein 1 OS=Mus musculus OX=10090 GN=Numa1 PE=1 SV=1	0.769967	7.19156	1.03e-18	102.58	83.254	62.165													0.769967	7.19156	0.000341708	62.165
sp|E9Q7G0|NUMA1_MOUSE	1739	sp|E9Q7G0|NUMA1_MOUSE	sp|E9Q7G0|NUMA1_MOUSE	sp|E9Q7G0|NUMA1_MOUSE Nuclear mitotic apparatus protein 1 OS=Mus musculus OX=10090 GN=Numa1 PE=1 SV=1	0.998104	27.2129	1.46e-218	225.86	198.21	216.17	0.980842	17.0926	6.78e-171	209.25	0.998104	27.2129	1.07e-193	216.17	0.982472	17.4859	1.17e-84	171.98	0.997336	25.7337	1.2e-193	215.51	0.961782	14.0105	1.83e-72	159.18	0.997164	26.256	5.65e-150	202.35	0.993375	21.7947	1.44e-113	186.97	0.99784	26.6457	1.1e-149	199.01	0.997336	25.7337	1.2e-193	215.51	0.997392	26.1986	1.04e-149
sp|E9Q7G0|NUMA1_MOUSE	167	sp|E9Q7G0|NUMA1_MOUSE	sp|E9Q7G0|NUMA1_MOUSE	sp|E9Q7G0|NUMA1_MOUSE Nuclear mitotic apparatus protein 1 OS=Mus musculus OX=10090 GN=Numa1 PE=1 SV=1	0.581745	8.51319	0.000428067	40.669	32.168	40.669																									0.581745	8.51319	0.000428067	40.669
sp|E9Q8D0|DJC21_MOUSE	283	sp|E9Q8D0|DJC21_MOUSE	sp|E9Q8D0|DJC21_MOUSE	sp|E9Q8D0|DJC21_MOUSE DnaJ homolog subfamily C member 21 OS=Mus musculus OX=10090 GN=Dnajc21 PE=1 SV=1	1	175.449	3.08e-228	233.02	217.48	175.45	1	233.021	3.08e-228	233.02	1	165.334	1.59e-60	165.33	1	176.235	3.27e-84	176.23	1	210.336	1.21e-155	210.34	1	182.352	4.25e-99	182.35	1	186.952	1.73e-99	186.95	1	164.091	3.27e-60	164.09	1	175.449	3.7e-84	175.45	1	151.72	2.58e-50	151.72
sp|E9QAT4|SC16A_MOUSE	2101	sp|E9QAT4|SC16A_MOUSE	sp|E9QAT4|SC16A_MOUSE	sp|E9QAT4|SC16A_MOUSE Protein transport protein Sec16A OS=Mus musculus OX=10090 GN=Sec16a PE=1 SV=1	0.989798	20.9036	4.07e-09	87.654	78.284	85.469	0.971458	16.3057	6.47e-05	70.167	0.888361	10.3452	0.000147895	65.298					0.970162	16.5039	2.8e-05	73.252									0.988622	20.4318	2.79e-05	73.294	0.989798	20.9036	8.84e-08	85.469	0.976051	16.3005	4.07e-09	87.654
sp|E9QAT4|SC16A_MOUSE	1242	sp|E9QAT4|SC16A_MOUSE	sp|E9QAT4|SC16A_MOUSE	sp|E9QAT4|SC16A_MOUSE Protein transport protein Sec16A OS=Mus musculus OX=10090 GN=Sec16a PE=1 SV=1	0.946321	12.9066	0.00112674	103.56	79.814	103.56													0.946321	12.9066	0.00112674	103.56									0.847646	7.56214	0.00214048	99.752
sp|E9QAT4|SC16A_MOUSE	1245	sp|E9QAT4|SC16A_MOUSE	sp|E9QAT4|SC16A_MOUSE	sp|E9QAT4|SC16A_MOUSE Protein transport protein Sec16A OS=Mus musculus OX=10090 GN=Sec16a PE=1 SV=1	0.999077	30.492	1.31e-41	175.88	127.14	99.844	0.999077	30.492	0.000314319	99.844	0.989902	19.934	2.06e-15	119.39	0.743548	4.62304	1.31e-41	175.88	0.999072	30.492	0.000314319	99.844									0.997743	26.8111	0.00116271	77.279	0.95684	13.7658	0.00164362	71.806
sp|E9QAT4|SC16A_MOUSE	1377	sp|E9QAT4|SC16A_MOUSE	sp|E9QAT4|SC16A_MOUSE	sp|E9QAT4|SC16A_MOUSE Protein transport protein Sec16A OS=Mus musculus OX=10090 GN=Sec16a PE=1 SV=1	0.927908	14.1708	0.00144891	94.309	64.566	62.869													0.927908	14.1708	0.0319196	62.869													0.813121	9.3988	0.0119046	79.427	0.92005	13.6208	0.00144891	94.309
sp|F6ZDS4|TPR_MOUSE	596	sp|F6ZDS4|TPR_MOUSE	sp|F6ZDS4|TPR_MOUSE	sp|F6ZDS4|TPR_MOUSE Nucleoprotein TPR OS=Mus musculus OX=10090 GN=Tpr PE=1 SV=1	0.453799	0	4.3e-17	81.922	74.3	81.922																	0.391346	0	9.83e-07	50.531	0.453799	0	4.3e-17	81.922	0.318587	0	1.09e-12	68.762
sp|F6ZDS4|TPR_MOUSE	597	sp|F6ZDS4|TPR_MOUSE	sp|F6ZDS4|TPR_MOUSE	sp|F6ZDS4|TPR_MOUSE Nucleoprotein TPR OS=Mus musculus OX=10090 GN=Tpr PE=1 SV=1	0.453799	0	4.3e-17	81.922	74.3	81.922																	0.391346	0	9.83e-07	50.531	0.453799	0	4.3e-17	81.922	0.318587	0	1.09e-12	68.762
sp|F6ZDS4|TPR_MOUSE	2141	sp|F6ZDS4|TPR_MOUSE	sp|F6ZDS4|TPR_MOUSE	sp|F6ZDS4|TPR_MOUSE Nucleoprotein TPR OS=Mus musculus OX=10090 GN=Tpr PE=1 SV=1	1	76.288	0.000276312	120.03	89.465	112.84	0.999999	60.7884	0.000276312	120.03	0.999933	41.7075	0.00588017	81.709	0.993853	22.0864	0.0383722	62.088	0.99999	50.1934	0.00309433	92.792					0.995655	23.601	0.0326021	63.602	0.999998	56.5498	0.00301327	96.551	0.999733	35.7376	0.0102874	75.739	0.999245	31.2177	0.0137485	71.888	0.999992	50.7225	0.00310793
sp|F8VPU2|FARP1_MOUSE	427	sp|F8VPU2|FARP1_MOUSE	sp|F8VPU2|FARP1_MOUSE	sp|F8VPU2|FARP1_MOUSE FERM, ARHGEF and pleckstrin domain-containing protein 1 OS=Mus musculus OX=10090 GN=Farp1 PE=1 SV=1	1	89.7382	4.06e-89	183.23	149.35	172.32	0.997435	25.8973	0.00250785	52.045	0.974156	15.7627	0.000507663	73.834	0.999611	34.0999	3.15e-09	81.632	1	72.3398	4.36e-49	161.48	1	76.1781	4.95e-26	141.55	1	82.2336	2.76e-40	155.26	0.999997	54.9335	1.6e-26	142.45	0.999998	57.9082	1.05e-59	166.62	1	64.4813	4.06e-89	150.39	1	66.9662	3.23e-49
sp|F8VPU2|FARP1_MOUSE	23	sp|F8VPU2|FARP1_MOUSE	sp|F8VPU2|FARP1_MOUSE	sp|F8VPU2|FARP1_MOUSE FERM, ARHGEF and pleckstrin domain-containing protein 1 OS=Mus musculus OX=10090 GN=Farp1 PE=1 SV=1	0.622197	2.16731	5.04e-10	111.39	80.824	111.39																					0.622197	2.16731	9.64e-06	111.39
sp|G3X939|SL9A3_MOUSE	789	sp|G3X939|SL9A3_MOUSE	sp|G3X939|SL9A3_MOUSE	sp|G3X939|SL9A3_MOUSE Sodium/hydrogen exchanger 3 OS=Mus musculus OX=10090 GN=Slc9a3 PE=1 SV=1	0.99998	46.9603	7.67e-146	227.37	198.29	205.52	0.999669	34.8009	2.39e-85	201.09	0.999216	31.0523	1.24e-104	213.35	0.999235	31.1612	5.43e-69	193.3	0.99978	36.5651	2.03e-145	223.87	0.999484	32.8683	1.42e-54	186.74	0.999825	37.5695	7.49e-69	191.52	0.999807	37.1481	2.06e-103	206.97	0.999484	32.8708	2.39e-85	201.09	0.999612	34.1115	7.62e-71	197.94	0.999171	30.8094	3.42e-85
sp|G3X939|SL9A3_MOUSE	791	sp|G3X939|SL9A3_MOUSE	sp|G3X939|SL9A3_MOUSE	sp|G3X939|SL9A3_MOUSE Sodium/hydrogen exchanger 3 OS=Mus musculus OX=10090 GN=Slc9a3 PE=1 SV=1	0.600392	1.76801	0.00545843	59.57	40.299	59.57
sp|G3X939|SL9A3_MOUSE	588	sp|G3X939|SL9A3_MOUSE	sp|G3X939|SL9A3_MOUSE	sp|G3X939|SL9A3_MOUSE Sodium/hydrogen exchanger 3 OS=Mus musculus OX=10090 GN=Slc9a3 PE=1 SV=1	1	154.518	4.91e-213	230.86	212.03	230.86	1	95.5594	4.21e-14	119.56	1	76.2656	5.63e-10	96.993	1	109.936	5.5e-40	151.9	1	89.1139	2.06e-14	123.42	1	109.244	7.6e-26	140.84	1	105.696	8.64e-33	143.38	1	112.473	6.76e-41	157.8	1	84.7214	8.93e-15	125.52	1	137.903	1.97e-103	192.4	1	140.479	2.11e-60
sp|G3X939|SL9A3_MOUSE	802	sp|G3X939|SL9A3_MOUSE	sp|G3X939|SL9A3_MOUSE	sp|G3X939|SL9A3_MOUSE Sodium/hydrogen exchanger 3 OS=Mus musculus OX=10090 GN=Slc9a3 PE=1 SV=1	1	100.34	1.26e-05	134.84	114.15	127.93	1	92.9411	3.75e-05	117.99	1	72.7781	0.00477182	85.355	0.999932	41.7025	0.0267322	59.067	1	85.6575	0.000108107	114.45	1	66.1039	0.00459936	85.807					1	98.7671	6.04e-05	127.92	1	86.5186	0.00078832	103.69					1	80.2554	3.75e-05
sp|G3X939|SL9A3_MOUSE	550	sp|G3X939|SL9A3_MOUSE	sp|G3X939|SL9A3_MOUSE	sp|G3X939|SL9A3_MOUSE Sodium/hydrogen exchanger 3 OS=Mus musculus OX=10090 GN=Slc9a3 PE=1 SV=1	1	128.905	1.02e-08	148.56	64.559	128.91	1	128.811	3.35e-08	143.5									1	146.107	2.15e-08	146.11	1	60.167	0.0299847	60.167					1	146.107	2.15e-08	146.11	1	114.894	0.000188126	129.88					1	102.955	2.15e-08
sp|G3X9C2|FBX50_MOUSE	19	sp|G3X9C2|FBX50_MOUSE	sp|G3X9C2|FBX50_MOUSE	sp|G3X9C2|FBX50_MOUSE F-box only protein 50 OS=Mus musculus OX=10090 GN=Nccrp1 PE=1 SV=2	0.99505	23.5303	6.78e-29	90.323	83.866	87.803	0.741567	5.1098	7.66e-13	63.426	0.945522	12.3986	6.78e-29	90.323	0.414149	0.62774	5.15e-20	77.045	0.744177	4.6393	2.5e-23	83.054					0.762468	5.1842	2.92e-17	65.021	0.740111	4.55381	1.15e-19	75.534					0.74819	5.37188	8.25e-18	70.073	0.982444	18.3531	9.22e-29
sp|G3X9C2|FBX50_MOUSE	22	sp|G3X9C2|FBX50_MOUSE	sp|G3X9C2|FBX50_MOUSE	sp|G3X9C2|FBX50_MOUSE F-box only protein 50 OS=Mus musculus OX=10090 GN=Nccrp1 PE=1 SV=2	0.861447	7.93884	1.69e-45	105.49	92.218	98.883	0.854837	7.70077	1.01e-28	89.266					0.610371	1.99758	1.12e-19	75.654	0.861447	7.93884	2.38e-36	98.883	0.583755	1.47086	2.58e-20	78.909	0.616838	2.20025	1.73e-17	66.902	0.843004	7.3599	3.24e-23	80.239	0.596442	1.70751	1.12e-17	68.708	0.592505	1.62989	7.29e-20	76.476	0.600041	1.76213	1.69e-45
sp|G3X9C2|FBX50_MOUSE	31	sp|G3X9C2|FBX50_MOUSE	sp|G3X9C2|FBX50_MOUSE	sp|G3X9C2|FBX50_MOUSE F-box only protein 50 OS=Mus musculus OX=10090 GN=Nccrp1 PE=1 SV=2	0.999848	40.8431	1.35e-89	146.23	139.35	136.14	0.998428	30.7165	1.6e-70	128.3	0.774894	5.37426	5.31e-24	86.304	0.809763	8.95089	5.93e-06	44.916	0.997295	25.8112	2.12e-89	143.64	0.992587	21.7995	1.3e-19	72.707	0.99181	21.471	2.3e-36	98.236	0.99658	25.4513	4.17e-80	141.84	0.937408	11.82	2.41e-29	93.411	0.935488	12.0931	2.49e-23	80.943	0.997251	25.7191	2.75e-79
sp|G3X9C2|FBX50_MOUSE	37	sp|G3X9C2|FBX50_MOUSE	sp|G3X9C2|FBX50_MOUSE	sp|G3X9C2|FBX50_MOUSE F-box only protein 50 OS=Mus musculus OX=10090 GN=Nccrp1 PE=1 SV=2	0.999423	32.513	1.65e-117	166.28	159.36	90.858	0.998154	27.5991	1.01e-28	89.266	0.997279	25.6907	2.06e-56	115.92	0.999366	35.8287	1.12e-19	75.654	0.998187	28.082	1.65e-117	166.28	0.999246	31.3723	2.58e-20	78.909	0.996517	24.7204	1.73e-17	66.902	0.998546	29.331	3.24e-23	80.239	0.998517	28.512	1.12e-17	68.708	0.999102	30.6392	7.29e-20	76.476	0.998267	27.6985	3.73e-70
sp|G3X9C2|FBX50_MOUSE	40	sp|G3X9C2|FBX50_MOUSE	sp|G3X9C2|FBX50_MOUSE	sp|G3X9C2|FBX50_MOUSE F-box only protein 50 OS=Mus musculus OX=10090 GN=Nccrp1 PE=1 SV=2	0.34441	0	1.22e-11	80.3	65.21	58.158													0.34441	0	4.04e-07	58.158
sp|G3X9C2|FBX50_MOUSE	43	sp|G3X9C2|FBX50_MOUSE	sp|G3X9C2|FBX50_MOUSE	sp|G3X9C2|FBX50_MOUSE F-box only protein 50 OS=Mus musculus OX=10090 GN=Nccrp1 PE=1 SV=2	0.523555	0.811884	1.86e-31	108.56	98.204	108.56	0.437515	0.668819	1.16e-11	80.638	0.494665	0	2.23e-17	94.882	0.462229	0	9.84e-12	79.97	0.510756	0.820254	1.59e-16	91.475	0.36383	0.589246	2.98e-08	69.737	0.498423	0.658981	1.27e-11	79.97					0.434586	0.562832	1.57e-07	62.765	0.357526	0.597965	2.4e-08	70.335	0.492544	0.58075	3.56e-08
sp|G3X9K3|BIG1_MOUSE	1076	sp|G3X9K3|BIG1_MOUSE	sp|G3X9K3|BIG1_MOUSE	sp|G3X9K3|BIG1_MOUSE Brefeldin A-inhibited guanine nucleotide-exchange protein 1 OS=Mus musculus OX=10090 GN=Arfgef1 PE=1 SV=1	0.96126	14.0009	0.00251802	82.505	37.752	71.176									0.955051	13.2888	0.00251802	82.505	0.742316	4.76303	0.0221149	69.451					0.624729	2.2306	0.0578214	58.781	0.96126	14.0009	0.00699183	71.176									0.648563	2.6739	0.0292068
sp|G5E829|AT2B1_MOUSE	1155	sp|G5E829|AT2B1_MOUSE	sp|G5E829|AT2B1_MOUSE	sp|G5E829|AT2B1_MOUSE Plasma membrane calcium-transporting ATPase 1 OS=Mus musculus OX=10090 GN=Atp2b1 PE=1 SV=1	1	192.795	1.78e-232	220.53	206.87	199.31	1	128.647	8.92e-148	186.13	1	113.672	5.37e-186	198.67	1	90.0526	8.46e-148	186.34	1	142.258	2.75e-131	175.79	1	192.795	1.23e-184	199.31	1	78.9963	2.93e-102	165.48	1	92.1482	8.46e-148	186.34	1	67.0978	6.01e-102	164.39	1	63.3559	2.35e-88	157.31	1	101.921	1.2e-131
sp|G5E829|AT2B1_MOUSE	17	sp|G5E829|AT2B1_MOUSE	sp|G5E829|AT2B1_MOUSE	sp|G5E829|AT2B1_MOUSE Plasma membrane calcium-transporting ATPase 1 OS=Mus musculus OX=10090 GN=Atp2b1 PE=1 SV=1	1	85.2358	2.55e-24	106.63	93.007	106.63
sp|G5E829|AT2B1_MOUSE	1177	sp|G5E829|AT2B1_MOUSE	sp|G5E829|AT2B1_MOUSE	sp|G5E829|AT2B1_MOUSE Plasma membrane calcium-transporting ATPase 1 OS=Mus musculus OX=10090 GN=Atp2b1 PE=1 SV=1	0.499996	0	7.45e-05	117.79	75.602	117.79																					0.499996	0	7.45e-05	117.79
sp|G5E829|AT2B1_MOUSE	1178	sp|G5E829|AT2B1_MOUSE	sp|G5E829|AT2B1_MOUSE	sp|G5E829|AT2B1_MOUSE Plasma membrane calcium-transporting ATPase 1 OS=Mus musculus OX=10090 GN=Atp2b1 PE=1 SV=1	0.999211	31.0257	7.45e-05	117.79	75.602	111.27					0.995174	23.1437	0.00225467	103.18	0.999211	31.0257	0.00107261	111.27									0.99753	26.0637	7.45e-05	117.79									0.994623	22.6981	0.0163809	70.675
sp|G5E829|AT2B1_MOUSE	1139	sp|G5E829|AT2B1_MOUSE	sp|G5E829|AT2B1_MOUSE	sp|G5E829|AT2B1_MOUSE Plasma membrane calcium-transporting ATPase 1 OS=Mus musculus OX=10090 GN=Atp2b1 PE=1 SV=1	0.5	0	4.56e-06	117.4	76.158	117.4																									0.499617	0	0.00145347	68.257									0.499999	0	0.000303125
sp|G5E829|AT2B1_MOUSE	1140	sp|G5E829|AT2B1_MOUSE	sp|G5E829|AT2B1_MOUSE	sp|G5E829|AT2B1_MOUSE Plasma membrane calcium-transporting ATPase 1 OS=Mus musculus OX=10090 GN=Atp2b1 PE=1 SV=1	0.5	0	4.56e-06	117.4	76.158	117.4																									0.499617	0	0.00145347	68.257									0.499999	0	0.000303125
sp|G5E870|TRIPC_MOUSE	310	sp|G5E870|TRIPC_MOUSE	sp|G5E870|TRIPC_MOUSE	sp|G5E870|TRIPC_MOUSE E3 ubiquitin-protein ligase TRIP12 OS=Mus musculus OX=10090 GN=Trip12 PE=1 SV=1	0.838659	7.15839	2.4e-24	154.72	118.04	154.72	0.499963	0	0.0165826	42.813																					0.616286	2.11407	7.55e-05	95.401					0.503682	0.0640734	0.00551431	51.211	0.838659	7.15839	2.4e-24
sp|G5E870|TRIPC_MOUSE	312	sp|G5E870|TRIPC_MOUSE	sp|G5E870|TRIPC_MOUSE	sp|G5E870|TRIPC_MOUSE E3 ubiquitin-protein ligase TRIP12 OS=Mus musculus OX=10090 GN=Trip12 PE=1 SV=1	0.999542	33.3892	1.96e-83	196.37	156.81	123.02	0.969114	14.9661	0.000936019	103.46	0.997077	25.3286	5.71e-11	132.31	0.843949	7.3305	0.00195396	88.021	0.998408	29.201	1.96e-83	196.37	0.956635	13.4362	0.00397714	71.806	0.996389	24.4077	1.29e-05	120.55	0.999542	33.3892	3.56e-07	123.02	0.993856	22.0889	0.00021774	106.26	0.817927	6.52468	0.00295328	82.85	0.958472	13.6324	0.00187737
sp|G5E870|TRIPC_MOUSE	1049	sp|G5E870|TRIPC_MOUSE	sp|G5E870|TRIPC_MOUSE	sp|G5E870|TRIPC_MOUSE E3 ubiquitin-protein ligase TRIP12 OS=Mus musculus OX=10090 GN=Trip12 PE=1 SV=1	0.989829	19.8821	0.000955392	65.423	52.955	65.423					0.940552	11.9924	0.0019636	56.799	0.891882	9.16411	0.0088497	45.357									0.972608	15.5032	0.00885877	45.347													0.986937	18.7824	0.0102613
sp|G5E8K5|ANK3_MOUSE	844	sp|G5E8K5|ANK3_MOUSE	sp|G5E8K5|ANK3_MOUSE	sp|G5E8K5|ANK3_MOUSE Ankyrin-3 OS=Mus musculus OX=10090 GN=Ank3 PE=1 SV=1	0.361125	0.359912	4.74e-05	48.112	37.992	48.112
sp|G5E8K5|ANK3_MOUSE	850	sp|G5E8K5|ANK3_MOUSE	sp|G5E8K5|ANK3_MOUSE	sp|G5E8K5|ANK3_MOUSE Ankyrin-3 OS=Mus musculus OX=10090 GN=Ank3 PE=1 SV=1	0.994352	25.0131	2.42e-13	88.222	79.254	81.949	0.864162	10.5758	2.04e-05	57.278									0.772728	6.72733	1.96e-05	57.61									0.709248	5.51511	3.25e-09	81.312	0.879751	11.1984	2.42e-13	88.222
sp|G5E8K5|ANK3_MOUSE	1406	sp|G5E8K5|ANK3_MOUSE	sp|G5E8K5|ANK3_MOUSE	sp|G5E8K5|ANK3_MOUSE Ankyrin-3 OS=Mus musculus OX=10090 GN=Ank3 PE=1 SV=1	0.990553	20.2056	2.22e-15	155.86	92.384	125.46					0.990553	20.2056	8.34e-05	125.46	0.89464	9.28971	2.49e-06	135.5	0.910224	10.0599	1.51e-06	138.42									0.782151	5.55134	0.00236776	83.226									0.80682	6.20814	0.000204548
sp|G5E8K5|ANK3_MOUSE	830	sp|G5E8K5|ANK3_MOUSE	sp|G5E8K5|ANK3_MOUSE	sp|G5E8K5|ANK3_MOUSE Ankyrin-3 OS=Mus musculus OX=10090 GN=Ank3 PE=1 SV=1	1	97.1851	5.92e-36	133.1	123.92	133.1																													1	66.9853	1.53e-19	96.903
sp|G5E8K5|ANK3_MOUSE	1451	sp|G5E8K5|ANK3_MOUSE	sp|G5E8K5|ANK3_MOUSE	sp|G5E8K5|ANK3_MOUSE Ankyrin-3 OS=Mus musculus OX=10090 GN=Ank3 PE=1 SV=1	0.999998	57.5063	6.29e-39	179.67	121.3	96.469	0.999358	31.9224	2.35e-05	137.55																					0.997319	25.7049	0.00140309	88.338									0.999909	40.4294	0.00155023
sp|G5E8K5|ANK3_MOUSE	1462	sp|G5E8K5|ANK3_MOUSE	sp|G5E8K5|ANK3_MOUSE	sp|G5E8K5|ANK3_MOUSE Ankyrin-3 OS=Mus musculus OX=10090 GN=Ank3 PE=1 SV=1	0.998692	28.9083	6.82e-52	153.65	141.09	114.84	0.987347	18.9507	6.48e-27	130.52									0.992281	21.0995	5.55e-34	139.26									0.998692	28.9083	1.56e-18	114.84	0.993885	22.1121	9.43e-22	122.3	0.997056	25.4701	1.57e-13	95.591	0.985714	21.3324	2.81e-16
sp|G5E8K5|ANK3_MOUSE	1883	sp|G5E8K5|ANK3_MOUSE	sp|G5E8K5|ANK3_MOUSE	sp|G5E8K5|ANK3_MOUSE Ankyrin-3 OS=Mus musculus OX=10090 GN=Ank3 PE=1 SV=1	0.99903	30.1322	6.07e-42	170.66	141.67	130.15	0.995767	23.716	2.6e-10	129.37	0.995051	23.1264	2.79e-10	93.667	0.956073	13.3801	0.000512634	98.902	0.886026	8.90674	0.000207132	108.5	0.993784	22.0403	0.000418931	101.53	0.991781	20.8162	1.19e-06	120.84	0.992159	21.0332	0.00101894	88.552	0.996816	24.9775	0.000204322	108.59	0.992234	21.0695	0.000424073	101.39	0.99903	30.1322	2.24e-10
sp|G5E8K5|ANK3_MOUSE	1629	sp|G5E8K5|ANK3_MOUSE	sp|G5E8K5|ANK3_MOUSE	sp|G5E8K5|ANK3_MOUSE Ankyrin-3 OS=Mus musculus OX=10090 GN=Ank3 PE=1 SV=1	0.311986	0	1.22e-23	59.694	54.535	46.524	0.311986	0	2.53e-11	46.524																					0.296209	0	6.12e-11	43.896
sp|G5E8K5|ANK3_MOUSE	1632	sp|G5E8K5|ANK3_MOUSE	sp|G5E8K5|ANK3_MOUSE	sp|G5E8K5|ANK3_MOUSE Ankyrin-3 OS=Mus musculus OX=10090 GN=Ank3 PE=1 SV=1	0.311986	0	2.53e-11	46.524	41.715	46.524	0.311986	0	2.53e-11	46.524																					0.296209	0	6.12e-11	43.896
sp|G5E8Q8|AGRF5_MOUSE	1295	sp|G5E8Q8|AGRF5_MOUSE	sp|G5E8Q8|AGRF5_MOUSE	sp|G5E8Q8|AGRF5_MOUSE Adhesion G protein-coupled receptor F5 OS=Mus musculus OX=10090 GN=Adgrf5 PE=1 SV=1	0.3892	0	0.00672808	46.319	16.828	43.791
sp|G5E8Q8|AGRF5_MOUSE	1306	sp|G5E8Q8|AGRF5_MOUSE	sp|G5E8Q8|AGRF5_MOUSE	sp|G5E8Q8|AGRF5_MOUSE Adhesion G protein-coupled receptor F5 OS=Mus musculus OX=10090 GN=Adgrf5 PE=1 SV=1	0.330969	0	5.54e-18	98.507	57.412	98.507
sp|G5E8Q8|AGRF5_MOUSE	1308	sp|G5E8Q8|AGRF5_MOUSE	sp|G5E8Q8|AGRF5_MOUSE	sp|G5E8Q8|AGRF5_MOUSE Adhesion G protein-coupled receptor F5 OS=Mus musculus OX=10090 GN=Adgrf5 PE=1 SV=1	0.454803	0	5.54e-18	98.507	75.533	97.579					0.452195	0	1.04e-07	82.259	0.437532	0	1.35e-07	80.609																					0.448954	0	2.79e-05	73.208
sp|G5E8Q8|AGRF5_MOUSE	1309	sp|G5E8Q8|AGRF5_MOUSE	sp|G5E8Q8|AGRF5_MOUSE	sp|G5E8Q8|AGRF5_MOUSE Adhesion G protein-coupled receptor F5 OS=Mus musculus OX=10090 GN=Adgrf5 PE=1 SV=1	0.960479	16.8691	7.06e-114	188.58	157.19	188.58	0.960479	16.8691	7.06e-114	188.58	0.452195	0	1.04e-07	82.259	0.437532	0	1.35e-07	80.609					0.747932	6.38456	1.99e-24	111.78									0.832168	7.75206	4.08e-23	109.42	0.448954	0	2.79e-05	73.208	0.693398	5.8685	1.04e-07
sp|O08539|BIN1_MOUSE	296	sp|O08539|BIN1_MOUSE	sp|O08539|BIN1_MOUSE	sp|O08539|BIN1_MOUSE Myc box-dependent-interacting protein 1 OS=Mus musculus OX=10090 GN=Bin1 PE=1 SV=1	0.562629	1.24765	8.28e-06	62.677	52.889	52.814																													0.499304	0	8.28e-06	62.677
sp|O08539|BIN1_MOUSE	298	sp|O08539|BIN1_MOUSE	sp|O08539|BIN1_MOUSE	sp|O08539|BIN1_MOUSE Myc box-dependent-interacting protein 1 OS=Mus musculus OX=10090 GN=Bin1 PE=1 SV=1	0.86415	8.03913	6.25e-07	74.364	64.265	74.364																													0.499304	0	8.28e-06	62.677	0.607669	1.95652	2.2e-05	56.562
sp|O08547|SC22B_MOUSE	137	sp|O08547|SC22B_MOUSE	sp|O08547|SC22B_MOUSE	sp|O08547|SC22B_MOUSE Vesicle-trafficking protein SEC22b OS=Mus musculus OX=10090 GN=Sec22b PE=1 SV=3	1	104.551	8.93e-189	232.37	172.17	224.43	0.999987	48.8369	1.68e-33	164.64	1	66.7465	1.54e-54	175.74	0.999977	46.3901	7.2e-12	132.86	0.999991	50.6404	1.73e-06	117.92									0.999999	58.9821	2.97e-120	208.68					0.999998	57.4394	1.53e-33	164.81	1	104.551	4.78e-164
sp|O08582|GTPB1_MOUSE	44	sp|O08582|GTPB1_MOUSE	sp|O08582|GTPB1_MOUSE	sp|O08582|GTPB1_MOUSE GTP-binding protein 1 OS=Mus musculus OX=10090 GN=Gtpbp1 PE=1 SV=2	1	71.0694	2.75e-27	78.079	74.981	78.079													1	71.0694	2.75e-27	78.079	0.999871	41.5558	1.67e-10	49.199
sp|O08582|GTPB1_MOUSE	47	sp|O08582|GTPB1_MOUSE	sp|O08582|GTPB1_MOUSE	sp|O08582|GTPB1_MOUSE GTP-binding protein 1 OS=Mus musculus OX=10090 GN=Gtpbp1 PE=1 SV=2	0.999999	64.8474	2.75e-27	78.079	74.981	78.079													0.999999	64.8474	2.75e-27	78.079	0.999752	38.112	1.67e-10	49.199
sp|O08582|GTPB1_MOUSE	8	sp|O08582|GTPB1_MOUSE	sp|O08582|GTPB1_MOUSE	sp|O08582|GTPB1_MOUSE GTP-binding protein 1 OS=Mus musculus OX=10090 GN=Gtpbp1 PE=1 SV=2	0.416572	0.662014	5.76e-05	45.336	36.423	45.336																	0.416572	0.662014	5.76e-05	45.336
sp|O08582|GTPB1_MOUSE	25	sp|O08582|GTPB1_MOUSE	sp|O08582|GTPB1_MOUSE	sp|O08582|GTPB1_MOUSE GTP-binding protein 1 OS=Mus musculus OX=10090 GN=Gtpbp1 PE=1 SV=2	0.745771	4.6983	5.76e-05	45.336	36.423	45.336																	0.745771	4.6983	5.76e-05	45.336
sp|O08599|STXB1_MOUSE	506	sp|O08599|STXB1_MOUSE	sp|O08599|STXB1_MOUSE	sp|O08599|STXB1_MOUSE Syntaxin-binding protein 1 OS=Mus musculus OX=10090 GN=Stxbp1 PE=1 SV=2	0.499727	0	2.98e-10	128.54	106.78	113.99	0.499525	0	2.98e-10	128.54	0.499629	0	0.000891845	90.861	0.499721	0	0.000418931	101.53	0.496116	0	0.000525844	98.531	0.499595	0	0.000525844	98.531	0.499382	0	0.000204322	108.59					0.486959	0	0.05988	51.546
sp|O08599|STXB1_MOUSE	507	sp|O08599|STXB1_MOUSE	sp|O08599|STXB1_MOUSE	sp|O08599|STXB1_MOUSE Syntaxin-binding protein 1 OS=Mus musculus OX=10090 GN=Stxbp1 PE=1 SV=2	0.499727	0	2.98e-10	128.54	106.78	113.99	0.499525	0	2.98e-10	128.54	0.499629	0	0.000891845	90.861	0.499721	0	0.000418931	101.53	0.496116	0	0.000525844	98.531	0.499595	0	0.000525844	98.531	0.499382	0	0.000204322	108.59					0.486959	0	0.05988	51.546
sp|O08609|MLX_MOUSE	45	sp|O08609|MLX_MOUSE	sp|O08609|MLX_MOUSE	sp|O08609|MLX_MOUSE Max-like protein X OS=Mus musculus OX=10090 GN=Mlx PE=1 SV=1	0.997017	25.2835	0.000789181	71.692	52.617	71.692																	0.997017	25.2835	0.000789181	71.692													0.993029	21.5965	0.0412909	60.209
sp|O08638|MYH11_MOUSE	1367	sp|O08638|MYH11_MOUSE	sp|O08638|MYH11_MOUSE	sp|O08638|MYH11_MOUSE Myosin-11 OS=Mus musculus OX=10090 GN=Myh11 PE=1 SV=1	0.788646	5.72459	6.73e-05	81.656	71.303	43.37																									0.5	0	6.73e-05	81.656	0.788646	5.72459	0.00933933	43.37
sp|O08638|MYH11_MOUSE	1954	sp|O08638|MYH11_MOUSE	sp|O08638|MYH11_MOUSE	sp|O08638|MYH11_MOUSE Myosin-11 OS=Mus musculus OX=10090 GN=Myh11 PE=1 SV=1	0.999999	62.1065	1.25e-231	234.69	201.49	200.13	0.999981	47.2858	9.35e-132	213.67	0.981363	17.2145	1.1e-06	103.21	0.999999	62.1065	2.62e-110	200.13	0.999129	30.598	1.42e-07	109.1	0.99707	25.3187	1.73e-06	95.651	0.999987	48.7064	3.14e-40	163.27	0.998483	28.1841	1.06e-62	178.67	0.999746	35.9513	3.92e-130	210.14	0.997468	25.955	1.45e-76	184.21	0.996518	24.5667	1.06e-62
sp|O08648|M3K4_MOUSE	1241	sp|O08648|M3K4_MOUSE	sp|O08648|M3K4_MOUSE	sp|O08648|M3K4_MOUSE Mitogen-activated protein kinase kinase kinase 4 OS=Mus musculus OX=10090 GN=Map3k4 PE=1 SV=2	0.7121	5.62824	0.0102992	40.349	24.957	40.349	0.7121	5.62824	0.0102992	40.349
sp|O08648|M3K4_MOUSE	492	sp|O08648|M3K4_MOUSE	sp|O08648|M3K4_MOUSE	sp|O08648|M3K4_MOUSE Mitogen-activated protein kinase kinase kinase 4 OS=Mus musculus OX=10090 GN=Map3k4 PE=1 SV=2	0.918337	10.5164	2.84e-10	59.211	51.678	59.211
sp|O08715|AKAP1_MOUSE	55	sp|O08715|AKAP1_MOUSE	sp|O08715|AKAP1_MOUSE	sp|O08715|AKAP1_MOUSE A-kinase anchor protein 1, mitochondrial OS=Mus musculus OX=10090 GN=Akap1 PE=1 SV=4	1	113.06	1.38e-227	203.38	188.1	203.38	1	80.7024	3.28e-85	129.9									1	99.5361	3.09e-168	177.46									1	94.5691	2.04e-168	179.08
sp|O08715|AKAP1_MOUSE	101	sp|O08715|AKAP1_MOUSE	sp|O08715|AKAP1_MOUSE	sp|O08715|AKAP1_MOUSE A-kinase anchor protein 1, mitochondrial OS=Mus musculus OX=10090 GN=Akap1 PE=1 SV=4	0.902874	9.69535	7.47e-15	140.31	95.765	140.31
sp|O08715|AKAP1_MOUSE	103	sp|O08715|AKAP1_MOUSE	sp|O08715|AKAP1_MOUSE	sp|O08715|AKAP1_MOUSE A-kinase anchor protein 1, mitochondrial OS=Mus musculus OX=10090 GN=Akap1 PE=1 SV=4	0.993716	22.4462	2.37e-84	196.74	151.09	185.32	0.899488	9.76027	5.78e-19	146.59					0.993716	22.4462	2.71e-68	185.32													0.909877	10.1131	1.08e-26	158.52
sp|O08715|AKAP1_MOUSE	104	sp|O08715|AKAP1_MOUSE	sp|O08715|AKAP1_MOUSE	sp|O08715|AKAP1_MOUSE A-kinase anchor protein 1, mitochondrial OS=Mus musculus OX=10090 GN=Akap1 PE=1 SV=4	0.334277	0	0.00400454	50.397	34.805	50.397
sp|O08784|TCOF_MOUSE	593	sp|O08784|TCOF_MOUSE	sp|O08784|TCOF_MOUSE	sp|O08784|TCOF_MOUSE Treacle protein OS=Mus musculus OX=10090 GN=Tcof1 PE=1 SV=1	0.775686	5.72135	0.00196242	64.842	50.685	56.527
sp|O08784|TCOF_MOUSE	1216	sp|O08784|TCOF_MOUSE	sp|O08784|TCOF_MOUSE	sp|O08784|TCOF_MOUSE Treacle protein OS=Mus musculus OX=10090 GN=Tcof1 PE=1 SV=1	0.999999	62.5821	4.52e-192	225.29	188.87	225.29	0.975135	15.9356	0.00274623	72.417					0.99998	47.043	1.37e-84	196.41	0.99988	39.2187	4.52e-192	196.18					0.999989	49.616	3.64e-84	193.77	0.995877	23.8326	0.00200047	88.507	0.999755	36.1139	4.22e-43	166.52	0.999518	33.1688	3.19e-25	151.38	0.940879	12.023	0.0148645
sp|O08784|TCOF_MOUSE	1303	sp|O08784|TCOF_MOUSE	sp|O08784|TCOF_MOUSE	sp|O08784|TCOF_MOUSE Treacle protein OS=Mus musculus OX=10090 GN=Tcof1 PE=1 SV=1	0.999995	53.0678	0.00664558	85.716	61.529	84.522													0.999057	30.252	0.0387926	65.404									0.999994	52.2899	0.00726067	85.716					0.999995	53.0678	0.00803375	84.522	0.996647	24.7309	0.00664558
sp|O08784|TCOF_MOUSE	1242	sp|O08784|TCOF_MOUSE	sp|O08784|TCOF_MOUSE	sp|O08784|TCOF_MOUSE Treacle protein OS=Mus musculus OX=10090 GN=Tcof1 PE=1 SV=1	1	57.1747	0.00032617	107.97	72.698	57.175																					1	107.966	0.00032617	107.97
sp|O08784|TCOF_MOUSE	169	sp|O08784|TCOF_MOUSE	sp|O08784|TCOF_MOUSE	sp|O08784|TCOF_MOUSE Treacle protein OS=Mus musculus OX=10090 GN=Tcof1 PE=1 SV=1	0.963371	18.8673	6.78e-11	50.499	44.596	50.499													0.963371	18.8673	6.78e-11	50.499
sp|O08784|TCOF_MOUSE	1191	sp|O08784|TCOF_MOUSE	sp|O08784|TCOF_MOUSE	sp|O08784|TCOF_MOUSE Treacle protein OS=Mus musculus OX=10090 GN=Tcof1 PE=1 SV=1	1	71.7807	0.000347044	74.301	58.483	71.781																									1	74.3015	0.000379785	74.301
sp|O08784|TCOF_MOUSE	1124	sp|O08784|TCOF_MOUSE	sp|O08784|TCOF_MOUSE	sp|O08784|TCOF_MOUSE Treacle protein OS=Mus musculus OX=10090 GN=Tcof1 PE=1 SV=1	0.199993	0	4.61e-12	91.858	74.978	91.858																																	0.199993	0	4.61e-12	91.858
sp|O08784|TCOF_MOUSE	1126	sp|O08784|TCOF_MOUSE	sp|O08784|TCOF_MOUSE	sp|O08784|TCOF_MOUSE Treacle protein OS=Mus musculus OX=10090 GN=Tcof1 PE=1 SV=1	0.307706	0	4.61e-12	91.858	74.978	51.218																																	0.199993	0	4.61e-12	91.858
sp|O08784|TCOF_MOUSE	1127	sp|O08784|TCOF_MOUSE	sp|O08784|TCOF_MOUSE	sp|O08784|TCOF_MOUSE Treacle protein OS=Mus musculus OX=10090 GN=Tcof1 PE=1 SV=1	0.307706	0	4.61e-12	91.858	74.978	51.218																																	0.199993	0	4.61e-12	91.858
sp|O08784|TCOF_MOUSE	1128	sp|O08784|TCOF_MOUSE	sp|O08784|TCOF_MOUSE	sp|O08784|TCOF_MOUSE Treacle protein OS=Mus musculus OX=10090 GN=Tcof1 PE=1 SV=1	0.307706	0	4.61e-12	91.858	74.978	51.218																																	0.199993	0	4.61e-12	91.858
sp|O08796|EF2K_MOUSE	365	sp|O08796|EF2K_MOUSE	sp|O08796|EF2K_MOUSE	sp|O08796|EF2K_MOUSE Eukaryotic elongation factor 2 kinase OS=Mus musculus OX=10090 GN=Eef2k PE=1 SV=1	0.709467	7.23	0.0154535	57.164	11.335	57.164
sp|O08796|EF2K_MOUSE	367	sp|O08796|EF2K_MOUSE	sp|O08796|EF2K_MOUSE	sp|O08796|EF2K_MOUSE Eukaryotic elongation factor 2 kinase OS=Mus musculus OX=10090 GN=Eef2k PE=1 SV=1	0.527496	1.22958	0.00143778	81.92	27.66	81.92	0.527496	1.22958	0.00143778	81.92
sp|O08856|ELL_MOUSE	308	sp|O08856|ELL_MOUSE	sp|O08856|ELL_MOUSE	sp|O08856|ELL_MOUSE RNA polymerase II elongation factor ELL OS=Mus musculus OX=10090 GN=Ell PE=2 SV=2	0.521449	0.396582	0.000786248	50.426	40.513	50.426	0.521449	0.396582	0.000786248	50.426
sp|O08856|ELL_MOUSE	310	sp|O08856|ELL_MOUSE	sp|O08856|ELL_MOUSE	sp|O08856|ELL_MOUSE RNA polymerase II elongation factor ELL OS=Mus musculus OX=10090 GN=Ell PE=2 SV=2	0.988242	20.9511	9.43e-09	85.248	78.055	69.133																									0.977447	17.4788	3.24e-05	65.207									0.988242	20.9511	1.75e-05
sp|O08992|SDCB1_MOUSE	6	sp|O08992|SDCB1_MOUSE	sp|O08992|SDCB1_MOUSE	sp|O08992|SDCB1_MOUSE Syntenin-1 OS=Mus musculus OX=10090 GN=Sdcbp PE=1 SV=1	0.898042	9.53628	0.000381196	70.622	56.852	60.628																													0.898042	9.53628	0.0017516	60.628
sp|O09044|SNP23_MOUSE	110	sp|O09044|SNP23_MOUSE	sp|O09044|SNP23_MOUSE	sp|O09044|SNP23_MOUSE Synaptosomal-associated protein 23 OS=Mus musculus OX=10090 GN=Snap23 PE=1 SV=1	0.999868	38.7936	1.28e-84	179.9	156.05	173.87	0.999768	36.3575	2.37e-25	128.99	0.994137	22.3281	1.2e-38	142.35	0.999305	31.6436	1.32e-25	131.67	0.999732	35.8174	3.37e-41	145.69	0.991387	20.6391	3.68e-32	125.98	0.998541	28.3597	5.93e-42	149.86	0.999868	38.7936	3.73e-72	173.87	0.998576	28.4619	1.28e-84	179.9	0.996557	24.6287	3.41e-41	145.62	0.999618	34.2043	1.11e-52
sp|O09106|HDAC1_MOUSE	393	sp|O09106|HDAC1_MOUSE	sp|O09106|HDAC1_MOUSE	sp|O09106|HDAC1_MOUSE Histone deacetylase 1 OS=Mus musculus OX=10090 GN=Hdac1 PE=1 SV=1	1	42.7816	4.55e-40	75.46	65.748	42.782
sp|O09172|GSH0_MOUSE	59	sp|O09172|GSH0_MOUSE	sp|O09172|GSH0_MOUSE	sp|O09172|GSH0_MOUSE Glutamate--cysteine ligase regulatory subunit OS=Mus musculus OX=10090 GN=Gclm PE=1 SV=1	0.99999	50.3632	7.27e-111	204.28	167.84	151.72	0.999976	46.416	7.27e-111	204.28	0.995324	23.9539	1.32e-06	100.54	0.999935	42.3454	9.6e-20	136.17	0.999735	36.3645	4.81e-25	147.35	0.999652	35.2209	9.15e-15	133.66	0.99999	50.3632	2.33e-31	151.72					0.999987	48.8564	1.64e-92	192.32	0.999589	34.8349	2.08e-10	125.28
sp|O09173|HGD_MOUSE	438	sp|O09173|HGD_MOUSE	sp|O09173|HGD_MOUSE	sp|O09173|HGD_MOUSE Homogentisate 1,2-dioxygenase OS=Mus musculus OX=10090 GN=Hgd PE=1 SV=2	0.556832	1.39852	4.59e-05	85.619	69.394	65.225	0.502539	1.02453	0.000305906	72.11									0.488886	0	7.52e-05	82.707													0.478742	0	0.000278406	73.166					0.556832	1.39852	0.000880465
sp|O09173|HGD_MOUSE	440	sp|O09173|HGD_MOUSE	sp|O09173|HGD_MOUSE	sp|O09173|HGD_MOUSE Homogentisate 1,2-dioxygenase OS=Mus musculus OX=10090 GN=Hgd PE=1 SV=2	0.831871	9.51788	4.59e-05	85.619	62.181	80.603					0.499452	1.11264	0.00188616	57.52					0.488886	0	7.52e-05	82.707									0.533331	2.92974	0.000220894	75.376	0.478742	0	0.000278406	73.166					0.831871	9.51788	9.63e-05
sp|O09174|AMACR_MOUSE	323	sp|O09174|AMACR_MOUSE	sp|O09174|AMACR_MOUSE	sp|O09174|AMACR_MOUSE Alpha-methylacyl-CoA racemase OS=Mus musculus OX=10090 GN=Amacr PE=1 SV=4	0.99193	21.016	7.25e-08	66.868	55.345	63.122	0.923775	13.6019	1.13e-07	64.028	0.984979	18.1831	7.25e-08	66.868									0.955752	13.8056	2.9e-05	48.984					0.991792	20.9144	1.98e-07	62.677
sp|O09174|AMACR_MOUSE	39	sp|O09174|AMACR_MOUSE	sp|O09174|AMACR_MOUSE	sp|O09174|AMACR_MOUSE Alpha-methylacyl-CoA racemase OS=Mus musculus OX=10090 GN=Amacr PE=1 SV=4	0.999667	34.7746	2.06e-85	201.75	167.05	201.75	0.998162	27.3479	0.000375851	111.86	0.999131	30.6064	0.000133342	129.89	0.988629	19.3922	0.0026824	97.734	0.987222	18.8794	0.000266502	114.89	0.982815	17.5732	0.000309956	113.69	0.995703	23.6492	0.00169972	101.39	0.99964	34.4345	3.39e-85	199.08	0.998974	29.8829	1.47e-09	145.46	0.999662	34.709	1.35e-14	150.94
sp|O35099|M3K5_MOUSE	1040	sp|O35099|M3K5_MOUSE	sp|O35099|M3K5_MOUSE	sp|O35099|M3K5_MOUSE Mitogen-activated protein kinase kinase kinase 5 OS=Mus musculus OX=10090 GN=Map3k5 PE=1 SV=3	0.999764	36.2634	1.53e-16	83.879	71.576	83.879													0.998573	28.4571	1.07e-11	65.801									0.999764	36.2634	1.53e-16	83.879	0.998423	28.0156	5.73e-12	68.835	0.994965	22.9676	3.18e-06	52.122
sp|O35144|TERF2_MOUSE	367	sp|O35144|TERF2_MOUSE	sp|O35144|TERF2_MOUSE	sp|O35144|TERF2_MOUSE Telomeric repeat-binding factor 2 OS=Mus musculus OX=10090 GN=Terf2 PE=1 SV=3	0.959984	13.8014	2.41e-09	94.387	74.548	94.387													0.959984	13.8014	2.41e-09	94.387	0.803334	6.12841	0.000410235	66.893	0.866947	8.58694	0.00217627	53.188
sp|O35188|X3CL1_MOUSE	262	sp|O35188|X3CL1_MOUSE	sp|O35188|X3CL1_MOUSE	sp|O35188|X3CL1_MOUSE Fractalkine OS=Mus musculus OX=10090 GN=Cx3cl1 PE=1 SV=3	0.999912	40.5789	6.3e-27	131.56	112.8	128.67	0.999854	38.3469	1.7e-21	120.23	0.999396	32.1871	2.14e-16	100.59	0.991916	20.8885	8.62e-12	93.804	0.999645	34.4985	1.37e-26	127.5	0.990727	20.2874	3.51e-11	88.19	0.995269	23.2498	2.24e-06	79.237	0.999769	36.3643	6.3e-27	131.56	0.999645	34.4985	1.37e-26	127.5	0.997991	26.9611	9.47e-17	104.18	0.997931	26.8326	2.66e-18
sp|O35245|PKD2_MOUSE	827	sp|O35245|PKD2_MOUSE	sp|O35245|PKD2_MOUSE	sp|O35245|PKD2_MOUSE Polycystin-2 OS=Mus musculus OX=10090 GN=Pkd2 PE=1 SV=2	0.845918	10.4211	6.44e-05	67.563	61.221	67.563																									0.329265	0	9.52e-05	64.507	0.521775	5.65536	0.00156493	47.568
sp|O35245|PKD2_MOUSE	829	sp|O35245|PKD2_MOUSE	sp|O35245|PKD2_MOUSE	sp|O35245|PKD2_MOUSE Polycystin-2 OS=Mus musculus OX=10090 GN=Pkd2 PE=1 SV=2	0.329265	0	9.52e-05	64.507	54.04	64.507																									0.329265	0	9.52e-05	64.507
sp|O35245|PKD2_MOUSE	830	sp|O35245|PKD2_MOUSE	sp|O35245|PKD2_MOUSE	sp|O35245|PKD2_MOUSE Polycystin-2 OS=Mus musculus OX=10090 GN=Pkd2 PE=1 SV=2	0.329265	0	9.52e-05	64.507	54.04	64.507																									0.329265	0	9.52e-05	64.507
sp|O35245|PKD2_MOUSE	833	sp|O35245|PKD2_MOUSE	sp|O35245|PKD2_MOUSE	sp|O35245|PKD2_MOUSE Polycystin-2 OS=Mus musculus OX=10090 GN=Pkd2 PE=1 SV=2	0.234465	0.510758	0.00126149	49.559	35.305	49.559	0.234465	0.510758	0.00126149	49.559
sp|O35245|PKD2_MOUSE	810	sp|O35245|PKD2_MOUSE	sp|O35245|PKD2_MOUSE	sp|O35245|PKD2_MOUSE Polycystin-2 OS=Mus musculus OX=10090 GN=Pkd2 PE=1 SV=2	1	83.4781	0	263.6	241.77	238.49	0.999992	51.1987	1.18e-60	163.7	0.999995	53.1444	4.38e-179	220.59	1	69.8413	1.14e-202	224.86	1	78.4515	1.41e-202	223.76	0.983569	17.7791	2.42e-05	72.184	1	83.4227	0	263.6	0.996586	24.6527	1.14e-33	142.01	0.993451	21.8102	1.83e-17	110.22	0.995374	23.3282	9.12e-22	123.43	0.990325	25.0189	1.78e-21
sp|O35295|PURB_MOUSE	6	sp|O35295|PURB_MOUSE	sp|O35295|PURB_MOUSE	sp|O35295|PURB_MOUSE Transcriptional activator protein Pur-beta OS=Mus musculus OX=10090 GN=Purb PE=1 SV=3	0.911686	10.1381	3.94e-31	83.453	57.944	83.453	0.825906	6.76148	7.72e-27	73.405					0.911686	10.1381	3.94e-31	83.453	0.5	0	3.67e-07	41.136									0.5	0	1.94e-11	55.213	0.5	0	2.01e-07	44.415	0.86672	8.13112	4.19e-11	53.995
sp|O35295|PURB_MOUSE	8	sp|O35295|PURB_MOUSE	sp|O35295|PURB_MOUSE	sp|O35295|PURB_MOUSE Transcriptional activator protein Pur-beta OS=Mus musculus OX=10090 GN=Purb PE=1 SV=3	0.548668	0.848143	1.87e-15	61.703	35.557	48.656													0.5	0	3.67e-07	41.136									0.5	0	1.94e-11	55.213	0.5	0	2.01e-07	44.415
sp|O35295|PURB_MOUSE	113	sp|O35295|PURB_MOUSE	sp|O35295|PURB_MOUSE	sp|O35295|PURB_MOUSE Transcriptional activator protein Pur-beta OS=Mus musculus OX=10090 GN=Purb PE=1 SV=3	0.829125	6.8607	2.86e-40	78.22	68.423	78.22	0.829125	6.8607	2.86e-40	78.22
sp|O35295|PURB_MOUSE	316	sp|O35295|PURB_MOUSE	sp|O35295|PURB_MOUSE	sp|O35295|PURB_MOUSE Transcriptional activator protein Pur-beta OS=Mus musculus OX=10090 GN=Purb PE=1 SV=3	0.999977	46.372	1.42e-73	127.97	113.28	127.97
sp|O35344|IMA4_MOUSE	60	sp|O35344|IMA4_MOUSE	sp|O35344|IMA4_MOUSE	sp|O35344|IMA4_MOUSE Importin subunit alpha-4 OS=Mus musculus OX=10090 GN=Kpna3 PE=1 SV=1	0.999786	36.702	1.39e-08	81.48	66.717	79.027	0.999576	33.7277	1.39e-08	81.48	0.975202	15.9468	8.99e-06	69.72					0.997734	26.4367	1.66e-05	66.3	0.924213	10.8618	7.04e-05	58.974					0.976992	16.2802	1.41e-06	77.045	0.97769	16.417	0.000965628	44.5
sp|O35345|IMA7_MOUSE	6	sp|O35345|IMA7_MOUSE	sp|O35345|IMA7_MOUSE	sp|O35345|IMA7_MOUSE Importin subunit alpha-7 OS=Mus musculus OX=10090 GN=Kpna6 PE=1 SV=2	0.999526	33.2386	0.000172283	88.552	77.795	88.552									0.999526	33.2386	0.000172283	88.552
sp|O35379|MRP1_MOUSE	289	sp|O35379|MRP1_MOUSE	sp|O35379|MRP1_MOUSE	sp|O35379|MRP1_MOUSE Multidrug resistance-associated protein 1 OS=Mus musculus OX=10090 GN=Abcc1 PE=1 SV=1	0.576043	1.33133	1.97e-25	130.01	111.67	130.01	0.561065	1.06613	2.92e-15	102.66	0.569872	1.22179	4.37e-19	117.23	0.563835	1.11502	1.85e-15	104.87	0.563835	1.11502	1.85e-15	104.87	0.557931	1.01091	2.64e-10	92.925	0.557931	1.01091	2.64e-10	92.925	0.561065	1.06613	2.92e-15	102.66	0.551049	0.889919	0.00032991	73.848	0.569639	1.21766	1.21e-20	124.86	0.576043	1.33133	1.97e-25
sp|O35379|MRP1_MOUSE	290	sp|O35379|MRP1_MOUSE	sp|O35379|MRP1_MOUSE	sp|O35379|MRP1_MOUSE Multidrug resistance-associated protein 1 OS=Mus musculus OX=10090 GN=Abcc1 PE=1 SV=1	0.888642	9.02005	1.72e-32	138.75	113.9	123.84					0.694846	3.5737	0.0016083	66.498	0.633193	2.37099	0.000296886	74.46					0.504934	0.0857197	2.56e-10	93.011									0.504934	0.0857197	2.56e-10	93.011					0.59083	1.59559	2.07e-10
sp|O35381|AN32A_MOUSE;sp|Q64G17|AN32C_MOUSE	17;17	sp|O35381|AN32A_MOUSE	sp|O35381|AN32A_MOUSE	sp|O35381|AN32A_MOUSE Acidic leucine-rich nuclear phosphoprotein 32 family member A OS=Mus musculus OX=10090 GN=Anp32a PE=1 SV=1;sp|Q64G17|AN32C_MOUSE Putative acidic leucine-rich nuclear phosphoprotein 32 family member C OS=Mus musculus OX=10090 GN=Anp32c	0.977911	16.4612	6.75e-41	154.48	142.2	136.26																									0.977911	16.4612	4.91e-26	136.26									0.889885	9.07489	2.1e-09
sp|O35409|FOLH1_MOUSE	10	sp|O35409|FOLH1_MOUSE	sp|O35409|FOLH1_MOUSE	sp|O35409|FOLH1_MOUSE Glutamate carboxypeptidase 2 OS=Mus musculus OX=10090 GN=Folh1 PE=1 SV=2	1	113.542	5.04e-18	113.54	104.21	113.54	1	113.542	5.04e-18	113.54
sp|O35495|CDK14_MOUSE	119	sp|O35495|CDK14_MOUSE	sp|O35495|CDK14_MOUSE	sp|O35495|CDK14_MOUSE Cyclin-dependent kinase 14 OS=Mus musculus OX=10090 GN=Cdk14 PE=1 SV=2	0.851415	7.58768	0.000422141	78.932	67.01	78.932
sp|O35551|RABE1_MOUSE	407	sp|O35551|RABE1_MOUSE	sp|O35551|RABE1_MOUSE	sp|O35551|RABE1_MOUSE Rab GTPase-binding effector protein 1 OS=Mus musculus OX=10090 GN=Rabep1 PE=1 SV=2	0.494141	0	2.64e-06	84.718	64.511	84.718
sp|O35551|RABE1_MOUSE	410	sp|O35551|RABE1_MOUSE	sp|O35551|RABE1_MOUSE	sp|O35551|RABE1_MOUSE Rab GTPase-binding effector protein 1 OS=Mus musculus OX=10090 GN=Rabep1 PE=1 SV=2	0.419688	2.08805	0.00346546	65.179	50.489	65.179																									0.419688	2.08805	0.00346546	65.179
sp|O35601|FYB1_MOUSE	561	sp|O35601|FYB1_MOUSE	sp|O35601|FYB1_MOUSE	sp|O35601|FYB1_MOUSE FYN-binding protein 1 OS=Mus musculus OX=10090 GN=Fyb1 PE=1 SV=2	1	78.394	1.62e-07	124.3	99.367	124.3																																	0.999999	59.2694	0.00343393	77.078
sp|O35609|SCAM3_MOUSE	78	sp|O35609|SCAM3_MOUSE	sp|O35609|SCAM3_MOUSE	sp|O35609|SCAM3_MOUSE Secretory carrier-associated membrane protein 3 OS=Mus musculus OX=10090 GN=Scamp3 PE=1 SV=3	0.999514	33.1291	0.00263812	88.364	27.453	88.364																													0.999514	33.1291	0.00263812	88.364
sp|O35691|PININ_MOUSE	346	sp|O35691|PININ_MOUSE	sp|O35691|PININ_MOUSE	sp|O35691|PININ_MOUSE Pinin OS=Mus musculus OX=10090 GN=Pnn PE=1 SV=4	1	84.9926	2.85e-42	149.23	108.06	84.993	1	80.1093	4.86e-29	121.14	1	84.324	1.62e-23	142.19	1	75.1433	2.98e-06	116.71	1	149.225	4.25e-10	149.23					1	101.895	2.67e-19	146.5	1	78.228	4e-19	101.35	1	70.1212	1.03e-05	118.87					1	83.1372	0.00521399
sp|O35691|PININ_MOUSE	100	sp|O35691|PININ_MOUSE	sp|O35691|PININ_MOUSE	sp|O35691|PININ_MOUSE Pinin OS=Mus musculus OX=10090 GN=Pnn PE=1 SV=4	1	82.4395	4.14e-38	107.08	84.967	107.08	0.999991	51.6456	2.96e-14	76.796	0.999982	48.7117	6.06e-14	73.546					1	70.1436	5.38e-38	105.79									1	82.4395	4.14e-38	107.08									0.999853	39.4836	2.89e-10
sp|O35691|PININ_MOUSE	66	sp|O35691|PININ_MOUSE	sp|O35691|PININ_MOUSE	sp|O35691|PININ_MOUSE Pinin OS=Mus musculus OX=10090 GN=Pnn PE=1 SV=4	0.986861	18.7569	2.09e-11	134.02	61.293	60.401					0.966881	14.653	0.000443596	89.506	0.966578	14.6121	0.00111736	80.507									0.970891	15.2314	5.15e-07	121.18	0.928058	11.1059	0.000244502	98.339	0.972524	15.4895	0.000732015	84.946					0.93662	11.6961	6.66e-07
sp|O35691|PININ_MOUSE	68	sp|O35691|PININ_MOUSE	sp|O35691|PININ_MOUSE	sp|O35691|PININ_MOUSE Pinin OS=Mus musculus OX=10090 GN=Pnn PE=1 SV=4	0.910592	10.0795	6.35e-18	143.56	57.448	143.56
sp|O35691|PININ_MOUSE	440	sp|O35691|PININ_MOUSE	sp|O35691|PININ_MOUSE	sp|O35691|PININ_MOUSE Pinin OS=Mus musculus OX=10090 GN=Pnn PE=1 SV=4	0.5868	1.5233	1.24e-25	135.6	111.75	135.6	0.5868	1.5233	1.24e-25	135.6																									0.344298	0	0.000178395	49.528
sp|O35691|PININ_MOUSE	442	sp|O35691|PININ_MOUSE	sp|O35691|PININ_MOUSE	sp|O35691|PININ_MOUSE Pinin OS=Mus musculus OX=10090 GN=Pnn PE=1 SV=4	0.999861	38.5662	1.55e-237	228.46	188.8	165.74	0.998936	29.7268	5.76e-82	172.6	0.999144	30.6723	1.35e-110	160.76	0.999671	34.825	3.78e-61	173.77	0.999592	33.8945	6.69e-122	199.05	0.975808	16.057	1.15e-09	95.067	0.999302	31.5582	4.34e-60	167.35	0.999234	31.153	8.78e-88	188.01	0.995853	23.8043	1.88e-35	150.72	0.996918	25.0984	5.39e-61	173.51	0.998644	28.6722	9.21e-88
sp|O35691|PININ_MOUSE	450	sp|O35691|PININ_MOUSE	sp|O35691|PININ_MOUSE	sp|O35691|PININ_MOUSE Pinin OS=Mus musculus OX=10090 GN=Pnn PE=1 SV=4	0.344298	0	0.000178395	49.528	30.236	49.528																													0.344298	0	0.000178395	49.528
sp|O35711|LIPB2_MOUSE	386	sp|O35711|LIPB2_MOUSE	sp|O35711|LIPB2_MOUSE	sp|O35711|LIPB2_MOUSE Liprin-beta-2 OS=Mus musculus OX=10090 GN=Ppfibp2 PE=1 SV=3	0.994012	22.2013	0.000742682	86.944	69.733	73.927																									0.994012	22.2013	0.00190335	73.927									0.992888	21.4491	0.000742682
sp|O35737|HNRH1_MOUSE;sp|P70333|HNRH2_MOUSE	63;63	sp|O35737|HNRH1_MOUSE	sp|O35737|HNRH1_MOUSE	sp|O35737|HNRH1_MOUSE Heterogeneous nuclear ribonucleoprotein H OS=Mus musculus OX=10090 GN=Hnrnph1 PE=1 SV=3;sp|P70333|HNRH2_MOUSE Heterogeneous nuclear ribonucleoprotein H2 OS=Mus musculus OX=10090 GN=Hnrnph2 PE=1 SV=1	0.999995	52.9826	8.68e-05	59.212	45.308	58.373					0.999995	52.9826	9.7e-05	58.373
sp|O35737|HNRH1_MOUSE;sp|P70333|HNRH2_MOUSE	104;104	sp|O35737|HNRH1_MOUSE	sp|O35737|HNRH1_MOUSE	sp|O35737|HNRH1_MOUSE Heterogeneous nuclear ribonucleoprotein H OS=Mus musculus OX=10090 GN=Hnrnph1 PE=1 SV=3;sp|P70333|HNRH2_MOUSE Heterogeneous nuclear ribonucleoprotein H2 OS=Mus musculus OX=10090 GN=Hnrnph2 PE=1 SV=1	0.993957	22.1723	3.57e-26	136.43	110.98	121.26	0.986289	18.5706	1.23e-12	116.96	0.975361	16.0301	3.11e-11	106.75	0.990929	20.3843	6.31e-15	119.48	0.965672	14.5134	4.37e-20	132.62	0.983881	17.8593	2.89e-15	123.63	0.93899	11.8845	5.6e-11	102.33	0.967591	14.7565	2.8e-12	114.03	0.986871	18.7637	3.37e-20	133.16	0.97471	15.86	2.8e-12	114.03	0.973908	15.7226	3.45e-12
sp|O35841|API5_MOUSE	464	sp|O35841|API5_MOUSE	sp|O35841|API5_MOUSE	sp|O35841|API5_MOUSE Apoptosis inhibitor 5 OS=Mus musculus OX=10090 GN=Api5 PE=1 SV=2	0.999982	47.6596	1.71e-42	172.1	154.47	149.37	0.999462	33.5117	1.55e-05	117.2	0.99937	32.0448	5.89e-11	132.23	0.999106	30.85	5.91e-07	120.32	0.999845	38.4029	1.51e-10	127.87					0.992258	21.3886	0.00012321	106.33	0.998134	27.499	1.3e-13	135.86	0.999424	33.3126	3.37e-14	141.06	0.999738	36.5108	1.27e-10	129.01	0.998415	28.0304	4.32e-18
sp|O35929|REM1_MOUSE	49	sp|O35929|REM1_MOUSE	sp|O35929|REM1_MOUSE	sp|O35929|REM1_MOUSE GTP-binding protein REM 1 OS=Mus musculus OX=10090 GN=Rem1 PE=1 SV=1	0.995415	23.3669	3.71e-60	186.17	161.82	156.69	0.726894	4.2514	1.18e-26	164.81					0.5	0	7.84e-14	150.14					0.677883	3.23141	1.9e-07	133.07	0.732011	4.36402	4.38e-26	160.22	0.79496	5.88507	4.78e-26	159.64	0.5	0	4.14e-26	160.56					0.741007	4.56534	1.21e-18
sp|O35929|REM1_MOUSE	51	sp|O35929|REM1_MOUSE	sp|O35929|REM1_MOUSE	sp|O35929|REM1_MOUSE GTP-binding protein REM 1 OS=Mus musculus OX=10090 GN=Rem1 PE=1 SV=1	0.984325	17.9794	8.64e-36	171.26	154.63	66.262	0.983825	17.8406	0.00362603	77.64	0.93211	11.3766	1.32e-18	153.49	0.5	0	7.84e-14	150.14	0.752564	4.83081	7.84e-14	150.14	0.984325	17.9794	0.00936333	66.262									0.5	0	4.14e-26	160.56	0.724419	4.1974	4.14e-26	160.56
sp|O35929|REM1_MOUSE	18	sp|O35929|REM1_MOUSE	sp|O35929|REM1_MOUSE	sp|O35929|REM1_MOUSE GTP-binding protein REM 1 OS=Mus musculus OX=10090 GN=Rem1 PE=1 SV=1	0.998203	27.4468	4.99e-16	158.01	125.85	158.01	0.970111	15.1303	0.0252706	58.674	0.942364	12.1361	0.00149359	95.273	0.962316	14.0718	0.00258481	82.069	0.969455	15.036	0.00574634	71.241									0.970301	15.1416	5.1e-05	119.39	0.995973	23.9323	9.23e-05	116.71	0.972444	15.4845	0.00937365	66.498	0.789314	5.73616	9.23e-05
sp|O54724|CAVN1_MOUSE	38	sp|O54724|CAVN1_MOUSE	sp|O54724|CAVN1_MOUSE	sp|O54724|CAVN1_MOUSE Caveolae-associated protein 1 OS=Mus musculus OX=10090 GN=Cavin1 PE=1 SV=1	0.876988	7.92961	7.65e-05	82.578	63.335	82.578	0.6754	3.34335	0.0385517	41.743									0.779303	4.0368	0.00411704	62.357	0.870347	9.35855	0.0108116	53.491	0.738929	2.81904	0.00698753	55.885
sp|O54724|CAVN1_MOUSE	42	sp|O54724|CAVN1_MOUSE	sp|O54724|CAVN1_MOUSE	sp|O54724|CAVN1_MOUSE Caveolae-associated protein 1 OS=Mus musculus OX=10090 GN=Cavin1 PE=1 SV=1	0.968211	14.8754	3.35e-93	196.84	164.4	153.09	0.950688	12.8556	1.54e-76	183.81	0.951408	12.9224	9.83e-93	194.59	0.945463	12.6149	1.32e-31	154.72	0.948523	12.6603	6.84e-32	156.6	0.959885	13.8269	7.36e-40	158.93	0.968211	14.8754	3.35e-93	196.84	0.947925	12.6149	1.32e-31	154.72	0.94818	12.679	3.83e-93	196.67	0.957477	13.8978	1.08e-31	155.43	0.945842	12.4291	2.49e-31
sp|O54724|CAVN1_MOUSE	14	sp|O54724|CAVN1_MOUSE	sp|O54724|CAVN1_MOUSE	sp|O54724|CAVN1_MOUSE Caveolae-associated protein 1 OS=Mus musculus OX=10090 GN=Cavin1 PE=1 SV=1	0.33039	0	1.17e-29	70.249	65.418	70.249													0.33039	0	1.17e-29	70.249
sp|O54724|CAVN1_MOUSE	20	sp|O54724|CAVN1_MOUSE	sp|O54724|CAVN1_MOUSE	sp|O54724|CAVN1_MOUSE Caveolae-associated protein 1 OS=Mus musculus OX=10090 GN=Cavin1 PE=1 SV=1	0.516348	0.628062	1.17e-29	70.249	65.418	56.547	0.516348	0.628062	2.24e-20	56.547									0.33039	0	1.17e-29	70.249																					0.440724	0	1.51e-21
sp|O54724|CAVN1_MOUSE	21	sp|O54724|CAVN1_MOUSE	sp|O54724|CAVN1_MOUSE	sp|O54724|CAVN1_MOUSE Caveolae-associated protein 1 OS=Mus musculus OX=10090 GN=Cavin1 PE=1 SV=1	0.474188	0	1.17e-29	70.249	65.418	51.242													0.33039	0	1.17e-29	70.249																					0.440724	0	1.51e-21
sp|O54724|CAVN1_MOUSE	302	sp|O54724|CAVN1_MOUSE	sp|O54724|CAVN1_MOUSE	sp|O54724|CAVN1_MOUSE Caveolae-associated protein 1 OS=Mus musculus OX=10090 GN=Cavin1 PE=1 SV=1	0.905396	9.80931	0.000856012	92.247	71.917	92.247	0.842919	7.29661	0.000856012	90.434
sp|O54774|AP3D1_MOUSE	755	sp|O54774|AP3D1_MOUSE	sp|O54774|AP3D1_MOUSE	sp|O54774|AP3D1_MOUSE AP-3 complex subunit delta-1 OS=Mus musculus OX=10090 GN=Ap3d1 PE=1 SV=1	0.937961	11.9192	0	271.08	252.02	168.41													0.937961	11.9192	2.74e-71	168.41	0.653877	2.82209	7.37e-21	124.92
sp|O54774|AP3D1_MOUSE	760	sp|O54774|AP3D1_MOUSE	sp|O54774|AP3D1_MOUSE	sp|O54774|AP3D1_MOUSE AP-3 complex subunit delta-1 OS=Mus musculus OX=10090 GN=Ap3d1 PE=1 SV=1	0.999718	35.4931	0	304.86	289.99	301.91	0.685521	3.38448	0	290.32	0.965492	14.4682	5.61e-256	238.17	0.99924	31.2332	0	273.38	0.994844	22.8893	2.74e-71	168.41	0.980039	16.947	2.24e-228	234.21									0.972205	15.454	0	258.36	0.817811	6.78156	1.37e-178	220.61	0.84127	7.24279	0
sp|O54781|SRPK2_MOUSE	8	sp|O54781|SRPK2_MOUSE	sp|O54781|SRPK2_MOUSE	sp|O54781|SRPK2_MOUSE SRSF protein kinase 2 OS=Mus musculus OX=10090 GN=Srpk2 PE=1 SV=2	0.333182	0	3.25e-07	127.56	80.829	127.56
sp|O54781|SRPK2_MOUSE	9	sp|O54781|SRPK2_MOUSE	sp|O54781|SRPK2_MOUSE	sp|O54781|SRPK2_MOUSE SRSF protein kinase 2 OS=Mus musculus OX=10090 GN=Srpk2 PE=1 SV=2	0.333182	0	3.25e-07	127.56	80.829	127.56
sp|O54781|SRPK2_MOUSE	10	sp|O54781|SRPK2_MOUSE	sp|O54781|SRPK2_MOUSE	sp|O54781|SRPK2_MOUSE SRSF protein kinase 2 OS=Mus musculus OX=10090 GN=Srpk2 PE=1 SV=2	0.99864	32.0473	2.75e-36	172.21	128.67	172.21									0.561634	1.32158	0.000348774	106.49	0.99864	32.0473	2.75e-36	172.21					0.93355	11.744	5.21e-08	133.88					0.997465	29.43	2.33e-09	137.4
sp|O54781|SRPK2_MOUSE	11	sp|O54781|SRPK2_MOUSE	sp|O54781|SRPK2_MOUSE	sp|O54781|SRPK2_MOUSE SRSF protein kinase 2 OS=Mus musculus OX=10090 GN=Srpk2 PE=1 SV=2	0.564053	1.28997	0.000382174	105.17	71.28	105.17																									0.564053	1.28997	0.000382174	105.17
sp|O54786|DFFA_MOUSE	314	sp|O54786|DFFA_MOUSE	sp|O54786|DFFA_MOUSE	sp|O54786|DFFA_MOUSE DNA fragmentation factor subunit alpha OS=Mus musculus OX=10090 GN=Dffa PE=1 SV=2	1	47.6398	0.0155788	47.64	34.236	47.64
sp|O54916|REPS1_MOUSE	708	sp|O54916|REPS1_MOUSE	sp|O54916|REPS1_MOUSE	sp|O54916|REPS1_MOUSE RalBP1-associated Eps domain-containing protein 1 OS=Mus musculus OX=10090 GN=Reps1 PE=1 SV=2	1	101.175	1.17e-18	118.21	102.22	118.21	1	101.175	1.17e-18	118.21									1	78.8998	9.79e-16	95.767									1	70.745	1.2e-05	78.021
sp|O54916|REPS1_MOUSE	272	sp|O54916|REPS1_MOUSE	sp|O54916|REPS1_MOUSE	sp|O54916|REPS1_MOUSE RalBP1-associated Eps domain-containing protein 1 OS=Mus musculus OX=10090 GN=Reps1 PE=1 SV=2	0.969195	16.0864	3.24e-31	169.58	134.83	169.58	0.732596	6.4353	5.24e-31	166.62									0.969195	16.0864	3.24e-31	169.58	0.928529	12.1144	0.000480725	104.41					0.912218	10.8832	5.36e-05	119.88
sp|O54916|REPS1_MOUSE	560	sp|O54916|REPS1_MOUSE	sp|O54916|REPS1_MOUSE	sp|O54916|REPS1_MOUSE RalBP1-associated Eps domain-containing protein 1 OS=Mus musculus OX=10090 GN=Reps1 PE=1 SV=2	0.492682	0	0.00797389	84.615	67.384	76.1													0.492682	0	0.0182199	76.1
sp|O54916|REPS1_MOUSE	561	sp|O54916|REPS1_MOUSE	sp|O54916|REPS1_MOUSE	sp|O54916|REPS1_MOUSE RalBP1-associated Eps domain-containing protein 1 OS=Mus musculus OX=10090 GN=Reps1 PE=1 SV=2	0.999905	40.4623	2.15e-05	139.74	113.93	137.13					0.999905	40.4623	3.93e-05	137.13	0.99925	32.0461	2.15e-05	139.74	0.999789	36.8434	0.000379749	130.31					0.998229	28.0196	0.000517177	122.33	0.989356	20.0448	0.00150707	114.89	0.998607	28.7393	0.000105652	134.26	0.998546	28.4924	0.000566216	125.16
sp|O54931|AKAP2_MOUSE	740	sp|O54931|AKAP2_MOUSE	sp|O54931|AKAP2_MOUSE	sp|O54931|AKAP2_MOUSE A-kinase anchor protein 2 OS=Mus musculus OX=10090 GN=Akap2 PE=1 SV=3	0.999995	53.2892	1.86e-64	192.44	167.59	192.44	0.999912	40.5368	4.15e-38	174.4	0.999973	45.626	1.09e-38	180.19	0.999522	33.2056	2.86e-08	148.19	0.999896	39.8116	7.76e-08	143.79	0.999741	35.8594	1.04e-13	158.05	0.999956	43.5814	1.97e-50	184.36	0.999995	53.2892	1.86e-64	192.44	0.999578	33.7418	7.36e-28	168.22	0.999966	44.7069	7.36e-28	168.22	0.999823	37.5284	2.91e-19
sp|O54931|AKAP2_MOUSE	799	sp|O54931|AKAP2_MOUSE	sp|O54931|AKAP2_MOUSE	sp|O54931|AKAP2_MOUSE A-kinase anchor protein 2 OS=Mus musculus OX=10090 GN=Akap2 PE=1 SV=3	0.303122	0	7.44e-13	50.757	44.462	43.256													0.249996	0	3.94e-08	42.828																	0.249999	0	7.44e-13	50.757
sp|O54931|AKAP2_MOUSE	806	sp|O54931|AKAP2_MOUSE	sp|O54931|AKAP2_MOUSE	sp|O54931|AKAP2_MOUSE A-kinase anchor protein 2 OS=Mus musculus OX=10090 GN=Akap2 PE=1 SV=3	0.317354	1.44473	1.15e-13	55.413	49.383	55.413	0.27739	0.613205	4.28e-08	42.347									0.30596	1.21421	3.94e-08	42.828	0.283446	0.743533	2.85e-08	44.365					0.317354	1.44473	1.15e-13	55.413	0.277385	0.613205	4.28e-08	42.347	0.249999	0	7.44e-13	50.757	0.299279	1.07654	6.34e-13
sp|O54940|BNIP2_MOUSE	114	sp|O54940|BNIP2_MOUSE	sp|O54940|BNIP2_MOUSE	sp|O54940|BNIP2_MOUSE BCL2/adenovirus E1B 19 kDa protein-interacting protein 2 OS=Mus musculus OX=10090 GN=Bnip2 PE=1 SV=2	0.999999	60.1961	0	321.02	269.56	304.86	0.998717	28.9107	0	299.89	0.999449	32.5825	0	308	0.99992	40.9516	0	302.13	0.997525	26.0538	0	321.02	0.851514	7.58797	0.000138761	105.14	0.99884	29.3506	0	319.74	0.997524	26.0523	0	320.05	0.999538	33.3515	0	290.39	0.9992	30.9671	0	271.43	0.999491	32.9306	0
sp|O54988|SLK_MOUSE	189	sp|O54988|SLK_MOUSE	sp|O54988|SLK_MOUSE	sp|O54988|SLK_MOUSE STE20-like serine/threonine-protein kinase OS=Mus musculus OX=10090 GN=Slk PE=1 SV=2	0.997816	27.1817	3.74e-33	110.9	100.78	68.942	0.996334	25.011	1.53e-17	92.225									0.951743	12.5264	0.000170642	45.511									0.956362	13.652	4.82e-08	58.722	0.961102	14.1921	5.45e-08	57.803					0.880354	7.24036	8.61e-06
sp|O55003|BNIP3_MOUSE	79	sp|O55003|BNIP3_MOUSE	sp|O55003|BNIP3_MOUSE	sp|O55003|BNIP3_MOUSE BCL2/adenovirus E1B 19 kDa protein-interacting protein 3 OS=Mus musculus OX=10090 GN=Bnip3 PE=1 SV=1	0.999985	48.2386	1.17e-56	161.48	141.16	161.48	0.988694	19.4176	2e-09	143.55	0.999985	48.2386	6.79e-22	161.48	0.999833	37.7721	2.04e-09	143.42	0.999934	41.8171	1.17e-56	153.75													0.920364	10.6285	0.00328513	93.766
sp|O55003|BNIP3_MOUSE	48	sp|O55003|BNIP3_MOUSE	sp|O55003|BNIP3_MOUSE	sp|O55003|BNIP3_MOUSE BCL2/adenovirus E1B 19 kDa protein-interacting protein 3 OS=Mus musculus OX=10090 GN=Bnip3 PE=1 SV=1	0.579681	2.44662	2.1e-07	99.569	57.231	86.411	0.374499	1.99127	7.99e-06	86.367									0.293699	0	2.1e-07	99.569													0.551349	2.24931	1.2e-06	93.768
sp|O55003|BNIP3_MOUSE	51	sp|O55003|BNIP3_MOUSE	sp|O55003|BNIP3_MOUSE	sp|O55003|BNIP3_MOUSE BCL2/adenovirus E1B 19 kDa protein-interacting protein 3 OS=Mus musculus OX=10090 GN=Bnip3 PE=1 SV=1	0.851899	11.087	1.78e-11	126.07	83.736	126.07																									0.851899	11.087	1.78e-11	126.07
sp|O55003|BNIP3_MOUSE	53	sp|O55003|BNIP3_MOUSE	sp|O55003|BNIP3_MOUSE	sp|O55003|BNIP3_MOUSE BCL2/adenovirus E1B 19 kDa protein-interacting protein 3 OS=Mus musculus OX=10090 GN=Bnip3 PE=1 SV=1	0.293699	0	2.1e-07	99.569	57.231	99.569													0.293699	0	2.1e-07	99.569
sp|O55003|BNIP3_MOUSE	85	sp|O55003|BNIP3_MOUSE	sp|O55003|BNIP3_MOUSE	sp|O55003|BNIP3_MOUSE BCL2/adenovirus E1B 19 kDa protein-interacting protein 3 OS=Mus musculus OX=10090 GN=Bnip3 PE=1 SV=1	0.951037	12.8778	0.00134361	96.591	76.165	83.499													0.941891	12.0857	0.00134361	96.591	0.951037	12.8778	0.00177063	83.499	0.847414	6.97029	0.00224575	79.466
sp|O55003|BNIP3_MOUSE	88	sp|O55003|BNIP3_MOUSE	sp|O55003|BNIP3_MOUSE	sp|O55003|BNIP3_MOUSE BCL2/adenovirus E1B 19 kDa protein-interacting protein 3 OS=Mus musculus OX=10090 GN=Bnip3 PE=1 SV=1	0.998796	28.975	9.38e-36	170	141.68	83.499	0.996453	24.4916	3.18e-14	136.17									0.99743	25.6287	8.61e-06	114.69	0.998796	28.975	0.00177063	83.499	0.912111	9.36617	1.26e-18	153.75	0.979384	16.9126	0.00014977	86.641					0.987713	20.8973	0.000520764	65.704	0.979078	14.4756	0.00896665
sp|O55022|PGRC1_MOUSE	181	sp|O55022|PGRC1_MOUSE	sp|O55022|PGRC1_MOUSE	sp|O55022|PGRC1_MOUSE Membrane-associated progesterone receptor component 1 OS=Mus musculus OX=10090 GN=Pgrmc1 PE=1 SV=4	0.999997	56.8177	1.1e-115	173.44	158.75	143.12	0.999936	41.9129	1.3e-57	164.93	0.999995	52.8169	1.19e-56	148.08	0.999944	43.1458	9.07e-51	141	0.999979	47.2462	1.12e-64	137.93	0.999914	42.8749	9.58e-57	132.69	0.999868	40.4888	1.14e-45	154.72	0.999992	50.8027	4.29e-51	173.44	0.999892	40.0028	1.19e-56	132.12	0.999974	49.1871	6.07e-47	132.08	0.999966	46.1721	2.68e-75
sp|O55028|BCKD_MOUSE	31	sp|O55028|BCKD_MOUSE	sp|O55028|BCKD_MOUSE	sp|O55028|BCKD_MOUSE [3-methyl-2-oxobutanoate dehydrogenase [lipoamide]] kinase, mitochondrial OS=Mus musculus OX=10090 GN=Bckdk PE=1 SV=1	0.49736	0	8.18e-142	220.37	193.43	171.73	0.49736	0	3.11e-43	171.73	0.473022	0	3.65e-06	105.14	0.480489	0	1.88e-05	90.334	0.338806	0	9.01e-05	92.866					0.49026	0	2.58e-07	117.92	0.494301	0	2.87e-06	107.34	0.419161	0	4.75e-05	85.42					0.449855	0	9.44e-06
sp|O55028|BCKD_MOUSE	33	sp|O55028|BCKD_MOUSE	sp|O55028|BCKD_MOUSE	sp|O55028|BCKD_MOUSE [3-methyl-2-oxobutanoate dehydrogenase [lipoamide]] kinase, mitochondrial OS=Mus musculus OX=10090 GN=Bckdk PE=1 SV=1	0.963393	18.9687	1.33e-244	252.44	221.45	93.754	0.381763	0.922705	7.52e-06	95.651	0.417734	1.6586	5.61e-05	84.566	0.597796	4.92041	4.19e-06	103.61	0.5226	3.40318	1.33e-244	252.44	0.896572	12.4121	2.94e-06	107.14					0.389025	1.05782	7.52e-06	95.651	0.790044	8.79945	2.45e-15	137.19	0.863524	11.0843	7.52e-06	95.651	0.77634	8.62443	1.58e-05
sp|O55029|COPB2_MOUSE	859	sp|O55029|COPB2_MOUSE	sp|O55029|COPB2_MOUSE	sp|O55029|COPB2_MOUSE Coatomer subunit beta' OS=Mus musculus OX=10090 GN=Copb2 PE=1 SV=2	0.528283	0.583123	4.41e-13	50.35	42.73	50.35
sp|O55060|TPMT_MOUSE	2	sp|O55060|TPMT_MOUSE	sp|O55060|TPMT_MOUSE	sp|O55060|TPMT_MOUSE Thiopurine S-methyltransferase OS=Mus musculus OX=10090 GN=Tpmt PE=1 SV=1	1	80.5855	5.92e-05	80.585	64.595	80.585	1	56.8192	0.00317654	56.819					1	52.7307	0.00513114	52.731
sp|O55091|IMPCT_MOUSE	137	sp|O55091|IMPCT_MOUSE	sp|O55091|IMPCT_MOUSE	sp|O55091|IMPCT_MOUSE Protein IMPACT OS=Mus musculus OX=10090 GN=Impact PE=1 SV=2	0.999999	59.931	4.32e-48	119.18	102.24	108.57	0.999927	41.3713	8.64e-24	95.459	0.999732	35.7251	2.62e-16	81.12	0.99989	39.6001	2.07e-16	82.504	0.999974	45.917	1.63e-21	90.765	0.999018	30.0738	2.44e-16	81.576	0.999306	31.5824	2.54e-21	88.071	0.999984	48.0545	3.36e-22	94.632	0.999935	41.9	6.23e-22	93.776	0.999947	42.7197	1.89e-16	82.975	0.998854	29.4015	2.7e-16
sp|O55098|STK10_MOUSE	13	sp|O55098|STK10_MOUSE	sp|O55098|STK10_MOUSE	sp|O55098|STK10_MOUSE Serine/threonine-protein kinase 10 OS=Mus musculus OX=10090 GN=Stk10 PE=1 SV=2	0.93777	11.7809	1.27e-05	119.34	74.174	119.34
sp|O55106|STRN_MOUSE	245	sp|O55106|STRN_MOUSE	sp|O55106|STRN_MOUSE	sp|O55106|STRN_MOUSE Striatin OS=Mus musculus OX=10090 GN=Strn PE=1 SV=2	0.999999	59.0569	7.38e-147	185.28	159.61	185.28	0.998447	28.0811	1.51e-56	130.15	0.999508	33.08	1.09e-75	149.73	0.987033	18.8151	8.36e-46	117.08	0.99959	33.9322	1.67e-45	114.91	0.843711	7.32266	3.98e-37	105.46	0.998006	26.994	2.37e-50	124.45	0.927704	11.083	2.36e-37	107.87					0.98859	19.3844	2.88e-16	80.52	0.999729	35.6787	3.29e-57
sp|O55131|SEPT7_MOUSE	422	sp|O55131|SEPT7_MOUSE	sp|O55131|SEPT7_MOUSE	sp|O55131|SEPT7_MOUSE Septin-7 OS=Mus musculus OX=10090 GN=Sept7 PE=1 SV=1	0.333333	0	0.00319192	62.89	45.07	62.89																	0.333333	0	0.00319192	62.89
sp|O55131|SEPT7_MOUSE	423	sp|O55131|SEPT7_MOUSE	sp|O55131|SEPT7_MOUSE	sp|O55131|SEPT7_MOUSE Septin-7 OS=Mus musculus OX=10090 GN=Sept7 PE=1 SV=1	0.791343	8.79962	3.59e-05	107.34	75.463	95.347									0.552853	1.64534	8.69e-05	96.993					0.333333	0	0.00319192	62.89									0.687599	5.99547	0.000112406	93.424	0.557011	2.22296	5.68e-05	102.65	0.705792	4.64732	0.000144707
sp|O55137|ACOT1_MOUSE	416	sp|O55137|ACOT1_MOUSE	sp|O55137|ACOT1_MOUSE	sp|O55137|ACOT1_MOUSE Acyl-coenzyme A thioesterase 1 OS=Mus musculus OX=10090 GN=Acot1 PE=1 SV=1	0.999996	54.0729	0.000169442	102.29	93.781	99.796	0.999996	54.0729	0.000234447	100.31	0.999981	47.1521	0.000539973	77.324					0.999974	45.9183	0.000235737	99.747	0.999172	30.8136	0.0235343	60.364	0.994543	22.607	0.0123076	48.899	0.994829	22.8414	0.00164887	82.069	0.999991	50.2394	0.000290203	88.009					0.999993	51.8227	0.000223226
sp|O55137|ACOT1_MOUSE;sp|Q32Q92|ACOT6_MOUSE;sp|Q6Q2Z6|ACOT5_MOUSE;sp|Q9QYR7|ACOT3_MOUSE;sp|Q8BWN8|ACOT4_MOUSE	56;56;56;67;56	sp|O55137|ACOT1_MOUSE;sp|Q8BWN8|ACOT4_MOUSE	sp|O55137|ACOT1_MOUSE	sp|O55137|ACOT1_MOUSE Acyl-coenzyme A thioesterase 1 OS=Mus musculus OX=10090 GN=Acot1 PE=1 SV=1;sp|Q32Q92|ACOT6_MOUSE Acyl-coenzyme A thioesterase 6 OS=Mus musculus OX=10090 GN=Acot6 PE=1 SV=1;sp|Q6Q2Z6|ACOT5_MOUSE Acyl-coenzyme A thioesterase 5 OS=Mus mu	1	72.3265	1.86e-18	144.3	117.52	144.3	1	72.3265	1.86e-18	144.3									0.999982	47.4853	4.47e-05	105.28									0.99997	45.1621	4.01e-05	106.36									0.999983	47.7992	7.07e-06
sp|O55143|AT2A2_MOUSE	663	sp|O55143|AT2A2_MOUSE	sp|O55143|AT2A2_MOUSE	sp|O55143|AT2A2_MOUSE Sarcoplasmic/endoplasmic reticulum calcium ATPase 2 OS=Mus musculus OX=10090 GN=Atp2a2 PE=1 SV=2	0.999909	40.3915	4.93e-69	193.73	158.08	193.73	0.99282	21.4074	7.93e-31	168.98	0.99911	30.5003	1.24e-22	165.58	0.990232	20.0595	1.94e-22	165.07	0.99985	38.252	4.93e-69	193.73	0.992668	21.316	1.3e-10	150.29	0.966743	14.6343	1.75e-09	144.47	0.994576	22.6329	6.6e-31	169.89	0.991138	20.4862	2.58e-10	149.83	0.9739	15.7188	2.02e-06	140.14	0.999899	39.9542	4.23e-42
sp|O55201|SPT5H_MOUSE	664	sp|O55201|SPT5H_MOUSE	sp|O55201|SPT5H_MOUSE	sp|O55201|SPT5H_MOUSE Transcription elongation factor SPT5 OS=Mus musculus OX=10090 GN=Supt5h PE=1 SV=1	0.999017	30.1019	3.79e-10	102.28	87.858	102.28	0.89009	9.08824	6.22e-08	90.707					0.872842	8.55285	0.00378827	64.394	0.840643	7.24263	0.00450247	63.128	0.895086	9.31353	0.000574881	73.022	0.999017	30.1019	3.79e-10	102.28
sp|O70161|PI51C_MOUSE	554	sp|O70161|PI51C_MOUSE	sp|O70161|PI51C_MOUSE	sp|O70161|PI51C_MOUSE Phosphatidylinositol 4-phosphate 5-kinase type-1 gamma OS=Mus musculus OX=10090 GN=Pip5k1c PE=1 SV=2	0.969432	17.1408	2.72e-16	89.979	75.725	77.053	0.950959	15.4372	3.59e-12	86.006	0.743585	5.3907	3.74e-07	59.912	0.903369	10.7791	3.97e-07	59.55	0.793213	6.01189	9.89e-08	64.705					0.82016	6.80914	1.35e-12	87.102	0.593288	1.88551	5.62e-07	56.947	0.894534	12.2952	2.2e-08	71.002					0.910242	12.6108	2.77e-08
sp|O70161|PI51C_MOUSE	555	sp|O70161|PI51C_MOUSE	sp|O70161|PI51C_MOUSE	sp|O70161|PI51C_MOUSE Phosphatidylinositol 4-phosphate 5-kinase type-1 gamma OS=Mus musculus OX=10090 GN=Pip5k1c PE=1 SV=2	0.450519	0	2.16e-05	50.883	38.803	50.883									0.450519	0	2.16e-05	50.883
sp|O70250|PGAM2_MOUSE	118	sp|O70250|PGAM2_MOUSE	sp|O70250|PGAM2_MOUSE	sp|O70250|PGAM2_MOUSE Phosphoglycerate mutase 2 OS=Mus musculus OX=10090 GN=Pgam2 PE=1 SV=3	0.999732	35.7186	7.21e-09	102.97	81.507	102.97	0.997725	26.4207	4.19e-05	82.543	0.982145	17.404	9.49e-05	79.492	0.99677	24.8939	0.000108622	78.705	0.999732	35.7186	7.21e-09	102.97	0.995867	23.8195	0.00211652	86.911	0.973925	15.723	0.00367388	75.89	0.993985	22.1818	0.000570031	75.739	0.988858	19.4817	0.00193175	73.082	0.981211	17.1785	4.11e-06	90.614
sp|O70251|EF1B_MOUSE	106	sp|O70251|EF1B_MOUSE	sp|O70251|EF1B_MOUSE	sp|O70251|EF1B_MOUSE Elongation factor 1-beta OS=Mus musculus OX=10090 GN=Eef1b PE=1 SV=5	0.944891	18.2334	2.43e-20	50.017	41.4	48.281	0.944891	18.2334	2.62e-14	48.281									0.782485	13.148	2.7e-14	42.709									0.856617	13.3084	2.43e-20	50.017
sp|O70293|GRK6_MOUSE;sp|Q8VEB1|GRK5_MOUSE	484;484	sp|O70293|GRK6_MOUSE	sp|O70293|GRK6_MOUSE	sp|O70293|GRK6_MOUSE G protein-coupled receptor kinase 6 OS=Mus musculus OX=10090 GN=Grk6 PE=1 SV=1;sp|Q8VEB1|GRK5_MOUSE G protein-coupled receptor kinase 5 OS=Mus musculus OX=10090 GN=Grk5 PE=1 SV=2	0.912663	10.1911	6.05e-07	128.67	116.29	128.67					0.912663	10.1911	6.05e-07	128.67					0.5	0	6.05e-07	128.67	0.5	0	0.000725141	107.18					0.5	0	2.66e-06	126.1
sp|O70305|ATX2_MOUSE	435	sp|O70305|ATX2_MOUSE	sp|O70305|ATX2_MOUSE	sp|O70305|ATX2_MOUSE Ataxin-2 OS=Mus musculus OX=10090 GN=Atxn2 PE=1 SV=1	1	196.841	1.39e-83	196.84	150.68	196.84									1	98.5924	0.000239386	98.592
sp|O70318|E41L2_MOUSE	201	sp|O70318|E41L2_MOUSE	sp|O70318|E41L2_MOUSE	sp|O70318|E41L2_MOUSE Band 4.1-like protein 2 OS=Mus musculus OX=10090 GN=Epb41l2 PE=1 SV=2	0.99995	42.9778	0.000819946	106.38	64.487	106.38
sp|O70318|E41L2_MOUSE	630	sp|O70318|E41L2_MOUSE	sp|O70318|E41L2_MOUSE	sp|O70318|E41L2_MOUSE Band 4.1-like protein 2 OS=Mus musculus OX=10090 GN=Epb41l2 PE=1 SV=2	0.997327	25.7184	2.27e-10	119.27	60.841	119.27																					0.997327	25.7184	2.27e-10	119.27
sp|O70318|E41L2_MOUSE	116	sp|O70318|E41L2_MOUSE	sp|O70318|E41L2_MOUSE	sp|O70318|E41L2_MOUSE Band 4.1-like protein 2 OS=Mus musculus OX=10090 GN=Epb41l2 PE=1 SV=2	0.999999	62.3486	1.74e-205	202.25	183.14	202.25	0.9995	33.0258	2.96e-19	72.707	0.999871	39.5334	2.91e-18	71.608					0.999286	31.4606	2.21e-89	145.16									0.999673	34.8823	9.83e-23	80.93									0.999991	50.5263	1.12e-102
sp|O70318|E41L2_MOUSE	86	sp|O70318|E41L2_MOUSE	sp|O70318|E41L2_MOUSE	sp|O70318|E41L2_MOUSE Band 4.1-like protein 2 OS=Mus musculus OX=10090 GN=Epb41l2 PE=1 SV=2	1	73.8905	0.00100036	117.01	86.217	117.01													0.999751	36.0367	0.012411	79.16					0.998951	29.7897	0.0124338	79.148	0.999985	48.2663	0.00375522	94.692	0.999991	50.4644	0.00314221	97.277	0.99601	23.9728	0.0291072	70.399	1	64.2635	0.00181132
sp|O70318|E41L2_MOUSE	665	sp|O70318|E41L2_MOUSE	sp|O70318|E41L2_MOUSE	sp|O70318|E41L2_MOUSE Band 4.1-like protein 2 OS=Mus musculus OX=10090 GN=Epb41l2 PE=1 SV=2	0.495631	0	7.85e-12	66.282	49.484	66.282	0.480077	0	2.09e-06	52.824																									0.485207	0	0.000124894	44.596					0.495631	0	7.85e-12
sp|O70318|E41L2_MOUSE	666	sp|O70318|E41L2_MOUSE	sp|O70318|E41L2_MOUSE	sp|O70318|E41L2_MOUSE Band 4.1-like protein 2 OS=Mus musculus OX=10090 GN=Epb41l2 PE=1 SV=2	0.495631	0	7.85e-12	66.282	49.484	66.282	0.480077	0	2.09e-06	52.824																									0.485207	0	0.000124894	44.596					0.495631	0	7.85e-12
sp|O70439|STX7_MOUSE	125	sp|O70439|STX7_MOUSE	sp|O70439|STX7_MOUSE	sp|O70439|STX7_MOUSE Syntaxin-7 OS=Mus musculus OX=10090 GN=Stx7 PE=1 SV=3	0.774904	8.38119	0.000109274	75.55	60.483	75.55	0.618511	0	0.0114434	42.831	0.774904	8.38119	0.000109274	75.55	0.366419	0.620542	0.00314258	52.09	0.68239	1.02002	0.000181138	69.765	0.660519	0	0.00244978	64.394	0.394475	0.620542	0.00314258	55.841					0.399283	0.592814	0.00148804	56.882	0.390003	0.558007	0.00150512	56.766	0.363112	0.592814	0.00148804
sp|O70439|STX7_MOUSE	126	sp|O70439|STX7_MOUSE	sp|O70439|STX7_MOUSE	sp|O70439|STX7_MOUSE Syntaxin-7 OS=Mus musculus OX=10090 GN=Stx7 PE=1 SV=3	0.716338	1.51354	4.42e-05	83.633	58.012	40.025	0.618511	0	5.27e-05	75.064	0.557011	0.796885	0.000791607	65.472	0.634529	0.68484	4.42e-05	78.917	0.716338	1.51354	6.75e-05	83.633	0.660814	0	0.00244978	64.394	0.444228	0	0.00103408	61.767	0.484998	1.01899	0.00158441	56.247	0.463643	0	0.00382088	50.226
sp|O70439|STX7_MOUSE	129	sp|O70439|STX7_MOUSE	sp|O70439|STX7_MOUSE	sp|O70439|STX7_MOUSE Syntaxin-7 OS=Mus musculus OX=10090 GN=Stx7 PE=1 SV=3	0.999999	61.7311	2.09e-112	205.78	144.54	93.468	0.999997	56.8669	3.34e-94	197.75	0.999999	61.2218	6.99e-41	164.93	0.999996	57.3307	1.36e-40	163.44	0.999869	39.8749	2.09e-112	205.78	0.907842	6.99576	7.08e-07	97.797	0.999996	57.4696	6.99e-41	164.93	0.999979	47.74	1.03e-92	190.18	0.999995	54.3669	2.63e-77	187.78	0.999995	53.8062	3.73e-25	144.97	0.999709	36.7634	1.25e-50
sp|O70439|STX7_MOUSE	45	sp|O70439|STX7_MOUSE	sp|O70439|STX7_MOUSE	sp|O70439|STX7_MOUSE Syntaxin-7 OS=Mus musculus OX=10090 GN=Stx7 PE=1 SV=3	0.703653	3.75561	7.64e-10	120.32	94.198	107.61	0.621478	2.15335	7.64e-10	120.32	0.681743	3.30969	7.16e-06	94.017									0.703653	3.75561	6.2e-07	107.61	0.545003	0.80013	2.23e-05	89.506
sp|O70451|MOT2_MOUSE	218	sp|O70451|MOT2_MOUSE	sp|O70451|MOT2_MOUSE	sp|O70451|MOT2_MOUSE Monocarboxylate transporter 2 OS=Mus musculus OX=10090 GN=Slc16a7 PE=1 SV=1	0.98037	16.9846	0.00039287	107.69	56.348	107.69					0.571562	1.25176	0.0270148	53.968	0.571562	1.25176	0.0270148	53.968
sp|O70480|VAMP4_MOUSE	30	sp|O70480|VAMP4_MOUSE	sp|O70480|VAMP4_MOUSE	sp|O70480|VAMP4_MOUSE Vesicle-associated membrane protein 4 OS=Mus musculus OX=10090 GN=Vamp4 PE=1 SV=1	1	98.1324	9.52e-122	201.44	176.88	98.132	1	80.3001	9.52e-122	201.44	1	124.447	1.49e-14	124.45	1	57.6793	8.83e-15	125.54	1	155.278	2.74e-40	155.28	1	145.287	6.4e-33	145.29	1	86.2909	3.79e-10	102.28	1	73.21	1.97e-11	84.566	1	57.6793	0.000372834	75.462	1	50.2837	0.0203209	50.284	1	114.432	1.74e-11
sp|O70496|CLCN7_MOUSE	9	sp|O70496|CLCN7_MOUSE	sp|O70496|CLCN7_MOUSE	sp|O70496|CLCN7_MOUSE H(+)/Cl(-) exchange transporter 7 OS=Mus musculus OX=10090 GN=Clcn7 PE=1 SV=1	0.999763	36.2448	0.0127827	86.205	69.278	86.205
sp|O70577|S22A2_MOUSE	334	sp|O70577|S22A2_MOUSE	sp|O70577|S22A2_MOUSE	sp|O70577|S22A2_MOUSE Solute carrier family 22 member 2 OS=Mus musculus OX=10090 GN=Slc22a2 PE=1 SV=1	1	78.3416	0.00805585	78.342	36.006	78.342
sp|O70585|DTNB_MOUSE	394	sp|O70585|DTNB_MOUSE	sp|O70585|DTNB_MOUSE	sp|O70585|DTNB_MOUSE Dystrobrevin beta OS=Mus musculus OX=10090 GN=Dtnb PE=1 SV=3	0.867279	8.15218	0.000345118	77.746	49.896	77.746
sp|O70589|CSKP_MOUSE	575	sp|O70589|CSKP_MOUSE	sp|O70589|CSKP_MOUSE	sp|O70589|CSKP_MOUSE Peripheral plasma membrane protein CASK OS=Mus musculus OX=10090 GN=Cask PE=1 SV=2	0.484875	1.40934	5.09e-08	110.12	89.472	110.12																									0.484875	1.40934	5.09e-08	110.12
sp|O70589|CSKP_MOUSE	576	sp|O70589|CSKP_MOUSE	sp|O70589|CSKP_MOUSE	sp|O70589|CSKP_MOUSE Peripheral plasma membrane protein CASK OS=Mus musculus OX=10090 GN=Cask PE=1 SV=2	0.295376	0.576344	0.00543198	47.09	35.477	47.09
sp|O70589|CSKP_MOUSE	577	sp|O70589|CSKP_MOUSE	sp|O70589|CSKP_MOUSE	sp|O70589|CSKP_MOUSE Peripheral plasma membrane protein CASK OS=Mus musculus OX=10090 GN=Cask PE=1 SV=2	0.387967	0	0.00910972	41.86	25.554	41.86
sp|O70589|CSKP_MOUSE	582	sp|O70589|CSKP_MOUSE	sp|O70589|CSKP_MOUSE	sp|O70589|CSKP_MOUSE Peripheral plasma membrane protein CASK OS=Mus musculus OX=10090 GN=Cask PE=1 SV=2	0.996955	26.4967	2.58e-51	170.61	152.45	143.67	0.926085	13.7515	0.000409094	69.188	0.9583	16.2495	2.48e-07	96.487	0.697932	3.93666	5.09e-15	130.01	0.863004	11.8868	8.59e-11	122.01					0.996955	26.4967	1.5e-25	143.67	0.628697	6.04074	0.00105986	61.477	0.950599	13.7683	3.96e-15	131.11	0.884266	12.5796	1.81e-07	101.92	0.832021	10.0003	0.00393598
sp|O88291|ZN326_MOUSE	270	sp|O88291|ZN326_MOUSE	sp|O88291|ZN326_MOUSE	sp|O88291|ZN326_MOUSE DBIRD complex subunit ZNF326 OS=Mus musculus OX=10090 GN=Znf326 PE=1 SV=1	0.999755	38.3983	8.83e-135	223.87	188.44	211.63	0.961276	13.9601	1.08e-113	214.64	0.994121	25.177	1.06e-12	153.11	0.996424	24.6392	2.28e-77	199.19	0.999755	38.3983	3.72e-95	211.63	0.920492	11.1816	0.0140892	68.355	0.997073	25.5035	2.43e-49	189.17	0.979126	18.152	0.00202838	81.625	0.996288	27.217	4.91e-62	191.04	0.998268	27.8554	1.63e-77	201.09	0.986447	21.365	7.3e-19
sp|O88327|CTNL1_MOUSE	373	sp|O88327|CTNL1_MOUSE	sp|O88327|CTNL1_MOUSE	sp|O88327|CTNL1_MOUSE Alpha-catulin OS=Mus musculus OX=10090 GN=Ctnnal1 PE=1 SV=1	1	120.332	9.36e-13	143.42	96.968	142.91	1	96.0371	0.00046769	111.79	1	96.0367	0.000284453	114.82	1	99.6897	0.000290263	114.72	1	113.618	3.2e-07	131.69	0.99993	41.5312	0.0370503	56.205	1	89.6759	0.00126302	101.6	1	87.471	0.000887202	104.24	1	98.0088	3.91e-05	118.87	1	115.142	9.36e-13	143.42	1	95.3976	0.00019833
sp|O88343|S4A4_MOUSE	1069	sp|O88343|S4A4_MOUSE	sp|O88343|S4A4_MOUSE	sp|O88343|S4A4_MOUSE Electrogenic sodium bicarbonate cotransporter 1 OS=Mus musculus OX=10090 GN=Slc4a4 PE=1 SV=2	0.75505	4.98409	0.00457515	85.161	59.304	78.192													0.494	0	0.00457515	68.536					0.495758	0	0.0298706	85.161													0.495758	0	0.0298706
sp|O88343|S4A4_MOUSE	1070	sp|O88343|S4A4_MOUSE	sp|O88343|S4A4_MOUSE	sp|O88343|S4A4_MOUSE Electrogenic sodium bicarbonate cotransporter 1 OS=Mus musculus OX=10090 GN=Slc4a4 PE=1 SV=2	0.980159	17.6672	0.0030777	91.783	65.719	85.161	0.978963	17.438	0.0030777	88.294	0.956864	15.5332	0.024148	88.294	0.942804	14.1784	0.0366845	81.642	0.896493	10.1403	0.00457515	91.783					0.980159	17.6672	0.0298706	85.161	0.953254	15.0864	0.024148	88.294	0.953254	15.0864	0.024148	88.294	0.956864	15.5332	0.0298706	85.161	0.495758	0	0.0298706
sp|O88343|S4A4_MOUSE	1026	sp|O88343|S4A4_MOUSE	sp|O88343|S4A4_MOUSE	sp|O88343|S4A4_MOUSE Electrogenic sodium bicarbonate cotransporter 1 OS=Mus musculus OX=10090 GN=Slc4a4 PE=1 SV=2	0.999998	57.2017	1.19e-86	151.28	142.1	111.82	0.999933	42.0669	7.14e-57	133.28	0.99987	38.8555	6.25e-37	106.81	0.999774	36.4529	5.72e-22	94.802	0.999998	57.0023	6.63e-66	142.55	0.999995	52.6563	1.19e-86	151.28	0.987093	18.8189	1.72e-16	84.509	0.999978	46.6803	3.04e-45	113.33	0.999989	49.7106	6.11e-28	96.123	0.804152	9.23679	2.64e-10	63.491	0.994225	22.3598	1.32e-56
sp|O88343|S4A4_MOUSE	1029	sp|O88343|S4A4_MOUSE	sp|O88343|S4A4_MOUSE	sp|O88343|S4A4_MOUSE Electrogenic sodium bicarbonate cotransporter 1 OS=Mus musculus OX=10090 GN=Slc4a4 PE=1 SV=2	0.999974	45.9252	3.86e-89	158.61	148.43	111.82	0.998804	29.3788	4.38e-57	133.95	0.99901	30.0415	1.04e-86	152.15	0.998893	29.5581	1.26e-64	136.66	0.999941	42.2619	8.4e-75	144.78	0.999834	37.7881	1.6e-64	135.02	0.989352	19.6666	3.5e-50	124.16	0.999582	33.7881	1.08e-74	143.07	0.999754	36.094	8.68e-65	138.61	0.985059	18.1908	3.86e-89	158.61	0.966583	14.613	1.19e-86
sp|O88343|S4A4_MOUSE	1034	sp|O88343|S4A4_MOUSE	sp|O88343|S4A4_MOUSE	sp|O88343|S4A4_MOUSE Electrogenic sodium bicarbonate cotransporter 1 OS=Mus musculus OX=10090 GN=Slc4a4 PE=1 SV=2	0.665923	4.22236	9.5e-10	73.405	63.147	45.042	0.461181	0	3.42e-09	70.453					0.4537	0	2.82e-08	62.19	0.445922	0	9.5e-10	73.405									0.460845	0	1.85e-09	71.535	0.439041	0	7.75e-06	51.526
sp|O88343|S4A4_MOUSE	1044	sp|O88343|S4A4_MOUSE	sp|O88343|S4A4_MOUSE	sp|O88343|S4A4_MOUSE Electrogenic sodium bicarbonate cotransporter 1 OS=Mus musculus OX=10090 GN=Slc4a4 PE=1 SV=2	0.999989	49.7083	9.71e-12	61.45	50.934	61.45	0.999989	49.7083	9.71e-12	61.45
sp|O88343|S4A4_MOUSE	245	sp|O88343|S4A4_MOUSE	sp|O88343|S4A4_MOUSE	sp|O88343|S4A4_MOUSE Electrogenic sodium bicarbonate cotransporter 1 OS=Mus musculus OX=10090 GN=Slc4a4 PE=1 SV=2	0.999997	55.3968	8.34e-292	223.58	197.92	149.97	0.999994	52.4036	4.2e-178	189.86	0.879086	8.77807	0.00105171	54.355	0.993642	24.9371	0.00232369	53.554	0.999934	42.8587	4.24e-113	166.65	0.999473	32.778	3.56e-95	160.78	0.999997	55.3968	5.25e-79	149.97	0.981995	19.6613	2.42e-12	90.707	0.999925	41.4231	7.32e-52	133.86	0.998064	27.3383	5.4e-41	128.96
sp|O88343|S4A4_MOUSE	255	sp|O88343|S4A4_MOUSE	sp|O88343|S4A4_MOUSE	sp|O88343|S4A4_MOUSE Electrogenic sodium bicarbonate cotransporter 1 OS=Mus musculus OX=10090 GN=Slc4a4 PE=1 SV=2	0.830882	8.63145	1.88e-167	184.44	155.81	107.72	0.665927	0	1.49e-42	155.97	0.651905	0	2.69e-30	125.73	0.499999	0	5.08e-27	118.72	0.749826	0	6.02e-60	167.6	0.616044	0	1.49e-42	135.28	0.530827	0	1.77e-106	161.94	0.653116	0	1.88e-167	184.44	0.653861	0	2.5e-35	130.27	0.499688	0	5.06e-26	113.88	0.438073	0.605001	1.24e-24
sp|O88343|S4A4_MOUSE	256	sp|O88343|S4A4_MOUSE	sp|O88343|S4A4_MOUSE	sp|O88343|S4A4_MOUSE Electrogenic sodium bicarbonate cotransporter 1 OS=Mus musculus OX=10090 GN=Slc4a4 PE=1 SV=2	0.77332	7.37667	7.57e-122	198.15	173.81	159.18	0.665927	0	1.38e-75	166.35	0.651905	0	2.54e-33	146	0.53562	0.926202	2.26e-74	144.29	0.749826	0	5.56e-64	167.6	0.616044	0	3.57e-99	174.71	0.77332	7.37667	1.77e-106	161.94	0.653116	0	2.54e-33	146	0.653861	0	5.99e-52	145.04	0.499695	0	1.41e-29	119.79	0.570305	1.90875	3.39e-63
sp|O88343|S4A4_MOUSE	257	sp|O88343|S4A4_MOUSE	sp|O88343|S4A4_MOUSE	sp|O88343|S4A4_MOUSE Electrogenic sodium bicarbonate cotransporter 1 OS=Mus musculus OX=10090 GN=Slc4a4 PE=1 SV=2	0.999358	32.6029	2.32e-275	241.89	214.93	212.39	0.992622	23.6283	3.06e-275	213.34	0.999358	32.6029	2.32e-275	230.86	0.996347	24.887	9.04e-241	238.22	0.997882	28.0621	4.05e-188	226.93	0.996103	24.1208	7.08e-241	239.75	0.994535	23.6283	2.98e-164	218.28	0.990184	20.4216	2.18e-142	210.9	0.993553	23.1095	3.21e-142	209.56	0.996591	24.7495	1.02e-191	229.17	0.999185	31.0444	5.13e-188
sp|O88343|S4A4_MOUSE	262	sp|O88343|S4A4_MOUSE	sp|O88343|S4A4_MOUSE	sp|O88343|S4A4_MOUSE Electrogenic sodium bicarbonate cotransporter 1 OS=Mus musculus OX=10090 GN=Slc4a4 PE=1 SV=2	0.717212	8.4617	0.00134585	56.094	40.204	45.099									0.2	0	0.0160374	56.094	0.717212	8.4617	0.00134585	45.099					0.239304	0	0.01295	45.879	0.230624	0	0.00998887	49.5
sp|O88351|IKKB_MOUSE	672	sp|O88351|IKKB_MOUSE	sp|O88351|IKKB_MOUSE	sp|O88351|IKKB_MOUSE Inhibitor of nuclear factor kappa-B kinase subunit beta OS=Mus musculus OX=10090 GN=Ikbkb PE=1 SV=1	0.956409	14.1945	0.000279523	69.07	58.125	69.07																																					0.605241	1.96715	0.00667614
sp|O88413|TULP3_MOUSE	372	sp|O88413|TULP3_MOUSE	sp|O88413|TULP3_MOUSE	sp|O88413|TULP3_MOUSE Tubby-related protein 3 OS=Mus musculus OX=10090 GN=Tulp3 PE=1 SV=1	1	71.2408	0.0125188	71.241	59.878	71.241									1	62.9238	0.0361875	62.924					1	71.2408	0.0125188	71.241
sp|O88448|KLC2_MOUSE	574	sp|O88448|KLC2_MOUSE	sp|O88448|KLC2_MOUSE	sp|O88448|KLC2_MOUSE Kinesin light chain 2 OS=Mus musculus OX=10090 GN=Klc2 PE=1 SV=1	0.733385	4.39448	0.000222246	122.18	56.122	93.928	0.656657	2.81611	0.00140309	88.338	0.5	0	0.00704278	71.153	0.643222	2.55964	0.00210457	84.479	0.716224	4.02072	0.00137919	96.626	0.5	0	0.00469047	75.819					0.725893	4.22952	0.000222246	122.18	0.709461	3.87725	0.00142002	92.707	0.5	0	0.00238293	83.182	0.714505	3.98407	0.000979682
sp|O88448|KLC2_MOUSE	575	sp|O88448|KLC2_MOUSE	sp|O88448|KLC2_MOUSE	sp|O88448|KLC2_MOUSE Kinesin light chain 2 OS=Mus musculus OX=10090 GN=Klc2 PE=1 SV=1	0.999505	33.05	0.000334483	129.22	68.321	95.608	0.605765	1.8655	0.018755	61.435	0.5	0	0.00704278	71.153					0.5	0	0.00141388	91.123	0.5	0	0.00469047	75.819	0.994581	22.6373	0.0225843	74.165					0.730927	4.34003	0.0382849	48.787	0.5	0	0.00238293	83.182	0.953386	13.1075	0.0207195
sp|O88477|IF2B1_MOUSE	181	sp|O88477|IF2B1_MOUSE	sp|O88477|IF2B1_MOUSE	sp|O88477|IF2B1_MOUSE Insulin-like growth factor 2 mRNA-binding protein 1 OS=Mus musculus OX=10090 GN=Igf2bp1 PE=1 SV=1	1	81.709	0.000825591	105.36	78.397	81.709																					1	75.9865	0.00367125	75.986	1	100.037	0.00153595	100.04	1	105.359	0.000825591	105.36	1	81.709	0.00318853	81.709
sp|O88502|PDE8A_MOUSE	452	sp|O88502|PDE8A_MOUSE	sp|O88502|PDE8A_MOUSE	sp|O88502|PDE8A_MOUSE High affinity cAMP-specific and IBMX-insensitive 3',5'-cyclic phosphodiesterase 8A OS=Mus musculus OX=10090 GN=Pde8a PE=1 SV=1	1	106.043	5.67e-132	220.06	179.75	220.06													1	104.577	4.23e-92	198.98	0.999997	57.2878	8.65e-09	134.88					1	67.0521	1.61e-26	161.45	1	102.697	1.94e-92	202.72
sp|O88502|PDE8A_MOUSE	16	sp|O88502|PDE8A_MOUSE	sp|O88502|PDE8A_MOUSE	sp|O88502|PDE8A_MOUSE High affinity cAMP-specific and IBMX-insensitive 3',5'-cyclic phosphodiesterase 8A OS=Mus musculus OX=10090 GN=Pde8a PE=1 SV=1	0.461695	0	1.02e-05	49.973	46.101	49.973					0.461695	0	1.02e-05	49.973																	0.456303	0	0.000369403	42.806
sp|O88502|PDE8A_MOUSE	18	sp|O88502|PDE8A_MOUSE	sp|O88502|PDE8A_MOUSE	sp|O88502|PDE8A_MOUSE High affinity cAMP-specific and IBMX-insensitive 3',5'-cyclic phosphodiesterase 8A OS=Mus musculus OX=10090 GN=Pde8a PE=1 SV=1	0.461695	0	1.02e-05	49.973	46.101	49.973					0.461695	0	1.02e-05	49.973																	0.456303	0	0.000369403	42.806
sp|O88575|S620B_MOUSE	35	sp|O88575|S620B_MOUSE	sp|O88575|S620B_MOUSE	sp|O88575|S620B_MOUSE Sodium- and chloride-dependent transporter XTRP3B OS=Mus musculus OX=10090 GN=Slc6a20b PE=1 SV=3	0.817021	6.49832	1.01e-91	198.32	159.17	181.98	0.5	0	4.74e-37	174.21	0.5	0	3.16e-60	186.76	0.5	0	1.76e-75	196.11	0.817021	6.49832	3.93e-48	181.98	0.5	0	0.000290263	114.72	0.5	0	4.19e-75	193.49	0.5	0	9.56e-47	175.57	0.5	0	1.01e-91	198.32	0.5	0	3.79e-47	179.6	0.5	0	4.34e-09
sp|O88587|COMT_MOUSE	260	sp|O88587|COMT_MOUSE	sp|O88587|COMT_MOUSE	sp|O88587|COMT_MOUSE Catechol O-methyltransferase OS=Mus musculus OX=10090 GN=Comt PE=1 SV=2	0.731514	4.45917	0.000233526	99.011	81.575	99.011					0.493768	0	0.0518306	44.616													0.731514	4.45917	0.000233526	99.011	0.479034	0	0.0520196	40.725					0.490413	0	0.0223182	49.423
sp|O88587|COMT_MOUSE	261	sp|O88587|COMT_MOUSE	sp|O88587|COMT_MOUSE	sp|O88587|COMT_MOUSE Catechol O-methyltransferase OS=Mus musculus OX=10090 GN=Comt PE=1 SV=2	0.962561	14.2767	2.98e-13	130.58	108.56	119.21	0.864127	8.63605	3.89e-05	113.96	0.962561	14.2767	1e-06	119.21	0.863956	8.27974	5.19e-05	112.15	0.875059	8.88836	6.27e-05	110.98	0.793041	6.40281	5.93e-07	120.29	0.864784	8.30109	5.19e-05	112.15	0.881586	9.23098	5.19e-05	112.15	0.961725	15.4819	1.16e-05	117.75	0.91349	12.1921	6.42e-07	119.72	0.878013	9.10058	2.98e-13
sp|O88623|UBP2_MOUSE	391	sp|O88623|UBP2_MOUSE	sp|O88623|UBP2_MOUSE	sp|O88623|UBP2_MOUSE Ubiquitin carboxyl-terminal hydrolase 2 OS=Mus musculus OX=10090 GN=Usp2 PE=1 SV=2	0.991514	20.6758	7.6e-07	81.807	70.528	71.073	0.986087	18.5049	7.6e-07	81.807	0.991514	20.6758	0.000156237	71.073																	0.987584	19.0058	0.000107089	71.872
sp|O88643|PAK1_MOUSE	144	sp|O88643|PAK1_MOUSE	sp|O88643|PAK1_MOUSE	sp|O88643|PAK1_MOUSE Serine/threonine-protein kinase PAK 1 OS=Mus musculus OX=10090 GN=Pak1 PE=1 SV=1	0.995654	23.6022	0.0105562	107.69	84.118	104.06	0.981574	17.2953	0.0288923	85.666	0.995654	23.6022	0.0110544	104.06	0.991253	21.0228	0.0130786	99.136	0.990161	20.143	0.0442646	79.059	0.991401	21.1814	0.0288923	85.666	0.992414	22.327	0.0178824	93.143	0.986061	20.1136	0.0105562	83.168	0.982284	19.8155	0.0119987	90.709	0.992641	21.8415	0.0177226	93.267
sp|P55041|GEM_MOUSE;sp|O88667|RAD_MOUSE	288;301	sp|P55041|GEM_MOUSE	sp|P55041|GEM_MOUSE	sp|P55041|GEM_MOUSE GTP-binding protein GEM OS=Mus musculus OX=10090 GN=Gem PE=1 SV=2;sp|O88667|RAD_MOUSE GTP-binding protein RAD OS=Mus musculus OX=10090 GN=Rrad PE=1 SV=1	0.970063	15.1216	0.00617843	77.288	68.755	77.288
sp|O88685|PRS6A_MOUSE	12	sp|O88685|PRS6A_MOUSE	sp|O88685|PRS6A_MOUSE	sp|O88685|PRS6A_MOUSE 26S proteasome regulatory subunit 6A OS=Mus musculus OX=10090 GN=Psmc3 PE=1 SV=2	0.787852	8.70836	4.99e-05	73.156	55.239	72.417									0.463465	0	0.0114843	47.532					0.772079	8.30908	0.000837722	55.841	0.716278	5.79804	4.99e-05	73.156					0.717704	7.0627	0.00083001	55.885	0.781805	8.55285	0.000335188	64.394
sp|O88735|MAP7_MOUSE	316	sp|O88735|MAP7_MOUSE	sp|O88735|MAP7_MOUSE	sp|O88735|MAP7_MOUSE Ensconsin OS=Mus musculus OX=10090 GN=Map7 PE=1 SV=1	0.980964	17.1313	0.00039412	98.04	27.784	92.051
sp|O88792|JAM1_MOUSE	285	sp|O88792|JAM1_MOUSE	sp|O88792|JAM1_MOUSE	sp|O88792|JAM1_MOUSE Junctional adhesion molecule A OS=Mus musculus OX=10090 GN=F11r PE=1 SV=2	0.904264	9.78844	1.04e-37	164.33	121.03	88.441					0.7572	4.94018	8.2e-05	122.98	0.835155	7.05035	0.00120871	106.62	0.820457	6.71333	0.00241236	83.045	0.836637	7.09557	0.000520996	96.143	0.817503	6.51268	2.8e-05	119.22	0.878902	8.65806	1.04e-37	141.1	0.819049	6.5575	6.19e-19	164.33	0.842769	7.2917	2.55e-12	152.54	0.840847	7.45854	0.00317927
sp|O88907|PIAS1_MOUSE	503	sp|O88907|PIAS1_MOUSE	sp|O88907|PIAS1_MOUSE	sp|O88907|PIAS1_MOUSE E3 SUMO-protein ligase PIAS1 OS=Mus musculus OX=10090 GN=Pias1 PE=1 SV=2	0.982292	17.45	5.07e-05	95.631	81.212	56.339	0.891391	9.23819	0.00058358	81.494									0.864674	10.7657	0.0117162	43.454									0.978392	16.5613	0.000619993	82.362	0.846906	7.57717	0.00764151	62.891					0.806561	6.21649	0.0123646
sp|O88909|S22A8_MOUSE	527	sp|O88909|S22A8_MOUSE	sp|O88909|S22A8_MOUSE	sp|O88909|S22A8_MOUSE Solute carrier family 22 member 8 OS=Mus musculus OX=10090 GN=Slc22a8 PE=1 SV=2	0.999455	32.631	0.00202915	112.71	58.645	97.472	0.988845	19.4767	0.00372003	94.804	0.999455	32.631	0.00202915	112.71	0.979146	16.7165	0.00471713	91.636	0.987588	19.0073	0.00203858	103.01	0.998123	27.257	0.00411294	93.556	0.994169	22.3172	0.00203858	103.01	0.995152	23.1235	0.00229521	110.38	0.981783	17.3153	0.00844775	83.883					0.982991	17.6186	0.00443316
sp|O88939|ZBT7A_MOUSE	331	sp|O88939|ZBT7A_MOUSE	sp|O88939|ZBT7A_MOUSE	sp|O88939|ZBT7A_MOUSE Zinc finger and BTB domain-containing protein 7A OS=Mus musculus OX=10090 GN=Zbtb7a PE=1 SV=2	0.998182	30.4058	3.54e-16	90.097	73.79	90.097	0.998182	30.4058	3.54e-16	90.097									0.996755	27.8847	8.26e-09	74.841
sp|O89032|SPD2A_MOUSE	592	sp|O89032|SPD2A_MOUSE	sp|O89032|SPD2A_MOUSE	sp|O89032|SPD2A_MOUSE SH3 and PX domain-containing protein 2A OS=Mus musculus OX=10090 GN=Sh3pxd2a PE=1 SV=2	0.999939	42.2971	0.000964306	104.3	17.415	103.46													0.995999	26.2962	0.00289793	80.782	0.963963	17.2834	0.0454029	51.979					0.997686	29.3565	0.00965026	68.536	0.987132	20.9933	0.00369776	78.342					0.998883	30.636	0.00837562
sp|O89032|SPD2A_MOUSE	595	sp|O89032|SPD2A_MOUSE	sp|O89032|SPD2A_MOUSE	sp|O89032|SPD2A_MOUSE SH3 and PX domain-containing protein 2A OS=Mus musculus OX=10090 GN=Sh3pxd2a PE=1 SV=2	0.434256	0	0.00716518	71.03	18.541	71.03
sp|O89032|SPD2A_MOUSE	596	sp|O89032|SPD2A_MOUSE	sp|O89032|SPD2A_MOUSE	sp|O89032|SPD2A_MOUSE SH3 and PX domain-containing protein 2A OS=Mus musculus OX=10090 GN=Sh3pxd2a PE=1 SV=2	0.434256	0	0.00716518	71.03	18.541	71.03
sp|O89110|CASP8_MOUSE	188	sp|O89110|CASP8_MOUSE	sp|O89110|CASP8_MOUSE	sp|O89110|CASP8_MOUSE Caspase-8 OS=Mus musculus OX=10090 GN=Casp8 PE=1 SV=1	1	117.312	1.48e-73	151.47	119.49	117.31	1	99.6876	0.00146011	130.66	1	118.712	0.00297564	118.71	1	106.199	0.00499626	106.2	1	130.656	0.00146011	130.66	1	82.645	0.0159475	82.645	1	107.903	0.00493432	107.9	1	130.656	0.00146011	130.66	1	118.409	0.00305132	118.41					1	62.2014	0.0228528
sp|P01896|HA1Z_MOUSE;sp|P01899|HA11_MOUSE;sp|P01897|HA1L_MOUSE	162;352;352	sp|P01896|HA1Z_MOUSE	sp|P01896|HA1Z_MOUSE	sp|P01896|HA1Z_MOUSE H-2 class I histocompatibility antigen, alpha chain (Fragment) OS=Mus musculus OX=10090 PE=2 SV=1;sp|P01899|HA11_MOUSE H-2 class I histocompatibility antigen, D-B alpha chain OS=Mus musculus OX=10090 GN=H2-D1 PE=1 SV=2;sp|P01897|HA1L_M	0.479826	0	9.61e-05	75.376	53.745	65.225									0.38708	0	0.00244425	58.98
sp|P01896|HA1Z_MOUSE;sp|P01899|HA11_MOUSE;sp|P01897|HA1L_MOUSE	163;353;353	sp|P01896|HA1Z_MOUSE	sp|P01896|HA1Z_MOUSE	sp|P01896|HA1Z_MOUSE H-2 class I histocompatibility antigen, alpha chain (Fragment) OS=Mus musculus OX=10090 PE=2 SV=1;sp|P01899|HA11_MOUSE H-2 class I histocompatibility antigen, D-B alpha chain OS=Mus musculus OX=10090 GN=H2-D1 PE=1 SV=2;sp|P01897|HA1L_M	0.803023	6.92194	3.41e-34	142.62	110.46	107.98									0.38708	0	0.00244425	58.98
sp|P01942|HBA_MOUSE	132	sp|P01942|HBA_MOUSE	sp|P01942|HBA_MOUSE	sp|P01942|HBA_MOUSE Hemoglobin subunit alpha OS=Mus musculus OX=10090 GN=Hba PE=1 SV=2	0.999168	31.4203	7.8e-06	104.24	79.99	102.66	0.99573	24.4541	0.000887202	104.24	0.996259	24.9433	0.00224047	94.191	0.996782	25.6878	0.00103924	102.87					0.999168	31.4203	0.00107625	102.66																	0.996921	25.751	0.00224047
sp|P01942|HBA_MOUSE	134	sp|P01942|HBA_MOUSE	sp|P01942|HBA_MOUSE	sp|P01942|HBA_MOUSE Hemoglobin subunit alpha OS=Mus musculus OX=10090 GN=Hba PE=1 SV=2	0.496939	0	0.00201816	89.403	64.55	89.403
sp|P01942|HBA_MOUSE	139	sp|P01942|HBA_MOUSE	sp|P01942|HBA_MOUSE	sp|P01942|HBA_MOUSE Hemoglobin subunit alpha OS=Mus musculus OX=10090 GN=Hba PE=1 SV=2	0.852512	7.61989	4.01e-06	104.2	93.09	84.842	0.832354	6.9599	4.01e-06	104.2	0.804842	6.20851	0.00147598	60.489	0.606862	1.93945	0.00357611	79.466					0.594349	1.71838	0.0327161	63.76									0.61669	2.07456	0.0114792	82.543	0.596371	1.79858	0.00324572	81.431
sp|P01942|HBA_MOUSE	9	sp|P01942|HBA_MOUSE	sp|P01942|HBA_MOUSE	sp|P01942|HBA_MOUSE Hemoglobin subunit alpha OS=Mus musculus OX=10090 GN=Hba PE=1 SV=2	1	78.7539	6.25e-10	145.83	93.855	145.83	0.999997	54.785	6.41e-05	126.17	0.999997	55.389	1.69e-06	137.88	1	65.6467	1.2e-05	134.18	0.999996	54.3796	5.16e-05	130.71					0.999995	52.6889	8.11e-05	125.03	1	71.1599	8.14e-05	128.1	0.999989	49.4739	7.48e-05	128.68	1	67.2215	5.79e-05	130.15	0.999976	46.1822	5.2e-05
sp|P02088|HBB1_MOUSE;sp|P02089|HBB2_MOUSE	88;88	sp|P02088|HBB1_MOUSE	sp|P02088|HBB1_MOUSE	sp|P02088|HBB1_MOUSE Hemoglobin subunit beta-1 OS=Mus musculus OX=10090 GN=Hbb-b1 PE=1 SV=2;sp|P02089|HBB2_MOUSE Hemoglobin subunit beta-2 OS=Mus musculus OX=10090 GN=Hbb-b2 PE=1 SV=2	0.995145	23.4377	1.16e-13	140.01	125.07	85.493	0.982661	19.0672	0.000314977	98.942	0.988541	19.4177	1.16e-13	140.01	0.982566	17.5229	0.000153721	110.38	0.987689	19.0746	1.32e-10	132.14	0.973357	15.9505	0.00111183	87.498	0.971833	15.3795	0.000188715	109.15	0.994327	22.4372	8.82e-07	122.46	0.99474	22.7675	2.24e-10	130.15	0.978838	17.4055	0.000575231	70.332	0.994365	22.4699	1.19e-06
sp|P02088|HBB1_MOUSE	81	sp|P02088|HBB1_MOUSE	sp|P02088|HBB1_MOUSE	sp|P02088|HBB1_MOUSE Hemoglobin subunit beta-1 OS=Mus musculus OX=10090 GN=Hbb-b1 PE=1 SV=2	1	123.864	2.77e-33	137.23	119.08	137.23	1	91.0634	4.3e-16	101.75																					1	63.6737	0.000116115	69.398									1	106.708	3.53e-21
sp|P02088|HBB1_MOUSE	45	sp|P02088|HBB1_MOUSE	sp|P02088|HBB1_MOUSE	sp|P02088|HBB1_MOUSE Hemoglobin subunit beta-1 OS=Mus musculus OX=10090 GN=Hbb-b1 PE=1 SV=2	0.999434	32.4916	1.51e-41	140.14	126.13	125.28	0.998623	28.7163	6.8e-34	130.44	0.999434	32.4916	1e-28	125.28	0.997459	26.0786	3.44e-28	120.77	0.997333	25.7799	4.93e-25	117.4	0.981873	18.7753	1.86e-08	86.772	0.997841	26.7699	7.9e-29	125.67	0.990401	20.1727	1.98e-24	111.79	0.998086	27.1848	3.23e-34	132.84	0.995995	24.2695	5.64e-23	108.63	0.9926	21.2758	1.51e-41
sp|P02088|HBB1_MOUSE	50	sp|P02088|HBB1_MOUSE	sp|P02088|HBB1_MOUSE	sp|P02088|HBB1_MOUSE Hemoglobin subunit beta-1 OS=Mus musculus OX=10090 GN=Hbb-b1 PE=1 SV=2	0.444157	0	0.00124711	50.354	41.07	42.041	0.327516	0	0.00959086	42.813	0.300132	0	0.00164941	40.962	0.444157	0	0.00124711	50.354
sp|P02088|HBB1_MOUSE	51	sp|P02088|HBB1_MOUSE	sp|P02088|HBB1_MOUSE	sp|P02088|HBB1_MOUSE Hemoglobin subunit beta-1 OS=Mus musculus OX=10090 GN=Hbb-b1 PE=1 SV=2	0.737157	6.22482	3.49e-12	92.773	83.584	92.773	0.327516	0	0.00959086	42.813	0.421162	0.925269	0.00164941	42.338	0.737157	6.22482	3.49e-12	92.773
sp|P02088|HBB1_MOUSE	53	sp|P02088|HBB1_MOUSE	sp|P02088|HBB1_MOUSE	sp|P02088|HBB1_MOUSE Hemoglobin subunit beta-1 OS=Mus musculus OX=10090 GN=Hbb-b1 PE=1 SV=2	0.998494	28.7888	1.47e-61	152.71	139.31	107.07	0.980284	17.9069	7.24e-23	107.82	0.943175	13.1754	1.48e-24	113.69	0.967972	18.6101	1.46e-05	52.887	0.983748	18.3381	1.48e-24	113.69	0.965287	14.5603	5.13e-34	131.56	0.98434	20.9993	7.89e-23	107.5	0.99591	23.972	8.83e-29	125.5	0.998494	28.7888	1.47e-61	152.71	0.993001	22.2604	2.35e-18	101.39	0.972896	15.6823	4.1e-28
sp|P05064|ALDOA_MOUSE	36	sp|P05064|ALDOA_MOUSE	sp|P05064|ALDOA_MOUSE	sp|P05064|ALDOA_MOUSE Fructose-bisphosphate aldolase A OS=Mus musculus OX=10090 GN=Aldoa PE=1 SV=2	0.940519	12.0108	7.3e-84	194.12	165.84	175.28	0.930135	11.351	2.36e-68	185.95	0.937705	11.7988	7.3e-84	194.12	0.940519	12.0108	1.65e-54	175.28	0.917638	10.5429	7.38e-19	145.43	0.914978	10.3408	1.53e-33	164.81	0.920761	10.6898	7.62e-43	167.89	0.936466	11.728	2.92e-33	163.27	0.927389	11.0943	7.62e-43	167.89	0.928652	11.1751	6.27e-43	169.04	0.856188	7.80601	8.28e-43
sp|P05064|ALDOA_MOUSE	39	sp|P05064|ALDOA_MOUSE	sp|P05064|ALDOA_MOUSE	sp|P05064|ALDOA_MOUSE Fructose-bisphosphate aldolase A OS=Mus musculus OX=10090 GN=Aldoa PE=1 SV=2	0.995134	23.1309	1.13e-68	188.12	152.45	175.29	0.971935	15.412	1.46e-33	164.88	0.985009	18.6798	2.34e-25	156.2	0.967346	17.7268	8.23e-43	167.37	0.884841	8.87933	1.3e-55	181.71	0.994847	22.9877	3.83e-25	154.65	0.986534	19.9042	1.35e-25	157.23	0.968499	15.018	6.87e-33	158.89	0.977484	16.39	1.13e-68	188.12	0.833433	7.17003	4.51e-25	153.94	0.955093	13.3089	3.27e-33
sp|P06537|GCR_MOUSE	143	sp|P06537|GCR_MOUSE	sp|P06537|GCR_MOUSE	sp|P06537|GCR_MOUSE Glucocorticoid receptor OS=Mus musculus OX=10090 GN=Nr3c1 PE=1 SV=1	0.996142	27.1302	0.00883594	76.619	46.069	76.619													0.996142	27.1302	0.00883594	76.619													0.717697	7.06257	0.0600403	47.559	0.951636	15.9498	0.0167564	64.39
sp|P06728|APOA4_MOUSE	333	sp|P06728|APOA4_MOUSE	sp|P06728|APOA4_MOUSE	sp|P06728|APOA4_MOUSE Apolipoprotein A-IV OS=Mus musculus OX=10090 GN=Apoa4 PE=1 SV=3	0.991601	20.81	0.000588941	50.392	40.831	50.392																									0.991601	20.81	0.000588941	50.392
sp|P06800|PTPRC_MOUSE	964	sp|P06800|PTPRC_MOUSE	sp|P06800|PTPRC_MOUSE	sp|P06800|PTPRC_MOUSE Receptor-type tyrosine-protein phosphatase C OS=Mus musculus OX=10090 GN=Ptprc PE=1 SV=4	1	64.1182	9.07e-05	83.404	64.081	83.404																																					0.999998	56.1299	0.000128965
sp|P06801|MAOX_MOUSE	336	sp|P06801|MAOX_MOUSE	sp|P06801|MAOX_MOUSE	sp|P06801|MAOX_MOUSE NADP-dependent malic enzyme OS=Mus musculus OX=10090 GN=Me1 PE=1 SV=2	1	121.28	2.16e-25	121.28	100.41	121.28	1	65.3952	0.0010499	95.401													1	106.492	5.21e-11	106.49
sp|P06909|CFAH_MOUSE	1196	sp|P06909|CFAH_MOUSE	sp|P06909|CFAH_MOUSE	sp|P06909|CFAH_MOUSE Complement factor H OS=Mus musculus OX=10090 GN=Cfh PE=1 SV=2	0.546415	0.85934	2.16e-05	88.992	72.87	88.992													0.546415	0.85934	2.16e-05	88.992
sp|P06909|CFAH_MOUSE	1198	sp|P06909|CFAH_MOUSE	sp|P06909|CFAH_MOUSE	sp|P06909|CFAH_MOUSE Complement factor H OS=Mus musculus OX=10090 GN=Cfh PE=1 SV=2	0.996023	24.1226	1.27e-06	112.3	98.887	87.669	0.95611	13.4033	7.05e-06	96.773	0.866571	8.51933	0.000852479	65.477																	0.916195	10.5592	9.02e-05	81.144	0.996023	24.1226	2.51e-05	87.669	0.628445	2.87424	0.00447603	52.172
sp|P07356|ANXA2_MOUSE	2	sp|P07356|ANXA2_MOUSE	sp|P07356|ANXA2_MOUSE	sp|P07356|ANXA2_MOUSE Annexin A2 OS=Mus musculus OX=10090 GN=Anxa2 PE=1 SV=2	0.5	0	0.000805481	91.867	70.32	91.867
sp|P07901|HS90A_MOUSE	231	sp|P07901|HS90A_MOUSE	sp|P07901|HS90A_MOUSE	sp|P07901|HS90A_MOUSE Heat shock protein HSP 90-alpha OS=Mus musculus OX=10090 GN=Hsp90aa1 PE=1 SV=4	1	55.6036	0	296.47	252.88	55.604	1	66.9619	4.42e-132	220.4	1	56.8101	7.76e-150	216.27	1	46.7044	0	265.56	1	76.0998	0	269.51	1	104.881	1.97e-131	216.15	1	55.6036	0	273.54	1	74.3762	0	268.08	1	66.5043	9.81e-154	224.16	1	78.1489	7.46e-150	220.99	1	109.041	0
sp|P07901|HS90A_MOUSE	252	sp|P07901|HS90A_MOUSE	sp|P07901|HS90A_MOUSE	sp|P07901|HS90A_MOUSE Heat shock protein HSP 90-alpha OS=Mus musculus OX=10090 GN=Hsp90aa1 PE=1 SV=4	0.925164	10.9211	4.94e-05	46.938	39.226	46.839					0.925164	10.9211	0.000258917	46.839					0.759212	4.98727	0.000558375	41.491					0.80505	6.15899	4.94e-05	46.938
sp|P07901|HS90A_MOUSE	263	sp|P07901|HS90A_MOUSE	sp|P07901|HS90A_MOUSE	sp|P07901|HS90A_MOUSE Heat shock protein HSP 90-alpha OS=Mus musculus OX=10090 GN=Hsp90aa1 PE=1 SV=4	1	73.4995	1.29e-100	161.49	153.86	73.499	1	86.6989	1.29e-64	147.08	1	73.4995	6.51e-65	139.67	1	73.4995	2.25e-75	149.16	1	80.9079	1.79e-100	159.56	0.999904	40.1545	2e-29	103.14	1	87.2981	1.14e-64	137.26	1	73.4764	1.5e-56	131.38	1	54.2593	3.11e-56	135.62	1	47.8439	1.5e-56	131.38	1	97.0108	2.25e-75
sp|P08113|ENPL_MOUSE	306	sp|P08113|ENPL_MOUSE	sp|P08113|ENPL_MOUSE	sp|P08113|ENPL_MOUSE Endoplasmin OS=Mus musculus OX=10090 GN=Hsp90b1 PE=1 SV=2	1	44.5108	0.0141481	44.511	8.774	44.511																																					1	44.5108	0.0141481
sp|P08228|SODC_MOUSE	106	sp|P08228|SODC_MOUSE	sp|P08228|SODC_MOUSE	sp|P08228|SODC_MOUSE Superoxide dismutase [Cu-Zn] OS=Mus musculus OX=10090 GN=Sod1 PE=1 SV=2	0.949364	12.7369	2.62e-13	136.38	106.44	73.834	0.62693	2.26077	8.96e-05	113.65	0.939997	11.9544	0.000107609	112.51					0.872529	8.35389	1.17e-10	132.47					0.577303	1.54856	0.0132876	62.924					0.911328	10.1193	1.73e-12	134.98					0.695424	3.58613	2.62e-13
sp|P08228|SODC_MOUSE	108	sp|P08228|SODC_MOUSE	sp|P08228|SODC_MOUSE	sp|P08228|SODC_MOUSE Superoxide dismutase [Cu-Zn] OS=Mus musculus OX=10090 GN=Sod1 PE=1 SV=2	0.999963	44.6549	4.86e-141	221.09	178.85	201.38	0.999568	35.9721	1.22e-19	150.69	0.997615	27.1826	0.000378721	102.66	0.984001	18.4962	0.000132642	111.12	0.981556	17.392	8.93e-05	96.414	0.988383	19.5021	1.4e-06	119.69					0.989229	19.7959	2.08e-11	134.56					0.998388	28.889	0.000107609	112.51	0.9995	33.0137	8.73e-120
sp|P08249|MDHM_MOUSE	246	sp|P08249|MDHM_MOUSE	sp|P08249|MDHM_MOUSE	sp|P08249|MDHM_MOUSE Malate dehydrogenase, mitochondrial OS=Mus musculus OX=10090 GN=Mdh2 PE=1 SV=3	0.999882	39.2802	1.63e-11	114.74	95.531	114.74																																	0.999882	39.2802	1.63e-11	114.74
sp|P09242|PPBT_MOUSE	110	sp|P09242|PPBT_MOUSE	sp|P09242|PPBT_MOUSE	sp|P09242|PPBT_MOUSE Alkaline phosphatase, tissue-nonspecific isozyme OS=Mus musculus OX=10090 GN=Alpl PE=1 SV=2	0.733946	8.08691	2.86e-11	69.737	53.795	48.112	0.447476	0	1.54e-05	53.278									0.498687	0.927965	2.86e-11	69.737	0.470134	0	3.64e-05	49.224	0.456942	0	4.11e-09	62.042
sp|P09411|PGK1_MOUSE	203	sp|P09411|PGK1_MOUSE	sp|P09411|PGK1_MOUSE	sp|P09411|PGK1_MOUSE Phosphoglycerate kinase 1 OS=Mus musculus OX=10090 GN=Pgk1 PE=1 SV=4	1	142.391	1.78e-71	169.06	147.01	142.39	1	161.857	2.88e-60	161.86	1	104.894	2.77e-16	108.34	1	47.3971	0.00380043	47.397					1	139.462	6.52e-33	139.46																	1	139.083	7.24e-33
sp|P10637|TAU_MOUSE	554	sp|P10637|TAU_MOUSE	sp|P10637|TAU_MOUSE	sp|P10637|TAU_MOUSE Microtubule-associated protein tau OS=Mus musculus OX=10090 GN=Mapt PE=1 SV=3	0.993347	21.7408	9.93e-13	153.24	75.096	153.24					0.947211	12.539	0.00361566	108.15	0.938937	11.8686	0.00220318	109.88	0.874038	8.4129	0.016556	102.01					0.826393	6.7762	0.00203691	105.36	0.855441	7.72146	0.000316297	131.22	0.917875	10.4831	0.0016022	114.5	0.991225	20.529	1.4e-05	140.83	0.949409	12.7338	0.000604588
sp|P10637|TAU_MOUSE	487	sp|P10637|TAU_MOUSE	sp|P10637|TAU_MOUSE	sp|P10637|TAU_MOUSE Microtubule-associated protein tau OS=Mus musculus OX=10090 GN=Mapt PE=1 SV=3	0.525828	0	5.18e-10	122.51	113.98	81.017					0.50938	0	0.0377903	42.001					0.491002	1.56771	5.18e-10	122.51					0.505615	3.23241	1.12e-07	114.86	0.521714	0	7.17e-05	83	0.525828	0	5.18e-10	122.51	0.516841	0	0.0133088	51.927	0.509259	0	0.0313404
sp|P10637|TAU_MOUSE	490	sp|P10637|TAU_MOUSE	sp|P10637|TAU_MOUSE	sp|P10637|TAU_MOUSE Microtubule-associated protein tau OS=Mus musculus OX=10090 GN=Mapt PE=1 SV=3	0.981225	21.1708	4.79e-11	126.71	119.06	103.34	0.956301	14.8499	4.81e-07	106.29	0.981225	21.1708	6.84e-07	103.34	0.907913	13.945	0.00166159	69.346	0.975582	19.8617	7.13e-10	120.77	0.938844	14.5978	5.86e-07	104.79	0.953331	16.9979	9.06e-07	99.069	0.521445	0	7.17e-05	83	0.525761	0	9.42e-05	81.017	0.513658	0	0.0133088	51.927	0.50921	0	0.00533421
sp|P10637|TAU_MOUSE	491	sp|P10637|TAU_MOUSE	sp|P10637|TAU_MOUSE	sp|P10637|TAU_MOUSE Microtubule-associated protein tau OS=Mus musculus OX=10090 GN=Mapt PE=1 SV=3	0.998592	28.8726	9.1e-26	150.11	133.44	150.11	0.994563	25.0092	6.37e-10	121.45	0.989539	20.5491	2.36e-14	131.53	0.989434	19.8349	1.3e-10	125.97	0.975589	19.8617	6.02e-10	121.76	0.977175	16.6168	7.4e-10	120.53	0.991292	20.7031	7.12e-21	142.38	0.908202	10.3907	8.14e-10	119.87	0.965626	14.705	4.61e-14	128.22	0.987676	19.2408	2.27e-14	131.66	0.978836	18.0062	4.61e-10
sp|P10637|TAU_MOUSE	494	sp|P10637|TAU_MOUSE	sp|P10637|TAU_MOUSE	sp|P10637|TAU_MOUSE Microtubule-associated protein tau OS=Mus musculus OX=10090 GN=Mapt PE=1 SV=3	0.982035	19.4102	9.06e-07	99.069	91.525	99.069																					0.982035	19.4102	9.06e-07	99.069	0.683527	2.4687	0.0343026	43.184
sp|P10637|TAU_MOUSE	688	sp|P10637|TAU_MOUSE	sp|P10637|TAU_MOUSE	sp|P10637|TAU_MOUSE Microtubule-associated protein tau OS=Mus musculus OX=10090 GN=Mapt PE=1 SV=3	0.994396	24.4675	1.09e-33	111.84	105.11	84.674	0.926534	12.0411	6.37e-22	96.317	0.754168	4.81662	6.92e-11	81.726	0.994396	24.4675	1.35e-21	84.674	0.939391	11.7099	8.45e-17	95.319	0.984778	18.0828	4.16e-11	84.127					0.95749	13.6307	2.01e-30	107.03	0.968932	18.5547	1.09e-33	111.84	0.657353	2.88678	3.54e-10	79.845	0.881481	9.12238	6.46e-16
sp|P10637|TAU_MOUSE	692	sp|P10637|TAU_MOUSE	sp|P10637|TAU_MOUSE	sp|P10637|TAU_MOUSE Microtubule-associated protein tau OS=Mus musculus OX=10090 GN=Mapt PE=1 SV=3	0.984823	17.5482	1.09e-33	111.84	105.11	80.014	0.965999	12.3412	6.37e-22	96.317	0.984823	17.5482	6.92e-11	81.726	0.956162	14.6782	1.35e-21	84.674	0.887157	12.0826	8.45e-17	95.319	0.844235	5.8005	4.16e-11	84.127					0.978792	19.5498	2.01e-30	107.03	0.912139	13.2088	1.09e-33	111.84	0.418702	1.26226	3.54e-10	79.845	0.876584	11.5867	6.46e-16
sp|P10637|TAU_MOUSE	696	sp|P10637|TAU_MOUSE	sp|P10637|TAU_MOUSE	sp|P10637|TAU_MOUSE Microtubule-associated protein tau OS=Mus musculus OX=10090 GN=Mapt PE=1 SV=3	0.800239	2.36232	2.6e-38	119.75	103.64	57.745	0.770688	5.2028	0.0120087	68.676	0.800239	2.36232	1.41e-05	57.745	0.773085	5.27093	0.00227175	78.903	0.784164	1.59619	1.41e-05	57.745	0.485087	0.347782	0.00641004	42.454					0.416303	0	2.6e-38	119.75	0.734408	0.714691	1.2e-09	79.382					0.473649	0	5.76e-16
sp|P10637|TAU_MOUSE	502	sp|P10637|TAU_MOUSE	sp|P10637|TAU_MOUSE	sp|P10637|TAU_MOUSE Microtubule-associated protein tau OS=Mus musculus OX=10090 GN=Mapt PE=1 SV=3	0.805975	6.65185	1.51e-08	116.29	97.464	55.688					0.470496	0	0.00128271	62.556	0.494828	0	2.88e-05	81.317													0.572128	0	0.0080503	49.865					0.382488	0.946902	0.00678123	47.568	0.450944	0	0.00174204
sp|P10637|TAU_MOUSE	506	sp|P10637|TAU_MOUSE	sp|P10637|TAU_MOUSE	sp|P10637|TAU_MOUSE Microtubule-associated protein tau OS=Mus musculus OX=10090 GN=Mapt PE=1 SV=3	0.999709	35.358	6.92e-55	180.85	147.84	180.85	0.753262	6.05524	3.16e-07	97.352	0.573343	2.02364	0.00225748	101.6	0.478734	0	0.0216716	49.988	0.999709	35.358	6.92e-55	180.85	0.98723	18.9083	1.4e-05	113.4	0.995793	23.8708	2.1e-05	110.84	0.99867	28.7545	1.33e-32	159.41	0.998513	28.2706	1.48e-24	151.22	0.998392	27.9297	1.05e-18	147.12	0.986273	18.6219	3.31e-07
sp|P10637|TAU_MOUSE	527	sp|P10637|TAU_MOUSE	sp|P10637|TAU_MOUSE	sp|P10637|TAU_MOUSE Microtubule-associated protein tau OS=Mus musculus OX=10090 GN=Mapt PE=1 SV=3	0.998012	27.1085	7.25e-19	145.01	118.97	133.49	0.973957	15.9655	2.64e-09	123.76	0.986674	19.0649	7.22e-06	130.4	0.990735	20.393	5.78e-05	127.56	0.988048	19.5139	7.25e-19	135.61	0.982259	17.5403	1.23e-06	95.5	0.983676	17.8878	1.63e-06	118.87	0.9842	18.4504	5.17e-08	133.49	0.997642	26.3699	1.1e-05	138.71	0.994641	22.7784	5.85e-09	125.24	0.996412	24.459	2.93e-08
sp|P10637|TAU_MOUSE	529	sp|P10637|TAU_MOUSE	sp|P10637|TAU_MOUSE	sp|P10637|TAU_MOUSE Microtubule-associated protein tau OS=Mus musculus OX=10090 GN=Mapt PE=1 SV=3	0.789596	6.21648	4.14e-06	140.01	118.56	121.56									0.563892	3.34458	0.000465554	94.547	0.789596	6.21648	6.35e-05	121.56					0.76758	5.69688	0.000207159	109.16					0.705367	4.01793	0.000243282	87.388					0.628361	5.29145	0.000135218
sp|P10637|TAU_MOUSE	470	sp|P10637|TAU_MOUSE	sp|P10637|TAU_MOUSE	sp|P10637|TAU_MOUSE Microtubule-associated protein tau OS=Mus musculus OX=10090 GN=Mapt PE=1 SV=3	0.824749	11.1788	6.69e-15	124.5	102.56	82.494	0.582296	1.76749	8.2e-07	85.734	0.597584	2.14273	2.74e-11	110.57	0.740109	4.55222	4.41e-12	116.58	0.793812	7.21341	8.9e-11	107.13									0.448212	0	0.00030293	47.397					0.474585	0.66733	0.00210497	53.491	0.571659	2.75796	1.16e-11
sp|P10637|TAU_MOUSE	355	sp|P10637|TAU_MOUSE	sp|P10637|TAU_MOUSE	sp|P10637|TAU_MOUSE Microtubule-associated protein tau OS=Mus musculus OX=10090 GN=Mapt PE=1 SV=3	0.999977	46.3119	0.00015752	105.99	72.844	105.99					0.989708	19.8301	0.000729441	76.358	0.999658	34.6605	0.000412022	90.476	0.999838	37.9002	0.000395651	88.706									0.999977	46.3119	0.00015752	105.99	0.999922	41.0957	0.000219884	102.5
sp|P10648|GSTA2_MOUSE;sp|P13745|GSTA1_MOUSE	190;190	sp|P10648|GSTA2_MOUSE	sp|P10648|GSTA2_MOUSE	sp|P10648|GSTA2_MOUSE Glutathione S-transferase A2 OS=Mus musculus OX=10090 GN=Gsta2 PE=1 SV=3;sp|P13745|GSTA1_MOUSE Glutathione S-transferase A1 OS=Mus musculus OX=10090 GN=Gsta1 PE=1 SV=2	0.999549	33.4548	0.00419242	92.051	34.502	86.18																																					0.998183	27.3976	0.00419242
sp|P10711|TCEA1_MOUSE	97	sp|P10711|TCEA1_MOUSE	sp|P10711|TCEA1_MOUSE	sp|P10711|TCEA1_MOUSE Transcription elongation factor A protein 1 OS=Mus musculus OX=10090 GN=Tcea1 PE=1 SV=2	0.532424	1.03129	0.00413496	61.409	43.59	57.679									0.333333	0	0.0435826	41.092					0.449785	0	0.00413496	61.409									0.478233	0	0.0185092	49.627
sp|P10711|TCEA1_MOUSE	100	sp|P10711|TCEA1_MOUSE	sp|P10711|TCEA1_MOUSE	sp|P10711|TCEA1_MOUSE Transcription elongation factor A protein 1 OS=Mus musculus OX=10090 GN=Tcea1 PE=1 SV=2	1	63.4357	0	280.5	259.26	258.79	0.99999	49.8085	0	280.5	0.999989	49.6113	1.84e-141	215.48	0.999996	54.6108	5.08e-189	231.17	0.999999	60.6467	0	279.44	0.999744	37.1532	9.91e-05	79.013	1	63.4028	0	265.16	0.999983	49.0768	1.13e-120	209.56	0.99994	42.2718	4.34e-244	248.24	1	63.4357	1.13e-274	258.79	0.999764	36.3371	2.11e-276
sp|P10922|H10_MOUSE	5	sp|P10922|H10_MOUSE	sp|P10922|H10_MOUSE	sp|P10922|H10_MOUSE Histone H1.0 OS=Mus musculus OX=10090 GN=H1f0 PE=2 SV=4	0.888084	9.78341	2.59e-06	76.728	64.346	73.067					0.878975	9.5129	0.00574182	62.303					0.761514	6.29038	2.59e-06	76.728													0.888084	9.78341	0.000658161	73.067
sp|P10923|OSTP_MOUSE	250	sp|P10923|OSTP_MOUSE	sp|P10923|OSTP_MOUSE	sp|P10923|OSTP_MOUSE Osteopontin OS=Mus musculus OX=10090 GN=Spp1 PE=1 SV=1	1	69.2231	0.000114252	117.25	74.448	117.25
sp|P10923|OSTP_MOUSE	231	sp|P10923|OSTP_MOUSE	sp|P10923|OSTP_MOUSE	sp|P10923|OSTP_MOUSE Osteopontin OS=Mus musculus OX=10090 GN=Spp1 PE=1 SV=1	0.999939	42.1291	2.87e-41	137.68	112.09	127.97	0.891178	9.13431	2.54e-05	73.809	0.936389	11.6798	2.74e-13	95.409					0.941719	12.0853	8.52e-18	95.814					0.999939	42.1291	1.05e-33	127.97	0.885216	8.87342	2.18e-05	74.678	0.885206	8.87342	2.18e-05	74.678	0.884954	8.87342	2.18e-05	74.678	0.999641	34.6655	8.15e-18
sp|P10923|OSTP_MOUSE	283	sp|P10923|OSTP_MOUSE	sp|P10923|OSTP_MOUSE	sp|P10923|OSTP_MOUSE Osteopontin OS=Mus musculus OX=10090 GN=Spp1 PE=1 SV=1	0.999997	55.6156	1.33e-14	130.72	112.61	130.72	0.999994	53.3238	6.84e-07	98.439	0.999852	39.724	0.00324319	65.172	0.999687	35.7157	0.00189334	68.919	0.999997	55.6156	1.33e-14	130.72	0.999762	36.6545	8.76e-07	100.41					0.999945	44.2724	0.00165035	69.594	0.999432	34.3666	0.000790756	71.98					0.991921	21.7422	2.28e-14
sp|P10923|OSTP_MOUSE	288	sp|P10923|OSTP_MOUSE	sp|P10923|OSTP_MOUSE	sp|P10923|OSTP_MOUSE Osteopontin OS=Mus musculus OX=10090 GN=Spp1 PE=1 SV=1	0.641373	4.37297	1.36e-05	103.08	88.965	89.992	0.641373	4.37297	1.36e-05	89.992									0.290681	0.896996	0.00658019	63.159													0.290681	0.896996	0.00658019	63.159
sp|P10923|OSTP_MOUSE	289	sp|P10923|OSTP_MOUSE	sp|P10923|OSTP_MOUSE	sp|P10923|OSTP_MOUSE Osteopontin OS=Mus musculus OX=10090 GN=Spp1 PE=1 SV=1	0.901152	12.6214	2.57e-42	172.8	147.15	172.8	0.484763	0	5.17e-32	162.38	0.476389	0	8.91e-05	113.69	0.482075	0	4.85e-24	155	0.483488	0	1.18e-41	167.12	0.404921	0.926202	8.76e-07	100.41	0.529163	1.20667	1.18e-41	167.12	0.480918	0	7.93e-24	152.7	0.901152	12.6214	2.57e-42	172.8	0.482075	0	4.85e-24	155	0.484763	0	5.17e-32
sp|P10923|OSTP_MOUSE	290	sp|P10923|OSTP_MOUSE	sp|P10923|OSTP_MOUSE	sp|P10923|OSTP_MOUSE Osteopontin OS=Mus musculus OX=10090 GN=Spp1 PE=1 SV=1	0.937713	12.4208	1.09e-42	173.71	148.05	162.38	0.490517	1.2861	5.17e-32	162.38	0.832851	7.37753	5.17e-32	162.38	0.937399	12.372	4.85e-24	155	0.489812	1.08219	1.18e-41	167.12	0.332994	0	0.000658491	95.099	0.483488	0	1.18e-41	167.12	0.911624	10.963	7.93e-24	152.7	0.337755	0	0.000233254	107.57	0.485424	0	4.85e-24	155	0.484763	0	5.17e-32
sp|P10923|OSTP_MOUSE	291	sp|P10923|OSTP_MOUSE	sp|P10923|OSTP_MOUSE	sp|P10923|OSTP_MOUSE Osteopontin OS=Mus musculus OX=10090 GN=Spp1 PE=1 SV=1	0.702962	5.82826	7.01e-06	113.69	87.089	92.977	0.478439	0	0.000903265	90.653	0.327723	0	0.00308918	68.735	0.326808	0	0.0488796	49.368	0.702962	5.82826	7.01e-06	92.977	0.332994	0	0.000658491	95.099	0.330955	0	0.00460616	65.305					0.337755	0	0.000233254	107.57	0.485424	0	0.000480561	99.802	0.328353	0	0.00206589
sp|P10923|OSTP_MOUSE	209	sp|P10923|OSTP_MOUSE	sp|P10923|OSTP_MOUSE	sp|P10923|OSTP_MOUSE Osteopontin OS=Mus musculus OX=10090 GN=Spp1 PE=1 SV=1	0.965024	11.6588	4.4e-26	127.49	115.2	45.88													0.951386	13.7541	4.4e-26	127.49	0.965024	11.6588	3.91e-07	83.063
sp|P10923|OSTP_MOUSE	212	sp|P10923|OSTP_MOUSE	sp|P10923|OSTP_MOUSE	sp|P10923|OSTP_MOUSE Osteopontin OS=Mus musculus OX=10090 GN=Spp1 PE=1 SV=1	0.60166	0.727672	0.000389915	65.598	55.64	65.598													0.60166	0.727672	0.000389915	65.598	0.543088	0.466484	0.00637336	45.88
sp|P10923|OSTP_MOUSE	61	sp|P10923|OSTP_MOUSE	sp|P10923|OSTP_MOUSE	sp|P10923|OSTP_MOUSE Osteopontin OS=Mus musculus OX=10090 GN=Spp1 PE=1 SV=1	0.5	0	1.05e-07	115.12	86.915	115.12													0.5	0	2.23e-05	89.507									0.5	0	1.05e-07	115.12
sp|P10923|OSTP_MOUSE	62	sp|P10923|OSTP_MOUSE	sp|P10923|OSTP_MOUSE	sp|P10923|OSTP_MOUSE Osteopontin OS=Mus musculus OX=10090 GN=Spp1 PE=1 SV=1	0.5	0	1.05e-07	115.12	86.915	115.12													0.5	0	2.23e-05	89.507									0.5	0	1.05e-07	115.12
sp|P10923|OSTP_MOUSE	162	sp|P10923|OSTP_MOUSE	sp|P10923|OSTP_MOUSE	sp|P10923|OSTP_MOUSE Osteopontin OS=Mus musculus OX=10090 GN=Spp1 PE=1 SV=1	0.509435	0.526844	1.09e-08	65.25	47.155	65.25
sp|P10923|OSTP_MOUSE	271	sp|P10923|OSTP_MOUSE	sp|P10923|OSTP_MOUSE	sp|P10923|OSTP_MOUSE Osteopontin OS=Mus musculus OX=10090 GN=Spp1 PE=1 SV=1	1	70.7925	0.00213872	84.999	62.913	84.999	0.99999	49.9144	0.00738894	64.121									0.999972	45.5242	0.0110912	59.731																					0.999978	46.5654	0.0107319
sp|P10923|OSTP_MOUSE	26	sp|P10923|OSTP_MOUSE	sp|P10923|OSTP_MOUSE	sp|P10923|OSTP_MOUSE Osteopontin OS=Mus musculus OX=10090 GN=Spp1 PE=1 SV=1	0.935028	11.7323	1.74e-28	172.92	149.17	151.98					0.935028	11.7323	1.18e-12	151.98	0.514733	0.257168	9.49e-20	164.04									0.639649	2.6973	0.000174544	134.13					0.499989	0	8.1e-28	167.6	0.927914	12.1111	0.00082947	125.74
sp|P10923|OSTP_MOUSE	27	sp|P10923|OSTP_MOUSE	sp|P10923|OSTP_MOUSE	sp|P10923|OSTP_MOUSE Osteopontin OS=Mus musculus OX=10090 GN=Spp1 PE=1 SV=1	0.994705	22.7441	1.87e-38	178.71	153.47	178.71																									0.980816	17.0869	3.15e-28	171.74	0.499989	0	8.1e-28	167.6
sp|P11352|GPX1_MOUSE	7	sp|P11352|GPX1_MOUSE	sp|P11352|GPX1_MOUSE	sp|P11352|GPX1_MOUSE Glutathione peroxidase 1 OS=Mus musculus OX=10090 GN=Gpx1 PE=1 SV=2	0.999965	45.6997	7.1e-33	83.633	76.602	83.633					0.999965	45.6997	7.1e-33	83.633
sp|P11352|GPX1_MOUSE	29	sp|P11352|GPX1_MOUSE	sp|P11352|GPX1_MOUSE	sp|P11352|GPX1_MOUSE Glutathione peroxidase 1 OS=Mus musculus OX=10090 GN=Gpx1 PE=1 SV=2	0.480973	1.20658	4.52e-12	48.693	42.531	48.693	0.480973	1.20658	4.52e-12	48.693
sp|P11352|GPX1_MOUSE	32	sp|P11352|GPX1_MOUSE	sp|P11352|GPX1_MOUSE	sp|P11352|GPX1_MOUSE Glutathione peroxidase 1 OS=Mus musculus OX=10090 GN=Gpx1 PE=1 SV=2	0.999013	30.0528	1.32e-188	229.97	179.77	187.57	0.964797	14.3785	2.97e-120	208.68	0.997647	26.2741	1.32e-188	229.97	0.999013	30.0528	1.44e-68	187.57	0.996181	24.1642	4.25e-120	206.49	0.74193	4.58626	1.1e-12	134.68	0.857206	7.78375	6.31e-33	159.52	0.968637	14.898	4.03e-05	76.713
sp|P11499|HS90B_MOUSE	255	sp|P11499|HS90B_MOUSE	sp|P11499|HS90B_MOUSE	sp|P11499|HS90B_MOUSE Heat shock protein HSP 90-beta OS=Mus musculus OX=10090 GN=Hsp90ab1 PE=1 SV=3	1	76.0921	1.56e-200	222.57	195.31	218.28	0.999999	60.0536	9.01e-115	194.23	1	65.4423	2.59e-142	210.37	1	68.2475	4.05e-142	208.47	1	69.8042	6.27e-154	209.41	1	66.78	5.33e-122	200.44	1	63.0297	2.88e-164	218.4	1	71.2785	1.59e-176	217.48	1	69.429	5.3e-154	208.51	1	66.0465	5.22e-122	200.55	0.999999	60.448	6.32e-164
sp|P11499|HS90B_MOUSE	226	sp|P11499|HS90B_MOUSE	sp|P11499|HS90B_MOUSE	sp|P11499|HS90B_MOUSE Heat shock protein HSP 90-beta OS=Mus musculus OX=10090 GN=Hsp90ab1 PE=1 SV=3	1	45.6139	0	291.06	250.21	45.614	1	97.0796	1.04e-299	256.98	1	107.016	0	291.06	1	79.462	4.02e-239	240.24	1	58.6928	0	279.44	1	47.5452	2.26e-67	183.81	1	106.748	3.73e-140	205.95	1	104.837	0	291.06	1	89.8587	0	290.5	1	61.6409	2.49e-268	246.03	1	86.7997	0
sp|P11531|DMD_MOUSE	3616	sp|P11531|DMD_MOUSE	sp|P11531|DMD_MOUSE	sp|P11531|DMD_MOUSE Dystrophin OS=Mus musculus OX=10090 GN=Dmd PE=1 SV=3	0.995833	23.8064	4.15e-38	174.41	126.86	174.41									0.982189	20.4254	1.62e-11	110.53									0.991855	21.0101	2.05e-19	161.17					0.995833	23.8064	4.15e-38	174.41	0.992075	21.1477	7.04e-05	135.55
sp|Q8CIM7|CP2DQ_MOUSE;sp|P24457|CP2DB_MOUSE;sp|P24456|CP2DA_MOUSE;sp|P11714|CP2D9_MOUSE	138;138;138;138	sp|Q8CIM7|CP2DQ_MOUSE	sp|Q8CIM7|CP2DQ_MOUSE	sp|Q8CIM7|CP2DQ_MOUSE Cytochrome P450 2D26 OS=Mus musculus OX=10090 GN=Cyp2d26 PE=1 SV=1;sp|P24457|CP2DB_MOUSE Cytochrome P450 2D11 OS=Mus musculus OX=10090 GN=Cyp2d11 PE=2 SV=2;sp|P24456|CP2DA_MOUSE Cytochrome P450 2D10 OS=Mus musculus OX=10090 GN=Cyp2d10	0.999961	44.1086	1.08e-05	139.43	53.298	136.84	0.995414	23.7807	0.0150641	68.485									0.99278	21.8438	0.00155451	96.009	0.990502	21.3027	0.00238018	90.149					0.979871	17.7002	0.00475955	80.916	0.993624	24.9367	0.00741186	77.192					0.998099	27.4772	0.000215128
sp|P11862|GAS2_MOUSE	186	sp|P11862|GAS2_MOUSE	sp|P11862|GAS2_MOUSE	sp|P11862|GAS2_MOUSE Growth arrest-specific protein 2 OS=Mus musculus OX=10090 GN=Gas2 PE=1 SV=1	0.428568	1.67113	0.000516166	42.172	32.767	42.172	0.428568	1.67113	0.000516166	42.172
sp|P11862|GAS2_MOUSE	283	sp|P11862|GAS2_MOUSE	sp|P11862|GAS2_MOUSE	sp|P11862|GAS2_MOUSE Growth arrest-specific protein 2 OS=Mus musculus OX=10090 GN=Gas2 PE=1 SV=1	0.828123	6.86503	6.96e-42	143.05	112.66	127.07	0.603832	1.83617	6.96e-42	139.77	0.603429	1.83048	1.08e-20	130.66	0.598264	1.73911	5.58e-11	130.47	0.6166	2.07659	9.38e-11	127.91	0.79141	5.82148	2.16e-26	134.4	0.605781	1.86404	1.57e-06	126.25	0.587897	1.55146	4.11e-06	124.16	0.59702	1.71746	1.7e-11	123.1	0.600305	1.77593	1.76e-07	132.24	0.605943	1.89212	4.7e-07
sp|P11862|GAS2_MOUSE	287	sp|P11862|GAS2_MOUSE	sp|P11862|GAS2_MOUSE	sp|P11862|GAS2_MOUSE Growth arrest-specific protein 2 OS=Mus musculus OX=10090 GN=Gas2 PE=1 SV=1	0.844531	9.73224	6.96e-42	103.79	89.548	66.246	0.399997	0	6.96e-42	84.107	0.399773	0	1.08e-20	65.071	0.400479	0	5.58e-11	55.358	0.735787	4.9483	0.00300594	78.932	0.403538	0	2.16e-26	74.456					0.797295	9.16379	0.000136597	103.79	0.46736	0	1.7e-11	64.64					0.403028	0	4.7e-07
sp|P11862|GAS2_MOUSE	289	sp|P11862|GAS2_MOUSE	sp|P11862|GAS2_MOUSE	sp|P11862|GAS2_MOUSE Growth arrest-specific protein 2 OS=Mus musculus OX=10090 GN=Gas2 PE=1 SV=1	0.992027	21.0599	6.96e-42	143.05	112.66	108.58	0.992027	21.0599	6.96e-42	139.77	0.963989	15.4905	1.08e-20	130.66	0.938677	12.3052	5.58e-11	130.47	0.936262	12.0795	9.38e-11	127.91	0.968686	15.2088	2.16e-26	134.4	0.936271	11.7604	1.57e-06	126.25	0.938789	11.9275	4.11e-06	124.16	0.943596	12.3885	1.7e-11	128.46	0.940744	12.4703	1.76e-07	132.24	0.926895	11.337	4.7e-07
sp|P11881|ITPR1_MOUSE	1588	sp|P11881|ITPR1_MOUSE	sp|P11881|ITPR1_MOUSE	sp|P11881|ITPR1_MOUSE Inositol 1,4,5-trisphosphate receptor type 1 OS=Mus musculus OX=10090 GN=Itpr1 PE=1 SV=2	1	91.768	8.99e-50	167.83	90.476	150.51					1	91.768	6.07e-13	155.47	1	84.9452	3.08e-08	142.97	1	72.1931	1.33e-08	147.39	0.999966	44.7034	0.00674586	80.245	1	86.9155	1.85e-19	165.09	1	75.9746	7.39e-19	160.86	1	76.4527	2.25e-08	145.08	1	91.6758	3.51e-20	166.24	1	64.9361	5.75e-07
sp|P11930|NUD19_MOUSE	251	sp|P11930|NUD19_MOUSE	sp|P11930|NUD19_MOUSE	sp|P11930|NUD19_MOUSE Nucleoside diphosphate-linked moiety X motif 19 OS=Mus musculus OX=10090 GN=Nudt19 PE=1 SV=2	0.662431	2.92778	0.000290263	114.72	85.818	114.72																									0.662431	2.92778	0.000290263	114.72
sp|P11930|NUD19_MOUSE	253	sp|P11930|NUD19_MOUSE	sp|P11930|NUD19_MOUSE	sp|P11930|NUD19_MOUSE Nucleoside diphosphate-linked moiety X motif 19 OS=Mus musculus OX=10090 GN=Nudt19 PE=1 SV=2	0.988448	19.323	0.00227886	95.018	72.972	95.018					0.988448	19.323	0.00227886	95.018
sp|P12367|KAP2_MOUSE	96	sp|P12367|KAP2_MOUSE	sp|P12367|KAP2_MOUSE	sp|P12367|KAP2_MOUSE cAMP-dependent protein kinase type II-alpha regulatory subunit OS=Mus musculus OX=10090 GN=Prkar2a PE=1 SV=2	0.999992	50.8622	1.45e-52	135.8	126.01	135.8	0.999988	49.2356	6.56e-40	126.68	0.999749	35.9975	4.03e-23	100.27	0.999687	35.0396	6.88e-09	72.755	0.999992	50.8622	1.45e-52	135.8					0.999955	43.4437	6.76e-13	87.339	0.999794	36.8666	5.65e-23	98.967	0.999587	33.8341	7.4e-09	72.22	0.999618	34.1794	3.75e-08	68.895	0.99999	50.1459	4.88e-24
sp|P12382|PFKAL_MOUSE	775	sp|P12382|PFKAL_MOUSE	sp|P12382|PFKAL_MOUSE	sp|P12382|PFKAL_MOUSE ATP-dependent 6-phosphofructokinase, liver type OS=Mus musculus OX=10090 GN=Pfkl PE=1 SV=4	0.999988	49.1826	0.000789113	122.98	99.832	100.02					0.999976	46.2712	0.0108164	73.233	0.999988	49.1826	0.00119515	100.02	0.999951	43.1367	0.0338236	70.908	0.999843	38.0515	0.0183992	64.654	0.99989	39.5667	0.00444444	81.915	0.999951	43.1367	0.00233833	122.98					0.999358	31.9231	0.0136096	70.056	0.9999	39.9892	0.000789113
sp|P14142|GLUT4_MOUSE	488	sp|P14142|GLUT4_MOUSE	sp|P14142|GLUT4_MOUSE	sp|P14142|GLUT4_MOUSE Solute carrier family 2, facilitated glucose transporter member 4 OS=Mus musculus OX=10090 GN=Slc2a4 PE=1 SV=3	0.823713	6.69992	4.84e-56	113.35	107.9	63.776	0.775845	5.39228	2.55e-28	89.652	0.732675	4.38218	3.55e-17	68.9	0.759463	5.02091	1.05e-11	61.241	0.776316	5.40405	4.84e-56	113.35	0.752917	4.84155	3.95e-19	74.364	0.800487	6.03536	3.66e-19	74.769	0.823713	6.69992	1.39e-23	86.793	0.803409	6.1145	1.13e-22	79.911	0.747095	4.70419	5.45e-29	94.356	0.777658	5.43776	2.25e-28
sp|P14152|MDHC_MOUSE	241	sp|P14152|MDHC_MOUSE	sp|P14152|MDHC_MOUSE	sp|P14152|MDHC_MOUSE Malate dehydrogenase, cytoplasmic OS=Mus musculus OX=10090 GN=Mdh1 PE=1 SV=3	0.996327	24.3479	3.24e-15	158.59	94.323	112.42	0.990412	20.4222	0.00125687	95.822	0.99148	20.6837	0.000448509	93.766	0.984292	17.9742	8.5e-05	115.69	0.991883	20.8801	0.000113897	133.48	0.968226	14.8432	6.81e-06	141.34	0.995284	23.2729	4.07e-13	153.64	0.991999	21.2003	0.000387011	113.34	0.98208	17.4068	0.000356035	113.96	0.987486	18.9761	3.24e-15	158.59	0.980694	17.0705	0.000430402
sp|P14152|MDHC_MOUSE	242	sp|P14152|MDHC_MOUSE	sp|P14152|MDHC_MOUSE	sp|P14152|MDHC_MOUSE Malate dehydrogenase, cytoplasmic OS=Mus musculus OX=10090 GN=Mdh1 PE=1 SV=3	0.754003	4.96477	0.00228444	72.922	33.883	43.769					0.498237	0	0.0357361	43.246	0.485217	0	0.0226541	46.844													0.454306	0	0.0177659	49.3									0.588506	1.85625	0.0242334
sp|P14152|MDHC_MOUSE	188	sp|P14152|MDHC_MOUSE	sp|P14152|MDHC_MOUSE	sp|P14152|MDHC_MOUSE Malate dehydrogenase, cytoplasmic OS=Mus musculus OX=10090 GN=Mdh1 PE=1 SV=3	0.325992	0	5.07e-05	54.764	45.941	51.089																									0.310068	0	5.07e-05	54.764									0.284401	0	0.000539069
sp|P14152|MDHC_MOUSE	189	sp|P14152|MDHC_MOUSE	sp|P14152|MDHC_MOUSE	sp|P14152|MDHC_MOUSE Malate dehydrogenase, cytoplasmic OS=Mus musculus OX=10090 GN=Mdh1 PE=1 SV=3	0.440658	0	3.04e-06	67.864	61.065	51.645	0.440658	0	0.000109509	51.645																					0.310068	0	5.07e-05	54.764									0.284401	0	0.000539069
sp|P14404|MECOM_MOUSE	64	sp|P14404|MECOM_MOUSE	sp|P14404|MECOM_MOUSE	sp|P14404|MECOM_MOUSE MDS1 and EVI1 complex locus protein OS=Mus musculus OX=10090 GN=Mecom PE=1 SV=2	0.998739	29.0072	1.29e-22	93.596	86.403	93.596	0.998739	29.0072	1.29e-22	93.596
sp|P14404|MECOM_MOUSE	626	sp|P14404|MECOM_MOUSE	sp|P14404|MECOM_MOUSE	sp|P14404|MECOM_MOUSE MDS1 and EVI1 complex locus protein OS=Mus musculus OX=10090 GN=Mecom PE=1 SV=2	1	80.3533	0.000300827	105.19	87.327	105.19	1	64.1315	0.00238586	80.763	0.999922	42.2394	0.0369988	51.927	0.999996	55.1107	0.00296731	69.01																									0.999997	55.3861	0.00226234
sp|P14602|HSPB1_MOUSE	86	sp|P14602|HSPB1_MOUSE	sp|P14602|HSPB1_MOUSE	sp|P14602|HSPB1_MOUSE Heat shock protein beta-1 OS=Mus musculus OX=10090 GN=Hspb1 PE=1 SV=3	0.999939	42.1202	8.97e-28	166.87	114.27	135.28	0.995098	23.0755	3.49e-08	147.62	0.999668	34.7936	6.14e-09	150.21	0.999154	30.7234	4.83e-05	135.55	0.999918	40.8481	8.97e-28	166.87	0.979263	16.7433	0.000202716	119.27	0.985487	18.3191	0.000201313	133.89	0.999939	42.1202	5.11e-08	146.17	0.996151	24.1347	0.000566746	130.09	0.998671	28.7607	0.00032573	120.54	0.99852	28.2918	0.000857124
sp|P14685|PSMD3_MOUSE	45	sp|P14685|PSMD3_MOUSE	sp|P14685|PSMD3_MOUSE	sp|P14685|PSMD3_MOUSE 26S proteasome non-ATPase regulatory subunit 3 OS=Mus musculus OX=10090 GN=Psmd3 PE=1 SV=3	0.916917	10.5622	5.99e-60	169.94	154.55	157.68													0.916917	10.5622	7.76e-41	157.68									0.829244	7.56883	2.56e-33	148.57	0.852599	7.68749	1.01e-59	166.9	0.85118	8.19574	8.92e-19	127.75	0.906613	9.89851	5.99e-60
sp|P14733|LMNB1_MOUSE;sp|P21619|LMNB2_MOUSE	392;383	sp|P14733|LMNB1_MOUSE	sp|P14733|LMNB1_MOUSE	sp|P14733|LMNB1_MOUSE Lamin-B1 OS=Mus musculus OX=10090 GN=Lmnb1 PE=1 SV=3;sp|P21619|LMNB2_MOUSE Lamin-B2 OS=Mus musculus OX=10090 GN=Lmnb2 PE=1 SV=2	0.967362	15.2753	0.00978981	68.355	32.703	68.355																													0.82027	7.61505	0.0576142	52.693
sp|P14873|MAP1B_MOUSE	1497	sp|P14873|MAP1B_MOUSE	sp|P14873|MAP1B_MOUSE	sp|P14873|MAP1B_MOUSE Microtubule-associated protein 1B OS=Mus musculus OX=10090 GN=Map1b PE=1 SV=2	0.998628	28.622	5.24e-34	131.48	111.12	120.24	0.883649	8.82037	0.000405434	61.375	0.90404	9.74131	2.36e-23	110.29	0.908426	9.96553	4.06e-05	71.607	0.990621	20.2377	1.03e-18	102.58	0.933942	11.5042	7.52e-08	83.769	0.913719	10.2491	1.53e-13	95.508	0.892938	9.21267	2.77e-08	86.291	0.984445	18.0132	3.49e-18	100.35	0.90172	9.6261	3.27e-18	100.55	0.99088	20.3604	5.24e-34
sp|P14873|MAP1B_MOUSE	1438	sp|P14873|MAP1B_MOUSE	sp|P14873|MAP1B_MOUSE	sp|P14873|MAP1B_MOUSE Microtubule-associated protein 1B OS=Mus musculus OX=10090 GN=Map1b PE=1 SV=2	0.755444	6.48297	3.09e-08	53.266	43.417	53.266
sp|P14873|MAP1B_MOUSE	1441	sp|P14873|MAP1B_MOUSE	sp|P14873|MAP1B_MOUSE	sp|P14873|MAP1B_MOUSE Microtubule-associated protein 1B OS=Mus musculus OX=10090 GN=Map1b PE=1 SV=2	0.440067	0	3.58e-08	52.79	43.204	52.79
sp|P14873|MAP1B_MOUSE	1293	sp|P14873|MAP1B_MOUSE	sp|P14873|MAP1B_MOUSE	sp|P14873|MAP1B_MOUSE Microtubule-associated protein 1B OS=Mus musculus OX=10090 GN=Map1b PE=1 SV=2	0.467253	0	7.44e-09	73.783	59.088	73.783
sp|P14873|MAP1B_MOUSE	1391	sp|P14873|MAP1B_MOUSE	sp|P14873|MAP1B_MOUSE	sp|P14873|MAP1B_MOUSE Microtubule-associated protein 1B OS=Mus musculus OX=10090 GN=Map1b PE=1 SV=2	0.392117	0	6.02e-08	48.489	41.457	48.489																									0.392117	0	6.02e-08	48.489
sp|P14873|MAP1B_MOUSE	1395	sp|P14873|MAP1B_MOUSE	sp|P14873|MAP1B_MOUSE	sp|P14873|MAP1B_MOUSE Microtubule-associated protein 1B OS=Mus musculus OX=10090 GN=Map1b PE=1 SV=2	0.392117	0	6.02e-08	48.489	41.457	48.489																									0.392117	0	6.02e-08	48.489
sp|P15508|SPTB1_MOUSE	2115	sp|P15508|SPTB1_MOUSE	sp|P15508|SPTB1_MOUSE	sp|P15508|SPTB1_MOUSE Spectrin beta chain, erythrocytic OS=Mus musculus OX=10090 GN=Sptb PE=1 SV=4	0.688264	4.83816	5.19e-10	98.249	86.456	68.121	0.688264	4.83816	0.000116603	78.556	0.483367	0	5.19e-10	98.249	0.476346	0	0.000708114	71.889	0.482153	0	1.05e-06	86.624	0.472627	0	0.00440878	63.283	0.480758	0	0.000386764	75.294					0.478705	0	0.000480502	74.162	0.48074	0	0.000386764	75.294	0.478705	0	0.000480502
sp|P15508|SPTB1_MOUSE	2116	sp|P15508|SPTB1_MOUSE	sp|P15508|SPTB1_MOUSE	sp|P15508|SPTB1_MOUSE Spectrin beta chain, erythrocytic OS=Mus musculus OX=10090 GN=Sptb PE=1 SV=4	0.575385	1.4596	5.19e-10	98.249	86.456	76.24	0.492042	0	0.000116603	78.556	0.575385	1.4596	5.19e-10	98.249	0.476346	0	0.000708114	71.889	0.482153	0	1.05e-06	86.624	0.472627	0	0.00440878	63.283	0.480758	0	0.000386764	75.294	0.548037	1.1763	0.000503762	73.881	0.478705	0	0.000480502	74.162	0.48074	0	0.000386764	75.294	0.478705	0	0.000480502
sp|P15864|H12_MOUSE;sp|P43277|H13_MOUSE	36;37	sp|P15864|H12_MOUSE;sp|P43277|H13_MOUSE	sp|P15864|H12_MOUSE	sp|P15864|H12_MOUSE Histone H1.2 OS=Mus musculus OX=10090 GN=Hist1h1c PE=1 SV=2;sp|P43277|H13_MOUSE Histone H1.3 OS=Mus musculus OX=10090 GN=Hist1h1d PE=1 SV=2	1	64.8069	3.32e-24	153.22	103.77	116.6	0.999986	48.4361	0.00194513	87.831	0.999997	55.9668	0.000780501	106.17	0.999985	48.2805	0.00203022	89.663	0.999886	39.4492	0.000700733	69.422					0.999996	53.8432	0.00220793	86.467	0.999998	57.3298	1.04e-08	100.73	0.999996	54.2547	1.33e-06	96.464					0.999998	57.5816	4.27e-06
sp|P15864|H12_MOUSE	2	sp|P15864|H12_MOUSE	sp|P15864|H12_MOUSE	sp|P15864|H12_MOUSE Histone H1.2 OS=Mus musculus OX=10090 GN=Hist1h1c PE=1 SV=2	1	56.5616	2.26e-24	107.69	99.178	56.562	1	63.2722	1.48e-13	91.622	1	56.5616	2.26e-24	107.69	1	60.8139	1.09e-13	92.671	1	60.8604	2.48e-10	87.323	1	46.1446	8.72e-07	73.057	1	62.0282	1.09e-13	92.671	1	70.7039	2.31e-08	75.743	1	60.8604	2.48e-10	87.323	1	66.0119	2.43e-14	94.973	1	67.7782	5.53e-08
sp|P15920|VPP2_MOUSE	695	sp|P15920|VPP2_MOUSE	sp|P15920|VPP2_MOUSE	sp|P15920|VPP2_MOUSE V-type proton ATPase 116 kDa subunit a isoform 2 OS=Mus musculus OX=10090 GN=Atp6v0a2 PE=1 SV=2	0.999983	47.764	3.73e-87	160.43	144.84	142.4	0.999983	47.764	9.92e-54	142.4	0.99311	21.5875	6.72e-39	122.51	0.964442	14.3334	1.48e-16	91.725	0.999938	42.0617	3.73e-87	160.43	0.930957	11.2981	5.67e-08	66.886	0.941742	12.0858	5.2e-12	84.529	0.855854	7.73627	1.21e-05	52.465	0.793158	5.83733	6.94e-06	54.152					0.987252	18.8898	3.5e-23
sp|P15920|VPP2_MOUSE	700	sp|P15920|VPP2_MOUSE	sp|P15920|VPP2_MOUSE	sp|P15920|VPP2_MOUSE V-type proton ATPase 116 kDa subunit a isoform 2 OS=Mus musculus OX=10090 GN=Atp6v0a2 PE=1 SV=2	0.606368	1.87647	6.93e-12	83.453	65.464	83.453																																	0.586183	1.51228	8.15e-07	56.149
sp|P16125|LDHB_MOUSE	11	sp|P16125|LDHB_MOUSE	sp|P16125|LDHB_MOUSE	sp|P16125|LDHB_MOUSE L-lactate dehydrogenase B chain OS=Mus musculus OX=10090 GN=Ldhb PE=1 SV=2	1	53.6827	0.00463153	61.353	51.4	53.683					1	61.3533	0.00557419	61.353	1	60.4336	0.00612955	60.434									1	49.2981	0.0222456	49.298					1	49.9289	0.0210136	49.929	1	42.7433	0.0432412	42.743
sp|P16254|SRP14_MOUSE	44	sp|P16254|SRP14_MOUSE	sp|P16254|SRP14_MOUSE	sp|P16254|SRP14_MOUSE Signal recognition particle 14 kDa protein OS=Mus musculus OX=10090 GN=Srp14 PE=1 SV=1	0.5	0	0.00153595	100.04	83.9	57.792																									0.5	0	0.00197601	88.496					0.5	0	0.00153595	100.04
sp|P16254|SRP14_MOUSE	45	sp|P16254|SRP14_MOUSE	sp|P16254|SRP14_MOUSE	sp|P16254|SRP14_MOUSE Signal recognition particle 14 kDa protein OS=Mus musculus OX=10090 GN=Srp14 PE=1 SV=1	0.999827	37.6232	9.29e-215	242.19	169.76	238.58	0.811228	6.33207	5.24e-42	167.37	0.961281	13.9492	5.66e-54	178.51	0.672258	3.12005	0.000434703	89.858	0.995679	23.6255	1e-83	197.17					0.964457	14.3353	3.91e-42	169.15	0.753886	4.86169	3.49e-54	179.94	0.999827	37.6232	2.02e-214	238.58	0.5	0	0.00153595	100.04
sp|P16460|ASSY_MOUSE	177	sp|P16460|ASSY_MOUSE	sp|P16460|ASSY_MOUSE	sp|P16460|ASSY_MOUSE Argininosuccinate synthase OS=Mus musculus OX=10090 GN=Ass1 PE=1 SV=1	0.952233	13.026	4.97e-06	49.793	45.537	49.793
sp|P16460|ASSY_MOUSE	219	sp|P16460|ASSY_MOUSE	sp|P16460|ASSY_MOUSE	sp|P16460|ASSY_MOUSE Argininosuccinate synthase OS=Mus musculus OX=10090 GN=Ass1 PE=1 SV=1	1	67.7461	3e-29	123.43	114.27	123.43	0.980898	17.1054	1.03e-06	78.272	0.999998	56.3459	1.12e-24	111.11	0.999521	33.1931	5.61e-13	92.565	1	67.7461	3e-29	123.43	1	66.6996	2.02e-23	104.67	0.999413	32.3088	2.17e-08	80.061	0.999998	56.6554	1.04e-25	116.65	0.999999	58.6743	1.52e-23	106.35	0.999999	61.9887	6.08e-19	99.838	0.999924	41.165	9.68e-09
sp|P16546|SPTN1_MOUSE	1029	sp|P16546|SPTN1_MOUSE	sp|P16546|SPTN1_MOUSE	sp|P16546|SPTN1_MOUSE Spectrin alpha chain, non-erythrocytic 1 OS=Mus musculus OX=10090 GN=Sptan1 PE=1 SV=4	0.5	0	1.08e-74	143.08	120.33	143.08	0.499995	0	6.83e-10	75.226	0.499941	0	0.000104906	46.956					0.499998	0	7.91e-29	102.05	0.499977	0	3.49e-06	54.152	0.499995	0	9.36e-15	87.72	0.499908	0	2.02e-06	55.063	0.499957	0	3.03e-06	54.441	0.499824	0	2.53e-06	54.744	0.5	0	6.91e-32
sp|P16546|SPTN1_MOUSE	1031	sp|P16546|SPTN1_MOUSE	sp|P16546|SPTN1_MOUSE	sp|P16546|SPTN1_MOUSE Spectrin alpha chain, non-erythrocytic 1 OS=Mus musculus OX=10090 GN=Sptan1 PE=1 SV=4	0.987524	18.9847	2.18e-130	176.61	158.29	176.61	0.499995	0	6.83e-10	75.226	0.499941	0	0.000104906	46.956					0.978406	16.5626	7.36e-40	123.79	0.499977	0	3.49e-06	54.152	0.499995	0	9.36e-15	87.72	0.977759	16.4309	3.05e-56	127.63	0.85179	7.59473	1.92e-17	92.275	0.789367	5.73958	4.53e-10	76.799	0.924869	10.9026	2.7e-75
sp|P16546|SPTN1_MOUSE	1550	sp|P16546|SPTN1_MOUSE	sp|P16546|SPTN1_MOUSE	sp|P16546|SPTN1_MOUSE Spectrin alpha chain, non-erythrocytic 1 OS=Mus musculus OX=10090 GN=Sptan1 PE=1 SV=4	0.999717	35.4788	1.63e-09	141.13	110.26	141.13	0.999619	34.187	2.66e-06	126.1	0.985205	18.2341	0.00213211	91.858
sp|P16546|SPTN1_MOUSE	1217	sp|P16546|SPTN1_MOUSE	sp|P16546|SPTN1_MOUSE	sp|P16546|SPTN1_MOUSE Spectrin alpha chain, non-erythrocytic 1 OS=Mus musculus OX=10090 GN=Sptan1 PE=1 SV=4	1	140.53	7.04e-127	221.62	161.89	140.53	1	86.3126	1.23e-08	149.33	1	92.5385	7.67e-06	140.48	1	71.0303	9.91e-06	139.78	1	121.041	1.05e-31	172.82	1	109.236	0.000748356	109.24	1	138.247	1.48e-05	138.25	1	126.191	4.45e-23	165.78	1	132.092	3.59e-05	132.09	1	115.887	0.000173888	115.89	1	125.839	2.8e-05
sp|P16858|G3P_MOUSE	208	sp|P16858|G3P_MOUSE	sp|P16858|G3P_MOUSE	sp|P16858|G3P_MOUSE Glyceraldehyde-3-phosphate dehydrogenase OS=Mus musculus OX=10090 GN=Gapdh PE=1 SV=2	0.729123	4.30029	1.54e-06	97.949	77.523	97.949																					0.729123	4.30029	1.54e-06	97.949					0.630598	2.32253	0.000102721	83.633
sp|P16858|G3P_MOUSE;sp|Q64467|G3PT_MOUSE	149;255	sp|P16858|G3P_MOUSE	sp|P16858|G3P_MOUSE	sp|P16858|G3P_MOUSE Glyceraldehyde-3-phosphate dehydrogenase OS=Mus musculus OX=10090 GN=Gapdh PE=1 SV=2;sp|Q64467|G3PT_MOUSE Glyceraldehyde-3-phosphate dehydrogenase, testis-specific OS=Mus musculus OX=10090 GN=Gapdhs PE=1 SV=1	0.970511	18.156	4.23e-17	114.86	99.986	91.937													0.456302	0	3.13e-06	82.171	0.44265	0	1.21e-05	79.741	0.802134	9.34225	3.23e-15	102.28	0.970511	18.156	3.61e-10	91.937	0.453859	0	0.0220724	48.741	0.897135	12.1954	3.61e-10	91.936	0.923208	11.4984	4.15e-15
sp|P16951|ATF2_MOUSE	94	sp|P16951|ATF2_MOUSE	sp|P16951|ATF2_MOUSE	sp|P16951|ATF2_MOUSE Cyclic AMP-dependent transcription factor ATF-2 OS=Mus musculus OX=10090 GN=Atf2 PE=1 SV=2	0.999643	34.467	0.000321196	69.188	62.057	69.188
sp|P17141|ZFP37_MOUSE	590	sp|P17141|ZFP37_MOUSE	sp|P17141|ZFP37_MOUSE	sp|P17141|ZFP37_MOUSE Zinc finger protein 37 OS=Mus musculus OX=10090 GN=Zfp37 PE=2 SV=4	0.99973	35.6917	0.000752144	107.55	95.41	101.95					0.990689	20.2693	0.0182613	69.01	0.999635	34.3813	0.0032998	93.058									0.999545	33.4179	0.0104426	72.2					0.99973	35.6917	0.00154916	101.95	0.999593	33.9027	0.0027192	97.597
sp|P17182|ENOA_MOUSE;sp|P17183|ENOG_MOUSE;sp|P21550|ENOB_MOUSE	40;40;40	sp|P17182|ENOA_MOUSE	sp|P17182|ENOA_MOUSE	sp|P17182|ENOA_MOUSE Alpha-enolase OS=Mus musculus OX=10090 GN=Eno1 PE=1 SV=3;sp|P17183|ENOG_MOUSE Gamma-enolase OS=Mus musculus OX=10090 GN=Eno2 PE=1 SV=2;sp|P21550|ENOB_MOUSE Beta-enolase OS=Mus musculus OX=10090 GN=Eno3 PE=1 SV=3	0.88353	8.88077	5.96e-11	93.754	69.768	93.754																	0.88353	8.88077	5.96e-11	93.754
sp|P17182|ENOA_MOUSE	419	sp|P17182|ENOA_MOUSE	sp|P17182|ENOA_MOUSE	sp|P17182|ENOA_MOUSE Alpha-enolase OS=Mus musculus OX=10090 GN=Eno1 PE=1 SV=3	1	122.862	0.000113461	122.86	26.69	122.86																									1	114.71	0.000317431	114.71									1	110.932	0.000512834
sp|P17751|TPIS_MOUSE	262	sp|P17751|TPIS_MOUSE	sp|P17751|TPIS_MOUSE	sp|P17751|TPIS_MOUSE Triosephosphate isomerase OS=Mus musculus OX=10090 GN=Tpi1 PE=1 SV=4	0.997003	25.2875	1.14e-85	162.97	120.97	162.97	0.989758	19.9394	5.81e-18	147.73	0.992431	21.1867	1.14e-85	162.72	0.990458	20.7434	9.91e-18	145.6	0.993197	23.0699	5.87e-24	154.23	0.991092	21.5311	1.13e-32	139.46	0.995334	23.3085	1.49e-24	157.52	0.984414	18.6542	2.66e-24	144.27	0.988957	21.7349	6.72e-18	147.26	0.98792	19.2123	3.72e-11	134.21	0.995209	24.3006	7.21e-55
sp|P17751|TPIS_MOUSE	209	sp|P17751|TPIS_MOUSE	sp|P17751|TPIS_MOUSE	sp|P17751|TPIS_MOUSE Triosephosphate isomerase OS=Mus musculus OX=10090 GN=Tpi1 PE=1 SV=4	1	149.961	4.41e-56	149.96	117.63	149.96	1	126.173	1.21e-22	126.17	1	85.2937	0.00110525	85.294					1	114.786	2.74e-10	114.79									1	47.5317	0.0211567	47.532					1	67.2345	0.0174767	67.234	1	130.154	3.37e-23
sp|P18654|KS6A3_MOUSE	369	sp|P18654|KS6A3_MOUSE	sp|P18654|KS6A3_MOUSE	sp|P18654|KS6A3_MOUSE Ribosomal protein S6 kinase alpha-3 OS=Mus musculus OX=10090 GN=Rps6ka3 PE=1 SV=2	0.999999	62.3144	6.13e-11	101.3	92.703	95.981	0.999989	49.7388	6.27e-09	92.307	0.999918	40.8863	1.45e-08	87.85	0.999988	49.2149	4.77e-07	84.035	0.999994	52.4439	6.27e-09	92.307	0.999983	47.5956	5.81e-05	75.239	0.999986	48.5277	1.6e-05	78.661	0.999999	59.2564	8.21e-11	97.284	0.999999	61.0262	6.13e-11	101.3	0.999988	49.2436	7.19e-09	91.812	0.999986	48.4326	5.75e-07
sp|P18654|KS6A3_MOUSE;sp|Q7TPS0|KS6A6_MOUSE;sp|P18653|KS6A1_MOUSE	227;252;221	sp|P18654|KS6A3_MOUSE	sp|P18654|KS6A3_MOUSE	sp|P18654|KS6A3_MOUSE Ribosomal protein S6 kinase alpha-3 OS=Mus musculus OX=10090 GN=Rps6ka3 PE=1 SV=2;sp|Q7TPS0|KS6A6_MOUSE Ribosomal protein S6 kinase alpha-6 OS=Mus musculus OX=10090 GN=Rps6ka6 PE=1 SV=2;sp|P18653|KS6A1_MOUSE Ribosomal protein S6 kinas	0.999962	44.8493	1.37e-63	157.07	140.98	157.07	0.539367	0.775204	4.31e-05	68.809									0.531023	0.577262	0.000220441	60.448																					0.346359	0	0.00147956
sp|P18654|KS6A3_MOUSE	715	sp|P18654|KS6A3_MOUSE	sp|P18654|KS6A3_MOUSE	sp|P18654|KS6A3_MOUSE Ribosomal protein S6 kinase alpha-3 OS=Mus musculus OX=10090 GN=Rps6ka3 PE=1 SV=2	1	72.2905	0.00468998	84.479	68.006	72.29	1	74.6109	0.00920077	74.611	1	84.4793	0.00468998	84.479	1	72.34	0.0103707	72.34	1	63.7269	0.0326223	63.727					1	84.1883	0.00480361	84.188													1	64.6504	0.0294852
sp|P18760|COF1_MOUSE	3	sp|P18760|COF1_MOUSE	sp|P18760|COF1_MOUSE	sp|P18760|COF1_MOUSE Cofilin-1 OS=Mus musculus OX=10090 GN=Cfl1 PE=1 SV=3	1	90.0603	3.46e-76	152.4	122.07	152.4	0.999964	44.4673	0.00256216	58.674	0.999998	57.2761	0.000641236	68.44	0.999971	45.3629	0.0023078	59.57	1	90.0603	3.46e-76	152.4	0.999896	39.8487	0.00615752	51.013	0.999878	39.1233	0.00380158	55.261	0.999982	47.5097	0.00256216	58.674	0.99961	34.0926	0.0104893	45.257	0.999316	31.6451	0.0127385	42.809	0.999977	46.4202	0.00130767
sp|P18760|COF1_MOUSE	156	sp|P18760|COF1_MOUSE	sp|P18760|COF1_MOUSE	sp|P18760|COF1_MOUSE Cofilin-1 OS=Mus musculus OX=10090 GN=Cfl1 PE=1 SV=3	0.99964	34.4322	0.00505636	59.185	46.589	51.875					0.998808	29.2336	0.0143182	51.875	0.99964	34.4322	0.0143182	51.875													0.997392	25.826	0.00505636	59.185	0.998435	28.0489	0.00563859	57.804
sp|P19426|NELFE_MOUSE	49	sp|P19426|NELFE_MOUSE	sp|P19426|NELFE_MOUSE	sp|P19426|NELFE_MOUSE Negative elongation factor E OS=Mus musculus OX=10090 GN=Nelfe PE=1 SV=2	0.548575	0.846511	6.24e-09	84.942	71.212	73.279																									0.499988	0	1.54e-08	80.786	0.5	0	6.24e-09	84.942					0.499821	0	0.000204809
sp|P19426|NELFE_MOUSE	51	sp|P19426|NELFE_MOUSE	sp|P19426|NELFE_MOUSE	sp|P19426|NELFE_MOUSE Negative elongation factor E OS=Mus musculus OX=10090 GN=Nelfe PE=1 SV=2	0.884269	8.83135	3.68e-16	107.34	92.137	107.34									0.884269	8.83135	3.68e-16	107.34													0.499988	0	1.54e-08	80.786	0.5	0	6.24e-09	84.942					0.499821	0	0.000204809
sp|P19426|NELFE_MOUSE	113	sp|P19426|NELFE_MOUSE	sp|P19426|NELFE_MOUSE	sp|P19426|NELFE_MOUSE Negative elongation factor E OS=Mus musculus OX=10090 GN=Nelfe PE=1 SV=2	0.5	0	0.000234539	107.53	87.539	107.53									0.5	0	0.000234539	107.53
sp|P19426|NELFE_MOUSE	115	sp|P19426|NELFE_MOUSE	sp|P19426|NELFE_MOUSE	sp|P19426|NELFE_MOUSE Negative elongation factor E OS=Mus musculus OX=10090 GN=Nelfe PE=1 SV=2	0.997439	25.9053	3.09e-18	141.58	130.82	119.25	0.987499	18.976	3.09e-18	113.76					0.5	0	0.000234539	107.53																					0.855396	7.7201	0.0193697	55.724
sp|P19783|COX41_MOUSE	58	sp|P19783|COX41_MOUSE	sp|P19783|COX41_MOUSE	sp|P19783|COX41_MOUSE Cytochrome c oxidase subunit 4 isoform 1, mitochondrial OS=Mus musculus OX=10090 GN=Cox4i1 PE=1 SV=2	0.870363	8.37049	0.000758724	65.107	51.201	52.169																													0.870363	8.37049	0.00116352	52.169	0.829626	7.01666	0.000758724	65.107
sp|P19973|LSP1_MOUSE	243	sp|P19973|LSP1_MOUSE	sp|P19973|LSP1_MOUSE	sp|P19973|LSP1_MOUSE Lymphocyte-specific protein 1 OS=Mus musculus OX=10090 GN=Lsp1 PE=1 SV=2	0.980403	17.0068	1.21e-07	83.602	73.886	78.531	0.901425	9.62884	0.000161391	63.376	0.786837	5.67316	0.000227168	61.963	0.915475	10.5142	0.00105158	52.898	0.914605	10.355	0.000367296	58.952	0.75751	4.98727	0.00122472	51.857					0.883945	8.82047	4.63e-05	70.345	0.751247	4.80118	8.4e-05	67.413	0.903913	9.86087	0.000120259	64.589	0.932262	11.3924	1.88e-05
sp|P20152|VIME_MOUSE	419	sp|P20152|VIME_MOUSE	sp|P20152|VIME_MOUSE	sp|P20152|VIME_MOUSE Vimentin OS=Mus musculus OX=10090 GN=Vim PE=1 SV=3	0.488875	0	0.00544151	66.004	45.005	66.004					0.488875	0	0.00544151	66.004
sp|P20152|VIME_MOUSE	420	sp|P20152|VIME_MOUSE	sp|P20152|VIME_MOUSE	sp|P20152|VIME_MOUSE Vimentin OS=Mus musculus OX=10090 GN=Vim PE=1 SV=3	0.488875	0	0.00544151	66.004	45.005	66.004					0.488875	0	0.00544151	66.004
sp|P20152|VIME_MOUSE	72	sp|P20152|VIME_MOUSE	sp|P20152|VIME_MOUSE	sp|P20152|VIME_MOUSE Vimentin OS=Mus musculus OX=10090 GN=Vim PE=1 SV=3	0.966813	14.6437	0.000118673	113.93	80.036	113.93	0.63773	2.45604	0.0120758	71.349	0.5	0	0.0378129	54.416																	0.5	0	0.0291653	41.164					0.65455	2.77557	0.00576425	82.749
sp|P20152|VIME_MOUSE	73	sp|P20152|VIME_MOUSE	sp|P20152|VIME_MOUSE	sp|P20152|VIME_MOUSE Vimentin OS=Mus musculus OX=10090 GN=Vim PE=1 SV=3	0.996416	24.4407	6.37e-27	168.59	130.81	140.09	0.789694	5.74607	0.00391088	88.496	0.831812	6.9423	0.00421987	96.113	0.859886	7.87958	0.000745276	104.22	0.744212	4.63817	0.00347108	97.734	0.948335	12.6376	0.000745276	104.22					0.991691	20.7682	6.37e-27	168.59	0.996416	24.4407	4.08e-06	140.09					0.915618	10.3547	1.63e-05
sp|P20152|VIME_MOUSE	39	sp|P20152|VIME_MOUSE	sp|P20152|VIME_MOUSE	sp|P20152|VIME_MOUSE Vimentin OS=Mus musculus OX=10090 GN=Vim PE=1 SV=3	0.998353	31.2755	2.4e-05	87.932	79.627	76.391									0.94634	14.9626	0.0124624	42.813	0.941607	14.9724	0.00505565	51.265					0.905358	13.1472	0.0106744	44.567
sp|P20239|ZP2_MOUSE	61	sp|P20239|ZP2_MOUSE	sp|P20239|ZP2_MOUSE	sp|P20239|ZP2_MOUSE Zona pellucida sperm-binding protein 2 OS=Mus musculus OX=10090 GN=Zp2 PE=1 SV=1	0.647493	2.64067	0.00334678	74.841	35.836	74.841																					0.647493	2.64067	0.00334678	74.841
sp|P20357|MTAP2_MOUSE	1654	sp|P20357|MTAP2_MOUSE	sp|P20357|MTAP2_MOUSE	sp|P20357|MTAP2_MOUSE Microtubule-associated protein 2 OS=Mus musculus OX=10090 GN=Map2 PE=1 SV=2	0.956631	13.4353	0.0142405	50.358	38.918	50.358																																					0.956631	13.4353	0.0142405
sp|P20357|MTAP2_MOUSE	1783	sp|P20357|MTAP2_MOUSE	sp|P20357|MTAP2_MOUSE	sp|P20357|MTAP2_MOUSE Microtubule-associated protein 2 OS=Mus musculus OX=10090 GN=Map2 PE=1 SV=2	0.985149	18.3537	1.73e-54	174.95	144.46	82.942	0.957839	14.1978	1.09e-18	142.91	0.892742	10.532	1.04e-14	139.3	0.811088	7.70516	1.73e-54	174.95	0.660034	4.77735	8.38e-06	112.42	0.898436	10.6348	8.96e-16	142.57	0.780182	7.61033	4.32e-06	115.78	0.743963	5.70751	0.00952835	45.618	0.914231	12.6207	1.01e-18	143.46	0.700694	6.62646	0.00259687	55.33
sp|P56593|CP2AC_MOUSE;sp|P20852|CP2A5_MOUSE	130;131	sp|P56593|CP2AC_MOUSE	sp|P56593|CP2AC_MOUSE	sp|P56593|CP2AC_MOUSE Cytochrome P450 2A12 OS=Mus musculus OX=10090 GN=Cyp2a12 PE=1 SV=2;sp|P20852|CP2A5_MOUSE Cytochrome P450 2A5 OS=Mus musculus OX=10090 GN=Cyp2a5 PE=2 SV=1	0.991352	20.5933	0.00832578	76.143	20.593	76.143
sp|P22361|HNF1A_MOUSE	247	sp|P22361|HNF1A_MOUSE	sp|P22361|HNF1A_MOUSE	sp|P22361|HNF1A_MOUSE Hepatocyte nuclear factor 1-alpha OS=Mus musculus OX=10090 GN=Hnf1a PE=1 SV=2	0.999993	51.8202	0	294.05	262.87	248.97	0.999891	39.6227	0	288.16	0.994623	22.6713	9.63e-194	216.72	0.99952	33.1894	1.24e-274	244.97	0.999629	34.3002	0	263.2	0.999985	48.3558	1.55e-273	241.68	0.999993	51.8202	1.15e-303	248.97	0.999993	51.6523	0	274.81	0.999975	45.9528	0	294.05	0.999925	41.2648	0	256.08	0.999828	37.6551	0
sp|P22361|HNF1A_MOUSE	249	sp|P22361|HNF1A_MOUSE	sp|P22361|HNF1A_MOUSE	sp|P22361|HNF1A_MOUSE Hepatocyte nuclear factor 1-alpha OS=Mus musculus OX=10090 GN=Hnf1a PE=1 SV=2	0.499832	0	0.000572415	59.306	44.887	59.306
sp|P23198|CBX3_MOUSE	93	sp|P23198|CBX3_MOUSE	sp|P23198|CBX3_MOUSE	sp|P23198|CBX3_MOUSE Chromobox protein homolog 3 OS=Mus musculus OX=10090 GN=Cbx3 PE=1 SV=2	0.905353	9.873	0.00321917	56.746	45.701	56.746
sp|P23198|CBX3_MOUSE	95	sp|P23198|CBX3_MOUSE	sp|P23198|CBX3_MOUSE	sp|P23198|CBX3_MOUSE Chromobox protein homolog 3 OS=Mus musculus OX=10090 GN=Cbx3 PE=1 SV=2	0.999994	52.758	1.63e-214	239.87	209.93	239.87	0.999617	36.1619	1.09e-13	136.99	0.99998	47.9019	1.35e-100	203.29	0.999994	53.0807	1.16e-119	210.64	0.999403	32.5615	5.06e-141	220.4					0.999798	38.658	4.01e-32	159.5	0.999857	38.6931	7.28e-68	188.09	0.99988	39.6532	7.4e-84	197.38	0.999173	33.7284	7.66e-54	178.95	0.999927	41.4053	1.16e-163
sp|P23298|KPCL_MOUSE	317	sp|P23298|KPCL_MOUSE	sp|P23298|KPCL_MOUSE	sp|P23298|KPCL_MOUSE Protein kinase C eta type OS=Mus musculus OX=10090 GN=Prkch PE=1 SV=2	0.832883	7.7153	0.000916925	69.729	58.196	44.807									0.772836	8.32833	0.00388793	61.732									0.832883	7.7153	0.032299	44.807					0.730958	7.35061	0.000916925	69.729	0.816093	9.48325	0.012598	53.777
sp|P23492|PNPH_MOUSE	289	sp|P23492|PNPH_MOUSE	sp|P23492|PNPH_MOUSE	sp|P23492|PNPH_MOUSE Purine nucleoside phosphorylase OS=Mus musculus OX=10090 GN=Pnp PE=1 SV=2	0.999901	40.053	2.02e-10	100.45	66.493	100.45	0.997097	27.6045	2.66e-10	96.414	0.999901	40.053	2.02e-10	100.45
sp|P23708|NFYA_MOUSE	325	sp|P23708|NFYA_MOUSE	sp|P23708|NFYA_MOUSE	sp|P23708|NFYA_MOUSE Nuclear transcription factor Y subunit alpha OS=Mus musculus OX=10090 GN=Nfya PE=1 SV=2	1	70.8302	3.57e-12	86.006	65.381	76.198	1	63.5999	2.12e-08	71.052					0.999859	38.5031	0.000138009	46.307					0.999999	58.9237	2.12e-08	71.052									1	66.3586	5.56e-09	75.326
sp|P23881|TCEA3_MOUSE	113	sp|P23881|TCEA3_MOUSE	sp|P23881|TCEA3_MOUSE	sp|P23881|TCEA3_MOUSE Transcription elongation factor A protein 3 OS=Mus musculus OX=10090 GN=Tcea3 PE=1 SV=3	1	64.3888	5.2e-16	96.016	88.213	92.336	0.999999	60.3136	5.2e-16	96.016																					0.999998	56.1217	1.68e-07	83.395	0.995164	23.1341	0.000475686	59.163					0.999983	47.6338	1.6e-07
sp|P23881|TCEA3_MOUSE	138	sp|P23881|TCEA3_MOUSE	sp|P23881|TCEA3_MOUSE	sp|P23881|TCEA3_MOUSE Transcription elongation factor A protein 3 OS=Mus musculus OX=10090 GN=Tcea3 PE=1 SV=3	0.586988	1.60867	1.14e-08	123.03	106.36	89.541					0.4933	0	0.00218965	59.261					0.552765	1.55469	3.2e-05	87.932	0.586988	1.60867	2.74e-05	89.541	0.486549	0	0.00767328	50.079	0.574973	1.41105	0.000218227	77.562	0.567976	1.36111	0.000604443	70.281
sp|P23881|TCEA3_MOUSE	139	sp|P23881|TCEA3_MOUSE	sp|P23881|TCEA3_MOUSE	sp|P23881|TCEA3_MOUSE Transcription elongation factor A protein 3 OS=Mus musculus OX=10090 GN=Tcea3 PE=1 SV=3	0.976346	16.9773	7.11e-10	126.88	103.74	126.77					0.4933	0	0.00218965	59.261					0.896082	10.9205	5.88e-06	103.13					0.486549	0	0.00767328	50.079					0.822645	7.9173	6.3e-06	102.38	0.75969	8.63141	5.1e-05	86.378	0.976346	16.9773	1.01e-09
sp|P23950|TISB_MOUSE	54	sp|P23950|TISB_MOUSE	sp|P23950|TISB_MOUSE	sp|P23950|TISB_MOUSE mRNA decay activator protein ZFP36L1 OS=Mus musculus OX=10090 GN=Zfp36l1 PE=1 SV=1	0.977676	16.4148	0.000359118	88.092	69.347	70.438																									0.967916	14.8047	0.0085837	54.871	0.748316	4.75556	0.0244474	43.761					0.97546	16.0279	0.0136192
sp|P24270|CATA_MOUSE	21	sp|P24270|CATA_MOUSE	sp|P24270|CATA_MOUSE	sp|P24270|CATA_MOUSE Catalase OS=Mus musculus OX=10090 GN=Cat PE=1 SV=4	0.999238	31.9687	8.12e-55	106.18	100.11	55.881	0.997759	26.9299	8.12e-55	106.18	0.998508	28.9272	2.11e-07	66.3	0.934419	12.4119	0.00134928	43.523	0.998162	28.371	0.000144498	55.986	0.955456	16.3479	4.58e-07	42.904	0.992859	22.506	0.000283105	54.259	0.992291	21.6363	0.000157284	55.827	0.938175	12.3866	0.000643953	49.765	0.998999	30.5895	0.000116953	56.72	0.890989	11.7953	1.43e-21
sp|P24270|CATA_MOUSE	517	sp|P24270|CATA_MOUSE	sp|P24270|CATA_MOUSE	sp|P24270|CATA_MOUSE Catalase OS=Mus musculus OX=10090 GN=Cat PE=1 SV=4	0.999462	32.8316	5.78e-07	83.229	67.431	77.969	0.904763	10.9458	0.000556327	64.5									0.999462	32.8316	2.45e-05	77.969													0.974336	15.8117	5.78e-07	83.229
sp|P24270|CATA_MOUSE	422	sp|P24270|CATA_MOUSE	sp|P24270|CATA_MOUSE	sp|P24270|CATA_MOUSE Catalase OS=Mus musculus OX=10090 GN=Cat PE=1 SV=4	0.999994	51.8897	5.37e-06	100.77	80.677	100.77					0.998972	29.8758	0.000291275	72.583	0.999751	36.0379	0.00021916	75.376													0.999994	51.8897	5.37e-06	100.77	0.999793	36.8308	6.14e-05	84.035	0.994792	22.8108	0.000268531	73.464
sp|P24270|CATA_MOUSE	2	sp|P24270|CATA_MOUSE	sp|P24270|CATA_MOUSE	sp|P24270|CATA_MOUSE Catalase OS=Mus musculus OX=10090 GN=Cat PE=1 SV=4	0.996148	24.1443	3.55e-08	132.86	108	132.86	0.516039	2.2408	0.000572664	80.746					0.995573	23.7602	1.01e-06	124.3	0.78926	5.85041	1.81e-06	121.76													0.944799	12.3556	3.05e-07	126.56	0.661552	2.93529	3.4e-05	116.19
sp|P24270|CATA_MOUSE	4	sp|P24270|CATA_MOUSE	sp|P24270|CATA_MOUSE	sp|P24270|CATA_MOUSE Catalase OS=Mus musculus OX=10090 GN=Cat PE=1 SV=4	0.751532	7.02864	2.3e-06	120.21	90.27	101.43					0.531704	1.16414	0.000343048	97.223													0.59318	1.68792	2.3e-06	120.21	0.568323	3.30179	0.000539325	81.703
sp|P24452|CAPG_MOUSE	341	sp|P24452|CAPG_MOUSE	sp|P24452|CAPG_MOUSE	sp|P24452|CAPG_MOUSE Macrophage-capping protein OS=Mus musculus OX=10090 GN=Capg PE=1 SV=2	0.99981	37.8933	7.3e-06	63.115	51.913	63.115	0.993606	24.5673	0.000481569	42.863									0.999566	38.2957	8.63e-05	52.909									0.994057	24.4106	0.000444596	43.523					0.994006	22.7614	0.000118193	51.234	0.99981	37.8933	7.3e-06
sp|P24788|CD11B_MOUSE	270	sp|P24788|CD11B_MOUSE	sp|P24788|CD11B_MOUSE	sp|P24788|CD11B_MOUSE Cyclin-dependent kinase 11B OS=Mus musculus OX=10090 GN=Cdk11b PE=1 SV=2	0.901514	9.63914	0.00271071	51.193	31.355	51.193
sp|P24788|CD11B_MOUSE	272	sp|P24788|CD11B_MOUSE	sp|P24788|CD11B_MOUSE	sp|P24788|CD11B_MOUSE Cyclin-dependent kinase 11B OS=Mus musculus OX=10090 GN=Cdk11b PE=1 SV=2	0.539865	0.698762	0.00732121	41.554	29.409	41.554	0.539865	0.698762	0.00732121	41.554
sp|P25206|MCM3_MOUSE	672	sp|P25206|MCM3_MOUSE	sp|P25206|MCM3_MOUSE	sp|P25206|MCM3_MOUSE DNA replication licensing factor MCM3 OS=Mus musculus OX=10090 GN=Mcm3 PE=1 SV=2	0.999795	36.8869	5.46e-32	155.1	120.06	155.1
sp|P25425|PO2F1_MOUSE	450	sp|P25425|PO2F1_MOUSE	sp|P25425|PO2F1_MOUSE	sp|P25425|PO2F1_MOUSE POU domain, class 2, transcription factor 1 OS=Mus musculus OX=10090 GN=Pou2f1 PE=1 SV=3	0.419432	0	0.0127444	47.288	23.683	47.288
sp|P25425|PO2F1_MOUSE	451	sp|P25425|PO2F1_MOUSE	sp|P25425|PO2F1_MOUSE	sp|P25425|PO2F1_MOUSE POU domain, class 2, transcription factor 1 OS=Mus musculus OX=10090 GN=Pou2f1 PE=1 SV=3	0.716312	5.34336	0.0109024	48.527	29.796	48.527
sp|P25444|RS2_MOUSE	264	sp|P25444|RS2_MOUSE	sp|P25444|RS2_MOUSE	sp|P25444|RS2_MOUSE 40S ribosomal protein S2 OS=Mus musculus OX=10090 GN=Rps2 PE=1 SV=3	0.969581	15.5642	3.14e-11	89.028	72.522	89.028													0.633944	4.7452	0.00102478	53.059									0.627141	4.7452	0.00102478	53.059									0.777394	7.71023	0.000193613
sp|P25444|RS2_MOUSE	281	sp|P25444|RS2_MOUSE	sp|P25444|RS2_MOUSE	sp|P25444|RS2_MOUSE 40S ribosomal protein S2 OS=Mus musculus OX=10090 GN=Rps2 PE=1 SV=3	0.971663	15.4825	1.45e-05	130.23	114.6	55.401													0.971663	15.4825	0.00214303	80.706									0.970753	15.3232	0.0123308	54.471									0.764462	5.48457	0.00222932
sp|P25446|TNR6_MOUSE	220	sp|P25446|TNR6_MOUSE	sp|P25446|TNR6_MOUSE	sp|P25446|TNR6_MOUSE Tumor necrosis factor receptor superfamily member 6 OS=Mus musculus OX=10090 GN=Fas PE=1 SV=2	0.467422	0	0.0117044	58.487	41.913	58.487									0.467422	0	0.0117044	58.487
sp|P25446|TNR6_MOUSE	222	sp|P25446|TNR6_MOUSE	sp|P25446|TNR6_MOUSE	sp|P25446|TNR6_MOUSE Tumor necrosis factor receptor superfamily member 6 OS=Mus musculus OX=10090 GN=Fas PE=1 SV=2	0.467422	0	0.0117044	58.487	41.913	58.487									0.467422	0	0.0117044	58.487
sp|P26039|TLN1_MOUSE	1328	sp|P26039|TLN1_MOUSE	sp|P26039|TLN1_MOUSE	sp|P26039|TLN1_MOUSE Talin-1 OS=Mus musculus OX=10090 GN=Tln1 PE=1 SV=2	1	76.1598	4.13e-19	157.03	130.98	147.24	0.999993	51.7672	4.48e-13	147.24	0.999994	52.664	5.43e-13	146.5	0.999995	53.5416	0.000135867	117.27	0.973878	15.9539	0.00940677	71.933	0.999925	41.597	0.00182147	98.407	1	68.7786	4.38e-13	147.33	1	71.5324	1.83e-18	151.55	1	70.3846	4.38e-13	147.33	1	72.811	3.46e-14	150.49
sp|P26039|TLN1_MOUSE	620	sp|P26039|TLN1_MOUSE	sp|P26039|TLN1_MOUSE	sp|P26039|TLN1_MOUSE Talin-1 OS=Mus musculus OX=10090 GN=Tln1 PE=1 SV=2	1	72.6522	0.001556	101.93	66.049	72.652					1	69.4507	0.0171274	69.451													1	64.4386	0.0300304	64.439	1	101.929	0.001556	101.93	1	101.929	0.001556	101.93	1	101.929	0.001556	101.93
sp|P26039|TLN1_MOUSE	1260	sp|P26039|TLN1_MOUSE	sp|P26039|TLN1_MOUSE	sp|P26039|TLN1_MOUSE Talin-1 OS=Mus musculus OX=10090 GN=Tln1 PE=1 SV=2	0.532943	0.759812	2.94e-86	133.79	121.71	53.482	0.498186	0	4.45e-16	62.594	0.333333	0	1.72e-05	40.064	0.4346	0	3.24e-27	73.758					0.494412	0	2.61e-16	63.23																	0.497927	0	2.26e-27
sp|P26039|TLN1_MOUSE	1641	sp|P26039|TLN1_MOUSE	sp|P26039|TLN1_MOUSE	sp|P26039|TLN1_MOUSE Talin-1 OS=Mus musculus OX=10090 GN=Tln1 PE=1 SV=2	0.997954	27.3376	0.0141749	93.098	51.672	89.029																									0.975111	15.9552	0.0519081	79.489	0.989802	19.8794	0.0196273	90.696	0.990538	20.219	0.027487	93.098
sp|P26039|TLN1_MOUSE	2040	sp|P26039|TLN1_MOUSE	sp|P26039|TLN1_MOUSE	sp|P26039|TLN1_MOUSE Talin-1 OS=Mus musculus OX=10090 GN=Tln1 PE=1 SV=2	1	108.534	0.000650062	108.53	90.161	108.53																																	1	108.534	0.000650062	108.53
sp|P26039|TLN1_MOUSE	728	sp|P26039|TLN1_MOUSE	sp|P26039|TLN1_MOUSE	sp|P26039|TLN1_MOUSE Talin-1 OS=Mus musculus OX=10090 GN=Tln1 PE=1 SV=2	0.490413	0	1.31e-13	91.583	76.191	66.893					0.335649	0	1.56e-05	59.372	0.449967	0	0.000308171	52.298	0.475449	0	1.31e-13	91.583					0.333333	0	0.00753803	46.702	0.490413	0	3.54e-06	66.893
sp|P26039|TLN1_MOUSE	729	sp|P26039|TLN1_MOUSE	sp|P26039|TLN1_MOUSE	sp|P26039|TLN1_MOUSE Talin-1 OS=Mus musculus OX=10090 GN=Tln1 PE=1 SV=2	0.650096	5.15649	1.31e-13	91.583	76.191	56.681	0.463286	1.35878	0.00319732	42.913	0.335649	0	1.56e-05	59.372	0.449967	0	0.000308171	52.298	0.475449	0	1.31e-13	91.583					0.333333	0	0.00753803	46.702	0.490413	0	3.54e-06	66.893
sp|P26041|MOES_MOUSE	384	sp|P26041|MOES_MOUSE	sp|P26041|MOES_MOUSE	sp|P26041|MOES_MOUSE Moesin OS=Mus musculus OX=10090 GN=Msn PE=1 SV=3	1	125.54	1.23e-17	125.54	28.584	125.54					1	85.3546	0.00150057	85.355													1	78.1365	0.00658877	78.136
sp|P26231|CTNA1_MOUSE;sp|Q61301|CTNA2_MOUSE	652;651	sp|P26231|CTNA1_MOUSE	sp|P26231|CTNA1_MOUSE	sp|P26231|CTNA1_MOUSE Catenin alpha-1 OS=Mus musculus OX=10090 GN=Ctnna1 PE=1 SV=1;sp|Q61301|CTNA2_MOUSE Catenin alpha-2 OS=Mus musculus OX=10090 GN=Ctnna2 PE=1 SV=3	0.424746	1.72687	2.08e-14	95.519	79.927	94.955	0.422807	1.67989	1.76e-08	81.525	0.424746	1.72687	1.24e-13	94.955	0.405293	1.36827	8.69e-09	84.68					0.325114	0	2.08e-14	95.519	0.332617	0	8.69e-09	84.68	0.364857	0.877997	0.00116359	45.042
sp|P26231|CTNA1_MOUSE;sp|Q61301|CTNA2_MOUSE	655;654	sp|P26231|CTNA1_MOUSE	sp|P26231|CTNA1_MOUSE	sp|P26231|CTNA1_MOUSE Catenin alpha-1 OS=Mus musculus OX=10090 GN=Ctnna1 PE=1 SV=1;sp|Q61301|CTNA2_MOUSE Catenin alpha-2 OS=Mus musculus OX=10090 GN=Ctnna2 PE=1 SV=3	0.666666	0	1.93e-17	97.346	81.039	62.924	0.50133	0.201878	0.00752973	50.215	0.656065	0.460418	0.000498722	64.488					0.616153	0.467459	1.93e-17	97.346	0.666662	0.515734	2.08e-14	95.519	0.603382	0.61926	8.69e-09	84.68	0.392848	0.426604	0.00211472	57.147
sp|P26231|CTNA1_MOUSE	641	sp|P26231|CTNA1_MOUSE	sp|P26231|CTNA1_MOUSE	sp|P26231|CTNA1_MOUSE Catenin alpha-1 OS=Mus musculus OX=10090 GN=Ctnna1 PE=1 SV=1	0.99997	45.5567	7.87e-52	156.5	142.87	130.12	0.999162	32.9816	2.2e-15	97.631	0.999472	32.7771	7.41e-33	137.19	0.996399	24.4626	3.13e-11	94.191	0.999656	34.6283	8.95e-33	136.01	0.974053	15.7531	2.01e-05	77.222	0.99997	45.5567	6.01e-26	130.12	0.993837	22.2341	2.12e-15	97.911	0.998641	30.6675	1.35e-07	83.063	0.999759	36.3007	1.4e-17	114.59	0.999887	39.4832	8.35e-33
sp|P26369|U2AF2_MOUSE	79	sp|P26369|U2AF2_MOUSE	sp|P26369|U2AF2_MOUSE	sp|P26369|U2AF2_MOUSE Splicing factor U2AF 65 kDa subunit OS=Mus musculus OX=10090 GN=U2af2 PE=1 SV=3	1	100.727	4.9e-55	187.58	158.24	100.73	1	86.4628	0.000492268	93.649									1	187.577	4.9e-55	187.58																					1	71.5575	0.00175246
sp|P26443|DHE3_MOUSE	128	sp|P26443|DHE3_MOUSE	sp|P26443|DHE3_MOUSE	sp|P26443|DHE3_MOUSE Glutamate dehydrogenase 1, mitochondrial OS=Mus musculus OX=10090 GN=Glud1 PE=1 SV=1	1	135.685	1.9e-18	151.26	131.12	151.26	1	135.685	1.9e-18	151.26	1	100.846	0.000168097	116.74	1	122.041	2.38e-07	132.56
sp|P26645|MARCS_MOUSE	140	sp|P26645|MARCS_MOUSE	sp|P26645|MARCS_MOUSE	sp|P26645|MARCS_MOUSE Myristoylated alanine-rich C-kinase substrate OS=Mus musculus OX=10090 GN=Marcks PE=1 SV=2	0.475319	1.5413	8.78e-08	115.82	97.239	115.82					0.467194	1.78219	0.000714378	75.669	0.368136	0	0.00783871	60.196	0.358197	0	0.029387	48.704					0.361776	0	0.00965556	57.136													0.329738	0	0.00674314
sp|P26645|MARCS_MOUSE	141	sp|P26645|MARCS_MOUSE	sp|P26645|MARCS_MOUSE	sp|P26645|MARCS_MOUSE Myristoylated alanine-rich C-kinase substrate OS=Mus musculus OX=10090 GN=Marcks PE=1 SV=2	0.781207	6.309	9.28e-20	136.39	119.37	119.96					0.323808	0	0.0183681	43.69	0.368136	0	0.00783871	60.196	0.358197	0	0.029387	48.704					0.361776	0	0.00965556	57.136	0.715339	4.70231	4.87e-10	122.78	0.664443	5.40727	1.88e-07	111.83					0.722683	4.84519	5.59e-08
sp|P26645|MARCS_MOUSE	163	sp|P26645|MARCS_MOUSE	sp|P26645|MARCS_MOUSE	sp|P26645|MARCS_MOUSE Myristoylated alanine-rich C-kinase substrate OS=Mus musculus OX=10090 GN=Marcks PE=1 SV=2	1	78.5536	0.000533798	128	44.682	128	0.999999	60.2545	0.00160363	95.523	0.999703	35.2644	0.0301646	60.102	0.999794	36.8608	0.0143603	69.276	1	64.6118	0.00157522	96.034	0.999996	53.811	0.00253469	89.08	0.999998	57.8627	0.00253469	94.309	0.999998	57.351	0.000954817	106.2	1	68.5159	0.00253469	100.84	0.999957	43.6467	0.00253469	89.08	0.999999	59.8435	0.000954326
sp|P27546|MAP4_MOUSE	667	sp|P27546|MAP4_MOUSE	sp|P27546|MAP4_MOUSE	sp|P27546|MAP4_MOUSE Microtubule-associated protein 4 OS=Mus musculus OX=10090 GN=Map4 PE=1 SV=3	0.940439	13.9099	7.64e-07	51.844	41.328	51.844
sp|P27546|MAP4_MOUSE	785	sp|P27546|MAP4_MOUSE	sp|P27546|MAP4_MOUSE	sp|P27546|MAP4_MOUSE Microtubule-associated protein 4 OS=Mus musculus OX=10090 GN=Map4 PE=1 SV=3	0.924	10.9015	1.01e-19	135.8	123.22	97.214	0.495481	0	0.00408257	64.55	0.610399	3.00851	0.0052185	64.65					0.647592	2.67466	0.000604225	76.522	0.497975	0	0.000643925	74.76	0.90527	9.81182	1.43e-06	99.215	0.486394	0	0.00946787	55.452									0.870632	8.28083	1.01e-19
sp|P27546|MAP4_MOUSE	475	sp|P27546|MAP4_MOUSE	sp|P27546|MAP4_MOUSE	sp|P27546|MAP4_MOUSE Microtubule-associated protein 4 OS=Mus musculus OX=10090 GN=Map4 PE=1 SV=3	0.999988	50.2614	0.00138218	75.911	57.6	69.92	0.999956	44.1357	0.00360971	69.258	0.998538	29.0257	0.0356011	50.806	0.999987	49.3522	0.00160167	74.649	0.999159	32.2752	0.0383958	50.108	0.999988	50.2614	0.00323674	69.92	0.999973	46.2454	0.00360971	69.258	0.999959	44.4726	0.00160167	74.649	0.999766	36.9193	0.00482726	67.095	0.999811	37.7504	0.0018161	73.415	0.999812	37.9284	0.010577
sp|P27546|MAP4_MOUSE	517	sp|P27546|MAP4_MOUSE	sp|P27546|MAP4_MOUSE	sp|P27546|MAP4_MOUSE Microtubule-associated protein 4 OS=Mus musculus OX=10090 GN=Map4 PE=1 SV=3	0.999916	40.7592	1.53e-14	137.62	122.36	137.62																					0.99932	31.6737	1.53e-14	137.62					0.999458	32.6871	4.03e-05	99.283
sp|P27546|MAP4_MOUSE	590	sp|P27546|MAP4_MOUSE	sp|P27546|MAP4_MOUSE	sp|P27546|MAP4_MOUSE Microtubule-associated protein 4 OS=Mus musculus OX=10090 GN=Map4 PE=1 SV=3	0.492706	1.24445	0.00662855	59.607	42.975	43.813	0.333916	0	0.00851608	56.482					0.36686	0	0.0288673	46.964	0.492706	1.24445	0.039599	43.813									0.441507	0	0.0261106	47.774
sp|P27546|MAP4_MOUSE	598	sp|P27546|MAP4_MOUSE	sp|P27546|MAP4_MOUSE	sp|P27546|MAP4_MOUSE Microtubule-associated protein 4 OS=Mus musculus OX=10090 GN=Map4 PE=1 SV=3	0.954181	13.2841	5.38e-06	81.448	62.205	73.834					0.953782	13.4959	6.06e-06	80.632									0.451945	0	0.022925	46.746					0.905291	10.1036	5.38e-06	81.448	0.954181	13.2841	0.000507663	73.834	0.78032	8.44029	0.00258346	67.326	0.802704	9.04517	0.0160844
sp|P27546|MAP4_MOUSE	901	sp|P27546|MAP4_MOUSE	sp|P27546|MAP4_MOUSE	sp|P27546|MAP4_MOUSE Microtubule-associated protein 4 OS=Mus musculus OX=10090 GN=Map4 PE=1 SV=3	0.995491	24.3732	0.000146948	129.34	104.46	69.451	0.736379	4.50497	0.000724725	107.85	0.867068	8.55474	0.00940843	79.283	0.959609	14.8367	0.0103707	72.34	0.995491	24.3732	0.00205081	100.09	0.896397	10.4605	0.002976	96.64	0.922859	10.8064	0.00029007	114.24	0.987012	18.8256	0.000200992	127.17	0.735256	4.43861	0.000190119	126.12	0.534856	0.608897	0.000159812	117.86	0.897184	9.48524	0.00732832
sp|P27546|MAP4_MOUSE	1046	sp|P27546|MAP4_MOUSE	sp|P27546|MAP4_MOUSE	sp|P27546|MAP4_MOUSE Microtubule-associated protein 4 OS=Mus musculus OX=10090 GN=Map4 PE=1 SV=3	1	65.0849	5.25e-42	149.97	123.14	65.085																																					1	149.966	5.25e-42
sp|P27546|MAP4_MOUSE	914	sp|P27546|MAP4_MOUSE	sp|P27546|MAP4_MOUSE	sp|P27546|MAP4_MOUSE Microtubule-associated protein 4 OS=Mus musculus OX=10090 GN=Map4 PE=1 SV=3	0.948798	12.6789	0.00299246	98.055	57.996	81.525																									0.929007	11.168	0.0173234	76.572									0.722772	4.16165	0.0210657
sp|P27889|HNF1B_MOUSE	75	sp|P27889|HNF1B_MOUSE	sp|P27889|HNF1B_MOUSE	sp|P27889|HNF1B_MOUSE Hepatocyte nuclear factor 1-beta OS=Mus musculus OX=10090 GN=Hnf1b PE=1 SV=2	0.999674	35.1475	1.17e-07	63.095	54.007	63.095					0.992588	22.321	0.00167436	43.936					0.999674	35.1475	1.17e-07	63.095	0.993686	20.0156	0.000350711	47.919					0.995592	23.0659	0.00131623	44.931
sp|P27889|HNF1B_MOUSE	80	sp|P27889|HNF1B_MOUSE	sp|P27889|HNF1B_MOUSE	sp|P27889|HNF1B_MOUSE Hepatocyte nuclear factor 1-beta OS=Mus musculus OX=10090 GN=Hnf1b PE=1 SV=2	0.996132	24.2517	6.33e-08	63.095	54.007	63.095	0.986901	19.1124	6.33e-08	57.803	0.97888	17.0369	0.00167436	43.936					0.996132	24.2517	6.8e-08	63.095									0.761455	5.14745	0.00131623	44.931
sp|P28028|BRAF_MOUSE	454	sp|P28028|BRAF_MOUSE	sp|P28028|BRAF_MOUSE	sp|P28028|BRAF_MOUSE Serine/threonine-protein kinase B-raf OS=Mus musculus OX=10090 GN=Braf PE=1 SV=3	1	90.827	0.000202768	117.02	86.336	90.827	1	104.221	0.00096548	104.22	1	117.022	0.000202768	117.02	1	101.381	0.00112488	101.38																	1	74.5333	0.00517552	74.533	1	89.8266	0.00140312	89.827
sp|P28028|BRAF_MOUSE	135	sp|P28028|BRAF_MOUSE	sp|P28028|BRAF_MOUSE	sp|P28028|BRAF_MOUSE Serine/threonine-protein kinase B-raf OS=Mus musculus OX=10090 GN=Braf PE=1 SV=3	1	105.191	0.000115152	109.84	102.25	105.19													1	87.9139	0.000388321	92.939									1	91.024	0.000417092	91.024	1	41.2269	0.000356445	98.592					1	92.9393	0.00043481
sp|P28028|BRAF_MOUSE	483	sp|P28028|BRAF_MOUSE	sp|P28028|BRAF_MOUSE	sp|P28028|BRAF_MOUSE Serine/threonine-protein kinase B-raf OS=Mus musculus OX=10090 GN=Braf PE=1 SV=3	0.903603	9.71921	6.26e-19	98.7	89.653	84.127	0.784305	5.60646	6.26e-19	98.7	0.812107	6.35705	1.66e-05	66.3	0.785383	5.63418	1.32e-05	67.827	0.772915	5.31943	8.04e-09	84.127									0.76488	5.12303	5.89e-14	95.223	0.797709	5.95868	1.53e-08	80.835					0.780012	5.49704	6.24e-09
sp|P28028|BRAF_MOUSE	484	sp|P28028|BRAF_MOUSE	sp|P28028|BRAF_MOUSE	sp|P28028|BRAF_MOUSE Serine/threonine-protein kinase B-raf OS=Mus musculus OX=10090 GN=Braf PE=1 SV=3	0.611134	1.9634	2.67e-09	86.551	73.623	77.19																	0.562122	1.08478	2.67e-09	86.551
sp|P28028|BRAF_MOUSE	766	sp|P28028|BRAF_MOUSE	sp|P28028|BRAF_MOUSE	sp|P28028|BRAF_MOUSE Serine/threonine-protein kinase B-raf OS=Mus musculus OX=10090 GN=Braf PE=1 SV=3	0.999983	47.7714	1.95e-12	153.97	75.031	153.97	0.999983	47.7714	1.95e-12	153.97	0.999983	47.7714	1.95e-12	153.97	0.998256	27.5782	0.000117123	128.91	0.999926	41.3453	1.11e-05	139.39					0.999958	43.825	4.2e-08	145.89	0.999976	46.3288	5.19e-05	133.23	0.999738	35.817	2.88e-06	142	0.996779	24.9371	9.44e-05	130.41	0.99923	31.1353	8e-05
sp|P28028|BRAF_MOUSE	346	sp|P28028|BRAF_MOUSE	sp|P28028|BRAF_MOUSE	sp|P28028|BRAF_MOUSE Serine/threonine-protein kinase B-raf OS=Mus musculus OX=10090 GN=Braf PE=1 SV=3	0.264019	0	2.4e-19	59.873	54.093	44.05	0.264019	0	3.39e-08	44.05																					0.258637	0	2.4e-19	59.873									0.257921	0	6.59e-13
sp|P28028|BRAF_MOUSE	347	sp|P28028|BRAF_MOUSE	sp|P28028|BRAF_MOUSE	sp|P28028|BRAF_MOUSE Serine/threonine-protein kinase B-raf OS=Mus musculus OX=10090 GN=Braf PE=1 SV=3	0.264019	0	2.4e-19	59.873	54.093	44.05	0.264019	0	3.39e-08	44.05																					0.258637	0	2.4e-19	59.873									0.257921	0	6.59e-13
sp|P28352|APEX1_MOUSE	18	sp|P28352|APEX1_MOUSE	sp|P28352|APEX1_MOUSE	sp|P28352|APEX1_MOUSE DNA-(apurinic or apyrimidinic site) lyase OS=Mus musculus OX=10090 GN=Apex1 PE=1 SV=2	0.997323	25.7112	6.15e-26	127.16	110.68	107.08	0.971835	15.3789	8.4e-05	72.145	0.933136	11.4475	8.63e-08	86.987	0.876084	8.49418	0.0022169	54.559	0.995032	23.0162	5e-18	116.65					0.934507	11.5439	1.28e-15	98.376					0.98921	19.6227	8.5e-16	101					0.988684	19.4137	6.15e-26
sp|P28474|ADHX_MOUSE	247	sp|P28474|ADHX_MOUSE	sp|P28474|ADHX_MOUSE	sp|P28474|ADHX_MOUSE Alcohol dehydrogenase class-3 OS=Mus musculus OX=10090 GN=Adh5 PE=1 SV=3	1	63.2279	5.5e-64	141	122.59	141	1	63.2279	5.5e-64	141	0.999998	56.0709	8.31e-16	134.88	0.999993	51.3921	6.52e-10	121.31					0.999911	40.5232	1.68e-06	96.247	0.99998	46.9173	7.4e-07	106.52	0.999978	46.5323	1.04e-14	133.48	0.999933	41.7692	9.15e-07	104.95	0.99999	49.8462	5.59e-08	117.08
sp|P28661|SEPT4_MOUSE	325	sp|P28661|SEPT4_MOUSE	sp|P28661|SEPT4_MOUSE	sp|P28661|SEPT4_MOUSE Septin-4 OS=Mus musculus OX=10090 GN=Sept4 PE=1 SV=1	0.999999	59.1373	2.99e-58	134.91	125.03	134.91	0.999884	39.3376	5.2e-37	103.63	0.999428	32.4205	9.52e-22	92.819	0.992745	21.3619	1.19e-09	60.032	0.999911	40.5286	1.05e-28	100.93	0.997103	25.3677	3.84e-37	105.67					0.999919	40.9167	8.91e-29	101.32	0.999973	45.6767	5.52e-46	117.82	0.998485	28.1888	2.39e-21	88.571	0.999995	52.6103	3.19e-50
sp|P28661|SEPT4_MOUSE	432	sp|P28661|SEPT4_MOUSE	sp|P28661|SEPT4_MOUSE	sp|P28661|SEPT4_MOUSE Septin-4 OS=Mus musculus OX=10090 GN=Sept4 PE=1 SV=1	0.775001	6.23311	1.25e-17	86.076	74.552	82.492	0.441019	0	7.93e-08	56.021	0.454283	0	2.73e-12	67.69					0.775001	6.23311	3.91e-17	82.492	0.443258	0	1.96e-10	62.377	0.454527	0.389678	1.31e-06	48.694	0.614786	4.23861	3.74e-13	71.118	0.450651	0	5.19e-07	54.683	0.437463	0	2.49e-06	48.694	0.577841	3.76695	2.91e-17
sp|P28667|MRP_MOUSE	104	sp|P28667|MRP_MOUSE	sp|P28667|MRP_MOUSE	sp|P28667|MRP_MOUSE MARCKS-related protein OS=Mus musculus OX=10090 GN=Marcksl1 PE=1 SV=2	1	88.3644	1.51e-05	138.08	81.164	138.08	0.999732	35.7125	0.0581264	76.064	0.999948	42.8372	0.0592351	76.1					0.999998	57.4154	0.00160673	95.502					0.999953	43.2717	0.0328482	83.623	0.999999	62.0956	0.000215828	119.62	1	66.7051	0.000120167	132.01	0.999995	53.246	0.00213196	93.598	0.999981	47.2988	0.00090324
sp|P28867|KPCD_MOUSE	504	sp|P28867|KPCD_MOUSE	sp|P28867|KPCD_MOUSE	sp|P28867|KPCD_MOUSE Protein kinase C delta type OS=Mus musculus OX=10090 GN=Prkcd PE=1 SV=3	0.540109	0.778509	1.75e-07	78.354	71.555	78.354	0.523794	0.578798	1.65e-05	58.952	0.487609	0	9.58e-06	62.064					0.478424	0	2.13e-05	56.766	0.411797	0	0.000139503	50.055	0.52917	0.575716	4.6e-06	64.87													0.418651	0	0.000460418
sp|P28867|KPCD_MOUSE	662	sp|P28867|KPCD_MOUSE	sp|P28867|KPCD_MOUSE	sp|P28867|KPCD_MOUSE Protein kinase C delta type OS=Mus musculus OX=10090 GN=Prkcd PE=1 SV=3	0.999993	51.348	3.06e-19	101.96	80.723	101.96	0.997683	26.3402	0.000117265	57.52																					0.999932	41.6598	9.01e-06	67.864									0.992279	21.0896	1.25e-05
sp|P28867|KPCD_MOUSE	643	sp|P28867|KPCD_MOUSE	sp|P28867|KPCD_MOUSE	sp|P28867|KPCD_MOUSE Protein kinase C delta type OS=Mus musculus OX=10090 GN=Prkcd PE=1 SV=3	0.983292	17.7028	3.48e-29	98.929	89.384	66.902	0.803496	6.11617	6.84e-18	70.268									0.919113	10.5748	1.5e-17	85.745									0.896408	9.37532	1.91e-17	85.19					0.772107	5.29954	1.95e-12	66.027	0.90471	9.77467	7.11e-20
sp|P28867|KPCD_MOUSE	645	sp|P28867|KPCD_MOUSE	sp|P28867|KPCD_MOUSE	sp|P28867|KPCD_MOUSE Protein kinase C delta type OS=Mus musculus OX=10090 GN=Prkcd PE=1 SV=3	0.593472	1.64318	6.86e-13	70.107	63.458	60.255																	0.558958	1.02993	1.04e-06	50.229	0.527575	0.481915	6.04e-05	43.31	0.567787	1.1852	2.46e-10	59.873	0.562724	1.09623	7.16e-07	52.122					0.539033	0.679466	6.86e-13
sp|P29699|FETUA_MOUSE	309	sp|P29699|FETUA_MOUSE	sp|P29699|FETUA_MOUSE	sp|P29699|FETUA_MOUSE Alpha-2-HS-glycoprotein OS=Mus musculus OX=10090 GN=Ahsg PE=1 SV=1	0.999869	39.7118	2.01e-87	163.91	151.95	148.29	0.996483	24.6129	6.2e-31	103.84	0.975643	18.2165	5.47e-08	69.704					0.999542	33.4514	6.95e-63	149.41	0.997373	27.6862	4.54e-23	100.62					0.998788	29.1718	3.86e-87	161.53	0.999552	34.8176	7e-39	123.32	0.999034	30.32	2.31e-54	142.79	0.992711	21.4267	2.52e-45
sp|P29699|FETUA_MOUSE	312	sp|P29699|FETUA_MOUSE	sp|P29699|FETUA_MOUSE	sp|P29699|FETUA_MOUSE Alpha-2-HS-glycoprotein OS=Mus musculus OX=10090 GN=Ahsg PE=1 SV=1	0.997623	26.4148	9.16e-131	189.57	176.14	174.7	0.997303	27.266	9.48e-74	152.47	0.826059	6.92281	8.23e-09	73.138					0.995142	23.2999	5.76e-63	149.64	0.974362	17.3512	6.15e-31	103.9					0.991784	20.8883	9.21e-100	167.88	0.992999	21.5421	6.23e-114	177.91	0.843107	8.14365	9.43e-23	97.509	0.997623	26.4148	1.08e-113
sp|P29699|FETUA_MOUSE	314	sp|P29699|FETUA_MOUSE	sp|P29699|FETUA_MOUSE	sp|P29699|FETUA_MOUSE Alpha-2-HS-glycoprotein OS=Mus musculus OX=10090 GN=Ahsg PE=1 SV=1	0.988215	19.3201	9.39e-130	184.34	173.5	114.99	0.988215	19.3201	1.62e-34	114.99									0.976637	16.2332	1.28e-38	122.34									0.938812	14.0724	1.1e-73	151.45	0.883155	10.0941	3.54e-45	133.15	0.462883	0.761191	0.000975677	49.25	0.949513	14.0053	9.21e-100
sp|P29699|FETUA_MOUSE	134	sp|P29699|FETUA_MOUSE	sp|P29699|FETUA_MOUSE	sp|P29699|FETUA_MOUSE Alpha-2-HS-glycoprotein OS=Mus musculus OX=10090 GN=Ahsg PE=1 SV=1	0.907335	11.8085	1.93e-21	124.69	114.22	81.574													0.907335	11.8085	5.15e-07	81.574
sp|P29699|FETUA_MOUSE	138	sp|P29699|FETUA_MOUSE	sp|P29699|FETUA_MOUSE	sp|P29699|FETUA_MOUSE Alpha-2-HS-glycoprotein OS=Mus musculus OX=10090 GN=Ahsg PE=1 SV=1	0.999917	44.0159	5.55e-28	134.66	129.65	78.674	0.995481	25.2116	1.46e-21	120.33									0.999917	44.0159	5.55e-28	134.66	0.935667	15.104	0.00152904	41.912					0.998614	31.1846	1.47e-11	92.034	0.973498	18.119	0.000701495	60.602					0.998854	30.192	1.47e-11
sp|P30275|KCRU_MOUSE;sp|Q6P8J7|KCRS_MOUSE	319;319	sp|P30275|KCRU_MOUSE	sp|P30275|KCRU_MOUSE	sp|P30275|KCRU_MOUSE Creatine kinase U-type, mitochondrial OS=Mus musculus OX=10090 GN=Ckmt1 PE=1 SV=1;sp|Q6P8J7|KCRS_MOUSE Creatine kinase S-type, mitochondrial OS=Mus musculus OX=10090 GN=Ckmt2 PE=1 SV=1	0.995575	25.0118	1.19e-08	94.728	70.877	94.728					0.995461	26.4261	4.16e-06	82.908	0.963474	17.2229	0.00290933	66.533
sp|P30275|KCRU_MOUSE	366	sp|P30275|KCRU_MOUSE	sp|P30275|KCRU_MOUSE	sp|P30275|KCRU_MOUSE Creatine kinase U-type, mitochondrial OS=Mus musculus OX=10090 GN=Ckmt1 PE=1 SV=1	0.951534	13.9955	8.26e-09	65.581	55.182	65.581	0.951534	13.9955	8.26e-09	65.581	0.43235	0	0.000415985	40.381																	0.903195	10.868	7.52e-05	47.099
sp|P30415|NKTR_MOUSE	468	sp|P30415|NKTR_MOUSE	sp|P30415|NKTR_MOUSE	sp|P30415|NKTR_MOUSE NK-tumor recognition protein OS=Mus musculus OX=10090 GN=Nktr PE=1 SV=4	0.540931	1.30838	8.01e-08	79.97	52.821	79.97																													0.457182	0	1.11e-07	78.234					0.539316	1.20855	0.000693936
sp|P30415|NKTR_MOUSE	470	sp|P30415|NKTR_MOUSE	sp|P30415|NKTR_MOUSE	sp|P30415|NKTR_MOUSE NK-tumor recognition protein OS=Mus musculus OX=10090 GN=Nktr PE=1 SV=4	0.796964	8.94895	1.16e-10	120.24	82.659	107.75	0.763319	7.40144	9.96e-06	85.636																					0.796964	8.94895	9.05e-08	107.75	0.457182	0	1.11e-07	78.234					0.450184	0	0.00411138
sp|P30415|NKTR_MOUSE	1060	sp|P30415|NKTR_MOUSE	sp|P30415|NKTR_MOUSE	sp|P30415|NKTR_MOUSE NK-tumor recognition protein OS=Mus musculus OX=10090 GN=Nktr PE=1 SV=4	0.913758	10.9361	3.41e-07	127.17	79.17	127.17					0.736844	7.48193	0.00097689	91.961					0.696799	6.62407	0.000952089	90.793									0.741574	7.58847	0.000333702	107.09	0.729041	7.30879	0.00143778	81.92
sp|P30677|GNA14_MOUSE	8	sp|P30677|GNA14_MOUSE	sp|P30677|GNA14_MOUSE	sp|P30677|GNA14_MOUSE Guanine nucleotide-binding protein subunit alpha-14 OS=Mus musculus OX=10090 GN=Gna14 PE=1 SV=2	1	59.1984	0.00853557	59.198	20.416	59.198									1	50.9502	0.0219022	50.95	1	43.5023	0.0428035	43.502					1	51.2519	0.0213104	51.252	1	44.8471	0.0384326	44.847	1	52.2469	0.0193587	52.247	1	52.2469	0.0193587	52.247
sp|P30987|TA2R_MOUSE	328	sp|P30987|TA2R_MOUSE	sp|P30987|TA2R_MOUSE	sp|P30987|TA2R_MOUSE Thromboxane A2 receptor OS=Mus musculus OX=10090 GN=Tbxa2r PE=1 SV=1	1	67.5861	0.00356403	87.363	65.835	87.363																	0.999995	53.3489	0.00764006	77.64					0.999995	52.7244	0.00416935	85.813	1	67.5861	0.00356403	87.363	0.99998	47.2637	0.0117097	71.555
sp|P30993|C5AR1_MOUSE	328	sp|P30993|C5AR1_MOUSE	sp|P30993|C5AR1_MOUSE	sp|P30993|C5AR1_MOUSE C5a anaphylatoxin chemotactic receptor 1 OS=Mus musculus OX=10090 GN=C5ar1 PE=1 SV=2	0.996875	25.2066	2.88e-05	115.34	86.039	94.551																									0.963361	14.4627	0.019918	53.136
sp|P30999|CTND1_MOUSE	346	sp|P30999|CTND1_MOUSE	sp|P30999|CTND1_MOUSE	sp|P30999|CTND1_MOUSE Catenin delta-1 OS=Mus musculus OX=10090 GN=Ctnnd1 PE=1 SV=2	0.999999	59.2086	0.000392724	91.093	45.183	89.189					0.777425	5.28446	0.0304998	73.848					0.994502	22.1847	0.023169	78.324	0.999999	59.2086	0.0107453	89.189					0.999914	40.6488	0.0243657	77.593	0.999982	47.4619	0.00977214	88.187
sp|P30999|CTND1_MOUSE	349	sp|P30999|CTND1_MOUSE	sp|P30999|CTND1_MOUSE	sp|P30999|CTND1_MOUSE Catenin delta-1 OS=Mus musculus OX=10090 GN=Ctnnd1 PE=1 SV=2	1	75.0839	9.31e-55	185.3	103.62	165.39	0.99999	50.0409	1.68e-06	137.92	0.999984	47.914	6.08e-08	142.71	0.999929	43.4634	9.19e-05	116.74	1	75.0839	6.91e-23	165.39	0.999982	47.4822	9.48e-07	140.09	0.999987	49.3529	1.41e-06	138.71	0.999998	57.1865	2.97e-15	154.94	0.999999	62.6457	2.47e-23	166.11	0.999993	51.2644	2.65e-15	155.33	0.999999	61.3419	3.65e-22
sp|P30999|CTND1_MOUSE	352	sp|P30999|CTND1_MOUSE	sp|P30999|CTND1_MOUSE	sp|P30999|CTND1_MOUSE Catenin delta-1 OS=Mus musculus OX=10090 GN=Ctnnd1 PE=1 SV=2	0.999608	33.8188	0.00106608	88.83	34.825	75.849									0.977222	15.8205	0.0117858	86.996					0.999281	31.4284	0.00114812	88.83									0.995431	23.3823	0.00106608	80.318
sp|P30999|CTND1_MOUSE	4	sp|P30999|CTND1_MOUSE	sp|P30999|CTND1_MOUSE	sp|P30999|CTND1_MOUSE Catenin delta-1 OS=Mus musculus OX=10090 GN=Ctnnd1 PE=1 SV=2	0.97337	16.4801	0.00285784	44.807	41.382	44.807	0.97337	16.4801	0.00285784	44.807
sp|P30999|CTND1_MOUSE	920	sp|P30999|CTND1_MOUSE	sp|P30999|CTND1_MOUSE	sp|P30999|CTND1_MOUSE Catenin delta-1 OS=Mus musculus OX=10090 GN=Ctnnd1 PE=1 SV=2	1	94.7673	4.72e-64	168.67	140.04	94.767	0.978993	16.6842	4.35e-08	115.53	0.920597	10.6423	0.000165415	72.644	1	94.7673	4.72e-64	142.4	0.998057	27.1063	1.19e-50	168.67	0.965542	14.4749	0.000115276	75.239	0.970415	15.1588	0.000806302	64.346	0.987946	19.1361	0.000268105	70.907	0.98652	18.6442	1.72e-20	140.26	0.97253	15.4905	1.64e-10	123.92	0.928791	11.1538	9.72e-05
sp|P30999|CTND1_MOUSE	859	sp|P30999|CTND1_MOUSE	sp|P30999|CTND1_MOUSE	sp|P30999|CTND1_MOUSE Catenin delta-1 OS=Mus musculus OX=10090 GN=Ctnnd1 PE=1 SV=2	0.288381	0.916156	0.00136557	55.588	44.954	55.588	0.220933	0.72236	0.0058025	42.277	0.288381	0.916156	0.00136557	55.588
sp|P30999|CTND1_MOUSE	864	sp|P30999|CTND1_MOUSE	sp|P30999|CTND1_MOUSE	sp|P30999|CTND1_MOUSE Catenin delta-1 OS=Mus musculus OX=10090 GN=Ctnnd1 PE=1 SV=2	0.666078	6.88087	3.29e-10	92.264	72.605	74.444					0.527838	2.63434	3.29e-10	92.264					0.360515	1.29495	0.00287079	50.202									0.561333	6.38961	0.000934375	58.479	0.482533	4.64871	0.00485579	44.662
sp|P30999|CTND1_MOUSE	268	sp|P30999|CTND1_MOUSE	sp|P30999|CTND1_MOUSE	sp|P30999|CTND1_MOUSE Catenin delta-1 OS=Mus musculus OX=10090 GN=Ctnnd1 PE=1 SV=2	1	58.2859	4.29e-99	213.25	178.53	58.286	0.999451	32.5993	2.48e-64	190.57	0.999511	33.101	4.29e-99	213.25	0.999459	32.6642	1.86e-50	184.71	1	58.2859	1.93e-64	192.21	0.998651	28.6936	2.65e-13	157.14	0.999715	35.4442	1.55e-80	202.56	0.99959	33.8714	3.91e-51	188.99	0.999155	30.7263	2.02e-39	181.87	0.999684	35.0027	1.88e-64	192.38	0.999497	32.9821	1.89e-80
sp|P30999|CTND1_MOUSE	269	sp|P30999|CTND1_MOUSE	sp|P30999|CTND1_MOUSE	sp|P30999|CTND1_MOUSE Catenin delta-1 OS=Mus musculus OX=10090 GN=Ctnnd1 PE=1 SV=2	1	58.2859	6.28e-11	104.79	78.122	58.286					0.883054	8.78001	6.28e-11	104.79	0.878688	8.5993	5.25e-05	93.258	1	58.2859	0.0331937	58.286					0.827599	6.8128	0.001147	86.014
sp|P31324|KAP3_MOUSE	112	sp|P31324|KAP3_MOUSE	sp|P31324|KAP3_MOUSE	sp|P31324|KAP3_MOUSE cAMP-dependent protein kinase type II-beta regulatory subunit OS=Mus musculus OX=10090 GN=Prkar2b PE=1 SV=3	0.999732	35.719	7.61e-20	89.181	82.458	86.577	0.991177	20.5079	4.45e-05	55.158	0.999586	33.8942	0.000106638	51.963	0.996497	24.5404	3.72e-19	83.879	0.999523	33.2131	7.61e-20	87.881									0.99927	31.3632	2.93e-19	84.948
sp|P62515|PO3F4_MOUSE;sp|P31361|PO3F3_MOUSE	265;390	sp|P62515|PO3F4_MOUSE	sp|P62515|PO3F4_MOUSE	sp|P62515|PO3F4_MOUSE POU domain, class 3, transcription factor 4 OS=Mus musculus OX=10090 GN=Pou3f4 PE=2 SV=1;sp|P31361|PO3F3_MOUSE POU domain, class 3, transcription factor 3 OS=Mus musculus OX=10090 GN=Pou3f3 PE=2 SV=2	0.977656	17.3834	1.83e-50	153.72	124.71	153.72	0.977656	17.3834	1.83e-50	153.72	0.938262	14.6271	8.54e-26	132.84	0.875524	10.4836	3.82e-33	141.97
sp|P31750|AKT1_MOUSE	122	sp|P31750|AKT1_MOUSE	sp|P31750|AKT1_MOUSE	sp|P31750|AKT1_MOUSE RAC-alpha serine/threonine-protein kinase OS=Mus musculus OX=10090 GN=Akt1 PE=1 SV=2	0.526703	0.639184	8.61e-13	87.339	82.194	55.383	0.423675	0	8.55e-08	65.801	0.332204	0.515777	5.79e-07	56.688					0.518807	0.33099	0.00085889	46.027	0.526703	0.639184	5.18e-07	57.648	0.510913	0.804795	2.07e-09	78.206									0.521871	0.606798	8.61e-13	87.339
sp|P31750|AKT1_MOUSE	124	sp|P31750|AKT1_MOUSE	sp|P31750|AKT1_MOUSE	sp|P31750|AKT1_MOUSE RAC-alpha serine/threonine-protein kinase OS=Mus musculus OX=10090 GN=Akt1 PE=1 SV=2	0.791674	6.78809	1.46e-44	127.4	123.62	99.954	0.423675	0	8.55e-08	65.801	0.503532	0.499194	5.51e-09	75.404	0.693264	6.59903	3.4e-16	88.573	0.494397	0.33099	0.00085889	46.027	0.499394	0.375515	2.25e-05	55.383	0.752408	5.19021	2.34e-16	90.762	0.791674	6.78809	5.63e-23	99.954	0.703931	5.17646	9.09e-18	95.444
sp|P31750|AKT1_MOUSE	126	sp|P31750|AKT1_MOUSE	sp|P31750|AKT1_MOUSE	sp|P31750|AKT1_MOUSE RAC-alpha serine/threonine-protein kinase OS=Mus musculus OX=10090 GN=Akt1 PE=1 SV=2	0.268149	0.291285	0.000411828	41.047	32.553	41.047																	0.268149	0.291285	0.000411828	41.047
sp|P31786|ACBP_MOUSE	30	sp|P31786|ACBP_MOUSE	sp|P31786|ACBP_MOUSE	sp|P31786|ACBP_MOUSE Acyl-CoA-binding protein OS=Mus musculus OX=10090 GN=Dbi PE=1 SV=2	0.573152	1.28046	0.00112085	58.09	47.274	52.887													0.573152	1.28046	0.00226362	52.887					0.565242	1.15113	0.00589025	43.798													0.563404	1.11167	0.00628192
sp|P32261|ANT3_MOUSE	378	sp|P32261|ANT3_MOUSE	sp|P32261|ANT3_MOUSE	sp|P32261|ANT3_MOUSE Antithrombin-III OS=Mus musculus OX=10090 GN=Serpinc1 PE=1 SV=1	1	55.4006	0.00323209	55.401	17.406	55.401	1	55.4006	0.00323209	55.401
sp|P35123|UBP4_MOUSE	675	sp|P35123|UBP4_MOUSE	sp|P35123|UBP4_MOUSE	sp|P35123|UBP4_MOUSE Ubiquitin carboxyl-terminal hydrolase 4 OS=Mus musculus OX=10090 GN=Usp4 PE=1 SV=3	0.640415	2.50726	2.25e-14	78.067	70.493	62.683									0.605299	1.85709	7.54e-11	62.848	0.590655	1.59248	6.69e-13	70.145													0.635337	2.41179	1.07e-10	62.284
sp|P35123|UBP4_MOUSE	680	sp|P35123|UBP4_MOUSE	sp|P35123|UBP4_MOUSE	sp|P35123|UBP4_MOUSE Ubiquitin carboxyl-terminal hydrolase 4 OS=Mus musculus OX=10090 GN=Usp4 PE=1 SV=3	0.831229	6.92888	1.53e-14	78.65	72.074	63.085	0.533535	0.583451	1.53e-14	78.65	0.831229	6.92888	6.19e-11	63.085													0.594662	1.66489	2.78e-10	59.275									0.527746	0.486429	5.71e-05	43.554
sp|P35292|RAB17_MOUSE	29	sp|P35292|RAB17_MOUSE	sp|P35292|RAB17_MOUSE	sp|P35292|RAB17_MOUSE Ras-related protein Rab-17 OS=Mus musculus OX=10090 GN=Rab17 PE=1 SV=1	0.938413	11.8967	2.77e-05	134.13	98.774	119.74	0.938413	11.8967	0.000115221	119.74	0.791527	5.83513	0.000180313	125.28	0.885515	8.92227	9.49e-05	131.43	0.882188	8.78686	0.000111025	119.45	0.786411	8.67101	0.001556	101.93	0.883348	8.83428	2.77e-05	134.13	0.859999	7.9363	2.77e-05	134.13	0.859999	7.9363	2.77e-05	134.13	0.88451	8.88128	0.000147733	122.51
sp|P35293|RAB18_MOUSE	144	sp|P35293|RAB18_MOUSE	sp|P35293|RAB18_MOUSE	sp|P35293|RAB18_MOUSE Ras-related protein Rab-18 OS=Mus musculus OX=10090 GN=Rab18 PE=1 SV=2	1	129.845	4.86e-15	155.86	128.53	155.86																													1	129.845	4.86e-15	155.86
sp|P35486|ODPA_MOUSE	232	sp|P35486|ODPA_MOUSE	sp|P35486|ODPA_MOUSE	sp|P35486|ODPA_MOUSE Pyruvate dehydrogenase E1 component subunit alpha, somatic form, mitochondrial OS=Mus musculus OX=10090 GN=Pdha1 PE=1 SV=1	0.99628	24.2782	2.6e-08	147.74	109.66	143.5	0.99397	22.1733	2.6e-08	147.74	0.993538	21.8681	3.21e-05	132.25	0.983824	17.8431	6.59e-05	121.9	0.99628	24.2782	6.25e-08	143.5	0.989569	19.7716	6.25e-08	143.5	0.974106	15.7549	2.6e-08	147.74	0.994174	22.3553	2.18e-05	136.02	0.995273	23.2354	3.25e-06	141.88	0.988211	19.2342	2.18e-05	136.02	0.993424	21.7924	6.25e-08
sp|P35486|ODPA_MOUSE	293	sp|P35486|ODPA_MOUSE	sp|P35486|ODPA_MOUSE	sp|P35486|ODPA_MOUSE Pyruvate dehydrogenase E1 component subunit alpha, somatic form, mitochondrial OS=Mus musculus OX=10090 GN=Pdha1 PE=1 SV=1	0.999374	32.031	1.61e-19	142.91	133.12	133.23	0.999049	30.2145	1.87e-12	131.24	0.471884	0	0.0418113	41.092	0.493275	0	0.0121512	43.024	0.999374	32.031	8.75e-13	133.25	0.497424	0	0.0131236	52.254					0.998724	28.9357	1.09e-12	132.81	0.99821	27.4658	2.05e-07	118.21					0.998965	29.8481	1.77e-10
sp|P35486|ODPA_MOUSE	295	sp|P35486|ODPA_MOUSE	sp|P35486|ODPA_MOUSE	sp|P35486|ODPA_MOUSE Pyruvate dehydrogenase E1 component subunit alpha, somatic form, mitochondrial OS=Mus musculus OX=10090 GN=Pdha1 PE=1 SV=1	0.769971	5.2713	0.000571942	76.391	69.81	74.987	0.769971	5.2713	0.000679381	74.987	0.471884	0	0.0418113	41.092	0.493275	0	0.0121512	43.024	0.498712	0	0.00630071	56.122	0.497424	0	0.0131236	52.254					0.513718	0.370489	0.00273194	64.65	0.496785	0	0.00630071	56.122
sp|P35486|ODPA_MOUSE	300	sp|P35486|ODPA_MOUSE	sp|P35486|ODPA_MOUSE	sp|P35486|ODPA_MOUSE Pyruvate dehydrogenase E1 component subunit alpha, somatic form, mitochondrial OS=Mus musculus OX=10090 GN=Pdha1 PE=1 SV=1	0.999985	50.6393	2.73e-07	118.31	112.99	99.044	0.999961	45.6201	1.05e-05	96.447									0.999985	50.6393	8.88e-06	103.88									0.99898	30.0364	0.000204061	78.441
sp|P35505|FAAA_MOUSE	84	sp|P35505|FAAA_MOUSE	sp|P35505|FAAA_MOUSE	sp|P35505|FAAA_MOUSE Fumarylacetoacetase OS=Mus musculus OX=10090 GN=Fah PE=1 SV=2	0.999954	43.6026	0.0103596	60.628	46.859	60.628					0.999954	43.6026	0.0103596	60.628	0.999825	37.986	0.0433321	50.563
sp|P35505|FAAA_MOUSE	92	sp|P35505|FAAA_MOUSE	sp|P35505|FAAA_MOUSE	sp|P35505|FAAA_MOUSE Fumarylacetoacetase OS=Mus musculus OX=10090 GN=Fah PE=1 SV=2	0.918286	10.5068	9.43e-11	132.97	86.374	132.97									0.657489	2.83216	0.00219062	76.759									0.918286	10.5068	9.43e-11	132.97
sp|P35505|FAAA_MOUSE	2	sp|P35505|FAAA_MOUSE	sp|P35505|FAAA_MOUSE	sp|P35505|FAAA_MOUSE Fumarylacetoacetase OS=Mus musculus OX=10090 GN=Fah PE=1 SV=2	0.499338	0	3.41e-19	58.08	53.722	58.08	0.499338	0	3.41e-19	58.08
sp|P35505|FAAA_MOUSE	10	sp|P35505|FAAA_MOUSE	sp|P35505|FAAA_MOUSE	sp|P35505|FAAA_MOUSE Fumarylacetoacetase OS=Mus musculus OX=10090 GN=Fah PE=1 SV=2	0.499338	0	3.41e-19	58.08	53.722	58.08	0.499338	0	3.41e-19	58.08
sp|P35505|FAAA_MOUSE	417	sp|P35505|FAAA_MOUSE	sp|P35505|FAAA_MOUSE	sp|P35505|FAAA_MOUSE Fumarylacetoacetase OS=Mus musculus OX=10090 GN=Fah PE=1 SV=2	1	64.2645	0.0126055	64.265	52.543	64.265													1	57.0474	0.0163336	57.047					1	64.2645	0.0126055	64.265
sp|P35564|CALX_MOUSE	582	sp|P35564|CALX_MOUSE	sp|P35564|CALX_MOUSE	sp|P35564|CALX_MOUSE Calnexin OS=Mus musculus OX=10090 GN=Canx PE=1 SV=1	1	52.6925	0	274.24	252.01	52.693	1	119.963	7.52e-262	257.8	1	62.4075	0	274.24	1	106.492	0	273.66	1	143.925	0	247.32	1	117.2	5.16e-179	236.92	1	98.4392	4.43e-232	249.75	1	150.111	1.23e-178	236.28	1	101.304	9.35e-262	257.02	1	173.059	7.37e-205	244.58	1	110.438	9.02e-232
sp|P35564|CALX_MOUSE	553	sp|P35564|CALX_MOUSE	sp|P35564|CALX_MOUSE	sp|P35564|CALX_MOUSE Calnexin OS=Mus musculus OX=10090 GN=Canx PE=1 SV=1	0.998535	29.2323	2.25e-24	107.21	86.823	40.756	0.98665	19.067	2.26e-19	95.835					0.891651	9.35059	3.33e-24	105.16	0.997074	24.6667	4.04e-11	50.166	0.998535	29.2323	0.000258917	46.839	0.92375	11.0688	2.25e-24	107.21	0.997253	25.6346	1.73e-09	84.327	0.977922	17.2525	7.25e-14	93.407	0.792444	5.91674	1.77e-19	97.5	0.976802	16.2777	1.85e-19
sp|P35564|CALX_MOUSE	563	sp|P35564|CALX_MOUSE	sp|P35564|CALX_MOUSE	sp|P35564|CALX_MOUSE Calnexin OS=Mus musculus OX=10090 GN=Canx PE=1 SV=1	0.999602	34.222	1.01e-46	107.47	92.874	107.21	0.999178	31.0503	1.01e-46	107.47	0.999602	34.222	1.04e-46	107.21	0.99697	25.1939	5.21e-39	98.74	0.988163	19.2285	9.23e-40	102.78	0.966488	14.6678	1.19e-38	90.137	0.860837	8.36221	8.29e-39	89.654	0.996333	24.5214	1.85e-13	89.946	0.858284	8.25574	2.32e-29	79.017	0.975973	16.1276	8.96e-15	74.584	0.992412	21.1809	6.01e-33
sp|P35569|IRS1_MOUSE	3	sp|P35569|IRS1_MOUSE	sp|P35569|IRS1_MOUSE	sp|P35569|IRS1_MOUSE Insulin receptor substrate 1 OS=Mus musculus OX=10090 GN=Irs1 PE=1 SV=1	1	65.1374	9.24e-09	122.97	109.61	102.73	0.99999	49.916	7.13e-06	97.69	0.999976	46.1895	0.000152608	78.342	0.999935	42.311	0.000751468	67.275	1	63.1013	9.24e-09	122.97	0.999125	30.9036	0.00458207	52.5	0.999421	32.4889	0.00172456	59.418	0.999633	34.362	0.000228694	75.589	0.999976	46.1361	5.78e-06	100.69	0.999965	44.5253	0.000110228	79.875	0.999668	34.8256	0.000768997
sp|P35601|RFC1_MOUSE	155	sp|P35601|RFC1_MOUSE	sp|P35601|RFC1_MOUSE	sp|P35601|RFC1_MOUSE Replication factor C subunit 1 OS=Mus musculus OX=10090 GN=Rfc1 PE=1 SV=2	1	84.0541	0.00381119	84.054	37.648	84.054	1	59.1529	0.0326752	59.153																	1	53.089	0.0516178	53.089					1	59.0674	0.0329122	59.067	1	56.0133	0.0415475	56.013
sp|P35601|RFC1_MOUSE	107	sp|P35601|RFC1_MOUSE	sp|P35601|RFC1_MOUSE	sp|P35601|RFC1_MOUSE Replication factor C subunit 1 OS=Mus musculus OX=10090 GN=Rfc1 PE=1 SV=2	0.704186	6.63249	1.89e-09	71.503	60.892	71.503
sp|P35689|ERCC5_MOUSE	384	sp|P35689|ERCC5_MOUSE	sp|P35689|ERCC5_MOUSE	sp|P35689|ERCC5_MOUSE DNA repair protein complementing XP-G cells homolog OS=Mus musculus OX=10090 GN=Ercc5 PE=1 SV=4	0.998566	28.4327	9.08e-43	166.65	145.83	135.89					0.932279	11.3883	5.22e-25	153.2	0.98656	18.6574	2.98e-33	163.2									0.998566	28.4327	2.03e-14	135.89
sp|P35822|PTPRK_MOUSE	868	sp|P35822|PTPRK_MOUSE	sp|P35822|PTPRK_MOUSE	sp|P35822|PTPRK_MOUSE Receptor-type tyrosine-protein phosphatase kappa OS=Mus musculus OX=10090 GN=Ptprk PE=1 SV=1	0.995743	23.8038	1.75e-27	119.01	109.73	119.01													0.492323	0	3.03e-08	85.636	0.458397	0	0.000204504	63.145					0.498672	0	6.93e-13	94.882	0.498693	0	6.93e-13	94.882	0.485841	0	2.88e-06	79.013	0.499549	0	1.05e-22
sp|P35831|PTN12_MOUSE	673	sp|P35831|PTN12_MOUSE	sp|P35831|PTN12_MOUSE	sp|P35831|PTN12_MOUSE Tyrosine-protein phosphatase non-receptor type 12 OS=Mus musculus OX=10090 GN=Ptpn12 PE=1 SV=3	1	73.4732	1.19e-31	155.09	138.46	155.09	0.999996	53.6479	3.24e-14	130.24	0.999605	34.0353	4.24e-14	128.76	0.899735	9.52967	4.87e-10	122.78	0.99812	27.2509	7.62e-26	150.22					1	73.4732	1.19e-31	155.09	0.999136	30.6316	1.72e-05	91.032	0.993773	22.0298	1.48e-05	91.743	0.996956	25.1526	0.00103861	73.156
sp|P35831|PTN12_MOUSE	331	sp|P35831|PTN12_MOUSE	sp|P35831|PTN12_MOUSE	sp|P35831|PTN12_MOUSE Tyrosine-protein phosphatase non-receptor type 12 OS=Mus musculus OX=10090 GN=Ptpn12 PE=1 SV=3	0.742753	4.79908	2.06e-08	45.47	39.31	45.47
sp|P36552|HEM6_MOUSE	101	sp|P36552|HEM6_MOUSE	sp|P36552|HEM6_MOUSE	sp|P36552|HEM6_MOUSE Oxygen-dependent coproporphyrinogen-III oxidase, mitochondrial OS=Mus musculus OX=10090 GN=Cpox PE=1 SV=2	0.973673	15.6801	0.000829479	63.69	44.615	57.989	0.973673	15.6801	0.000829479	63.69
sp|P36916|GNL1_MOUSE	51	sp|P36916|GNL1_MOUSE	sp|P36916|GNL1_MOUSE	sp|P36916|GNL1_MOUSE Guanine nucleotide-binding protein-like 1 OS=Mus musculus OX=10090 GN=Gnl1 PE=1 SV=4	0.608508	5.16132	0.006065	41.615	30.957	41.615
sp|P39447|ZO1_MOUSE	1614	sp|P39447|ZO1_MOUSE	sp|P39447|ZO1_MOUSE	sp|P39447|ZO1_MOUSE Tight junction protein ZO-1 OS=Mus musculus OX=10090 GN=Tjp1 PE=1 SV=2	0.99712	25.3935	1.85e-89	144.49	133.07	105.16	0.988572	19.3702	1.85e-89	144.49	0.856909	7.77323	6.33e-57	118.22	0.825018	6.7347	2.44e-71	134.66	0.993607	21.9152	5.99e-64	126.04	0.549725	0.866672	7.04e-24	87.102	0.5	0	1.25e-17	70.569	0.924007	10.849	5.4e-70	127.28	0.724678	4.20304	3.07e-45	107.08	0.582241	1.44177	8.46e-36	96.903	0.888457	9.01195	7.42e-79
sp|P39447|ZO1_MOUSE	1616	sp|P39447|ZO1_MOUSE	sp|P39447|ZO1_MOUSE	sp|P39447|ZO1_MOUSE Tight junction protein ZO-1 OS=Mus musculus OX=10090 GN=Tjp1 PE=1 SV=2	0.5	0	7.42e-79	136.56	122.5	136.56	0.5	0	6.23e-20	78.717					0.5	0	7.04e-24	87.102	0.5	0	2.48e-19	75.23	0.499677	0	2.42e-05	41.084	0.5	0	1.25e-17	70.569					0.5	0	3.07e-45	107.08	0.5	0	8.46e-36	96.903	0.5	0	7.42e-79
sp|P39447|ZO1_MOUSE	125	sp|P39447|ZO1_MOUSE	sp|P39447|ZO1_MOUSE	sp|P39447|ZO1_MOUSE Tight junction protein ZO-1 OS=Mus musculus OX=10090 GN=Tjp1 PE=1 SV=2	0.654356	0	2.81e-08	43.992	38.672	43.992													0.654356	0	2.81e-08	43.992
sp|P39447|ZO1_MOUSE	131	sp|P39447|ZO1_MOUSE	sp|P39447|ZO1_MOUSE	sp|P39447|ZO1_MOUSE Tight junction protein ZO-1 OS=Mus musculus OX=10090 GN=Tjp1 PE=1 SV=2	0.749061	6.59148	6.82e-09	47.429	37.37	47.429													0.654356	0	2.81e-08	43.992
sp|P39447|ZO1_MOUSE	617	sp|P39447|ZO1_MOUSE	sp|P39447|ZO1_MOUSE	sp|P39447|ZO1_MOUSE Tight junction protein ZO-1 OS=Mus musculus OX=10090 GN=Tjp1 PE=1 SV=2	0.999997	55.6101	1.62e-119	209.39	155.05	204.13	0.996419	24.4442	3.23e-54	180.11	0.995385	23.3385	2.41e-24	154.69	0.999771	36.3958	4.41e-42	168.45	0.99428	22.4013	1.18e-53	174.39	0.5	0	0.00107307	70.412	0.999892	39.67	5.93e-14	139.66	0.994382	22.4802	6e-18	143.93	0.983077	17.6411	4.2e-32	159.18	0.999729	35.6659	3.67e-33	165.86	0.999947	42.7898	1.62e-119
sp|P39447|ZO1_MOUSE	622	sp|P39447|ZO1_MOUSE	sp|P39447|ZO1_MOUSE	sp|P39447|ZO1_MOUSE Tight junction protein ZO-1 OS=Mus musculus OX=10090 GN=Tjp1 PE=1 SV=2	0.5	0	0.00107307	70.412	39.974	70.412																	0.5	0	0.00107307	70.412					0.499994	0	0.0136857	53.448
sp|P39447|ZO1_MOUSE	175	sp|P39447|ZO1_MOUSE	sp|P39447|ZO1_MOUSE	sp|P39447|ZO1_MOUSE Tight junction protein ZO-1 OS=Mus musculus OX=10090 GN=Tjp1 PE=1 SV=2	0.999951	43.1235	6.83e-36	168.98	149.85	47.187	0.999179	31.0712	9.9e-08	132.79					0.701105	5.81986	3.89e-08	134.18	0.999951	43.1235	6.83e-36	168.98	0.999657	34.5442	0.00133499	89.663	0.999797	36.4033	2.67e-19	156.36									0.972513	15.5756	3.89e-08	134.18	0.983293	16.7118	4.66e-19
sp|P39447|ZO1_MOUSE	178	sp|P39447|ZO1_MOUSE	sp|P39447|ZO1_MOUSE	sp|P39447|ZO1_MOUSE Tight junction protein ZO-1 OS=Mus musculus OX=10090 GN=Tjp1 PE=1 SV=2	0.998544	28.3549	2.7e-09	136.53	118.2	47.187	0.779296	5.4174	0.00136629	90.689	0.869132	8.62764	0.00100626	93.345					0.998544	28.3549	0.0110183	59.225	0.994163	22.2396	0.00133499	89.663	0.885253	8.87228	0.000388704	109.6	0.541548	2.3804	0.00237536	70.552									0.799675	5.92858	0.0130086
sp|P39447|ZO1_MOUSE	179	sp|P39447|ZO1_MOUSE	sp|P39447|ZO1_MOUSE	sp|P39447|ZO1_MOUSE Tight junction protein ZO-1 OS=Mus musculus OX=10090 GN=Tjp1 PE=1 SV=2	0.998544	28.3549	2.48e-07	129.34	105.97	47.187													0.998544	28.3549	0.0110183	47.187	0.983676	17.7729	0.00133499	89.663									0.546034	1.78418	2.48e-07	129.34
sp|P40645|SOX6_MOUSE	411	sp|P40645|SOX6_MOUSE	sp|P40645|SOX6_MOUSE	sp|P40645|SOX6_MOUSE Transcription factor SOX-6 OS=Mus musculus OX=10090 GN=Sox6 PE=1 SV=2	0.670165	3.12622	0.000860287	108.72	48.318	102.97					0.670165	3.12622	0.00104599	102.97	0.495495	0	0.000860287	108.72
sp|P40645|SOX6_MOUSE	462	sp|P40645|SOX6_MOUSE	sp|P40645|SOX6_MOUSE	sp|P40645|SOX6_MOUSE Transcription factor SOX-6 OS=Mus musculus OX=10090 GN=Sox6 PE=1 SV=2	0.481146	0	0.00517065	64.103	49.165	51.092													0.481146	0	0.0408744	51.092
sp|P40645|SOX6_MOUSE	463	sp|P40645|SOX6_MOUSE	sp|P40645|SOX6_MOUSE	sp|P40645|SOX6_MOUSE Transcription factor SOX-6 OS=Mus musculus OX=10090 GN=Sox6 PE=1 SV=2	0.481146	0	0.00517065	64.103	49.165	51.092													0.481146	0	0.0408744	51.092
sp|P40645|SOX6_MOUSE	439	sp|P40645|SOX6_MOUSE	sp|P40645|SOX6_MOUSE	sp|P40645|SOX6_MOUSE Transcription factor SOX-6 OS=Mus musculus OX=10090 GN=Sox6 PE=1 SV=2	0.368319	1.05683	0.000134092	50.397	36.805	50.397																																	0.368319	1.05683	0.000134092	50.397
sp|P40645|SOX6_MOUSE	442	sp|P40645|SOX6_MOUSE	sp|P40645|SOX6_MOUSE	sp|P40645|SOX6_MOUSE Transcription factor SOX-6 OS=Mus musculus OX=10090 GN=Sox6 PE=1 SV=2	0.814306	8.79422	1.25e-10	87.511	74.19	87.511
sp|P41438|S19A1_MOUSE	472	sp|P41438|S19A1_MOUSE	sp|P41438|S19A1_MOUSE	sp|P41438|S19A1_MOUSE Folate transporter 1 OS=Mus musculus OX=10090 GN=Slc19a1 PE=1 SV=1	0.912583	10.1871	8.57e-60	133.71	112.87	115.5					0.86746	8.15914	6.73e-48	126.63					0.81058	6.76846	1.19e-13	89.358					0.894407	9.27967	8.57e-60	133.71									0.912583	10.1871	2.08e-37	115.5
sp|P41593|PTH1R_MOUSE	519	sp|P41593|PTH1R_MOUSE	sp|P41593|PTH1R_MOUSE	sp|P41593|PTH1R_MOUSE Parathyroid hormone/parathyroid hormone-related peptide receptor OS=Mus musculus OX=10090 GN=Pth1r PE=1 SV=2	1	69.4978	7.73e-06	142.08	101.73	127.87	1	69.4978	0.000881363	127.87	0.794081	5.86168	0.00255527	100.55	0.999993	51.7024	0.000627489	115.33	0.998954	29.7989	0.000851763	125.97					0.999997	54.8172	2.02e-05	140.78	0.999971	45.4054	0.000239347	118.9	0.999999	62.4259	7.73e-06	142.08	0.999977	46.3113	0.000851763	125.97
sp|P41593|PTH1R_MOUSE	489	sp|P41593|PTH1R_MOUSE	sp|P41593|PTH1R_MOUSE	sp|P41593|PTH1R_MOUSE Parathyroid hormone/parathyroid hormone-related peptide receptor OS=Mus musculus OX=10090 GN=Pth1r PE=1 SV=2	0.489167	0.526451	2.27e-29	102.95	94.758	89.565	0.429235	0.564728	1.99e-28	98.565													0.472571	0.534261	4.84e-13	72.569	0.337094	0.345904	0.000103291	45.957	0.463689	0.506055	9.92e-12	66.282					0.315119	0.207736	4.56e-10	62.582
sp|P41593|PTH1R_MOUSE	491	sp|P41593|PTH1R_MOUSE	sp|P41593|PTH1R_MOUSE	sp|P41593|PTH1R_MOUSE Parathyroid hormone/parathyroid hormone-related peptide receptor OS=Mus musculus OX=10090 GN=Pth1r PE=1 SV=2	0.421143	0	5.16e-65	139.47	132.76	139.47																													0.421143	0	5.16e-65	139.47
sp|P41593|PTH1R_MOUSE	492	sp|P41593|PTH1R_MOUSE	sp|P41593|PTH1R_MOUSE	sp|P41593|PTH1R_MOUSE Parathyroid hormone/parathyroid hormone-related peptide receptor OS=Mus musculus OX=10090 GN=Pth1r PE=1 SV=2	0.421143	0	5.16e-65	139.47	132.76	139.47																													0.421143	0	5.16e-65	139.47
sp|P42128|FOXK1_MOUSE	199	sp|P42128|FOXK1_MOUSE	sp|P42128|FOXK1_MOUSE	sp|P42128|FOXK1_MOUSE Forkhead box protein K1 OS=Mus musculus OX=10090 GN=Foxk1 PE=1 SV=2	0.999899	41.3618	4.39e-06	72.876	63.83	72.876	0.999467	35.2833	1.82e-05	67.364	0.99868	29.6092	1.31e-05	69.133	0.965819	14.5654	0.000286059	54.223	0.998056	28.2181	7.69e-05	60.036	0.957949	14.4322	0.000926304	46.982					0.988008	19.2506	1.71e-05	67.727	0.998941	29.9493	1.31e-05	69.152	0.997952	27.8944	8.51e-05	59.356	0.989529	19.9208	6.81e-05
sp|P42128|FOXK1_MOUSE	431	sp|P42128|FOXK1_MOUSE	sp|P42128|FOXK1_MOUSE	sp|P42128|FOXK1_MOUSE Forkhead box protein K1 OS=Mus musculus OX=10090 GN=Foxk1 PE=1 SV=2	1	83.7013	0.000120229	90.759	76.128	90.759	1	83.7013	0.000120229	90.759	1	74.5544	0.000458897	83.351	0.999998	58.1989	0.00474887	67.234	1	76.6878	0.000383915	84.468					0.999999	59.1356	0.00422144	68.171	1	72.7161	0.000330029	85.271	0.999999	62.7562	0.00143822	75.589	0.999998	56.9753	0.00652283	64.104	0.999915	40.6984	0.0110307
sp|P42128|FOXK1_MOUSE	402	sp|P42128|FOXK1_MOUSE	sp|P42128|FOXK1_MOUSE	sp|P42128|FOXK1_MOUSE Forkhead box protein K1 OS=Mus musculus OX=10090 GN=Foxk1 PE=1 SV=2	0.961251	14.0207	0.00291032	65.716	44.876	65.716																	0.961251	14.0207	0.00291032	65.716
sp|P42128|FOXK1_MOUSE	406	sp|P42128|FOXK1_MOUSE	sp|P42128|FOXK1_MOUSE	sp|P42128|FOXK1_MOUSE Forkhead box protein K1 OS=Mus musculus OX=10090 GN=Foxk1 PE=1 SV=2	0.99745	25.9742	6.6e-10	121.24	90.801	121.24													0.982386	17.4773	6.6e-10	121.24	0.939499	13.3347	7.16e-05	77.468	0.972649	15.7654	0.00010099	83.729	0.859665	7.88033	8.76e-05	84.468	0.970999	15.3584	1.36e-06	100.11	0.983148	17.6883	1.24e-05	92.457	0.796705	6.41175	8.25e-05
sp|P42128|FOXK1_MOUSE	414	sp|P42128|FOXK1_MOUSE	sp|P42128|FOXK1_MOUSE	sp|P42128|FOXK1_MOUSE Forkhead box protein K1 OS=Mus musculus OX=10090 GN=Foxk1 PE=1 SV=2	0.915939	11.1181	0.00291032	65.716	44.876	65.716																	0.915939	11.1181	0.00291032	65.716
sp|P42208|SEPT2_MOUSE	218	sp|P42208|SEPT2_MOUSE	sp|P42208|SEPT2_MOUSE	sp|P42208|SEPT2_MOUSE Septin-2 OS=Mus musculus OX=10090 GN=Sept2 PE=1 SV=2	1	89.1417	1.76e-132	195.03	174.29	195.03	1	80.2215	2.29e-100	181.61	1	79.3192	6.46e-75	165.53	1	81.5018	2.05e-35	129.84	1	89.1417	1.76e-132	195.03	1	78.1306	7.61e-43	137.72					1	82.3883	7.18e-86	168.84	0.999999	58.629	1.18e-26	117.6					1	78.3896	3.94e-74
sp|P42567|EPS15_MOUSE	106	sp|P42567|EPS15_MOUSE	sp|P42567|EPS15_MOUSE	sp|P42567|EPS15_MOUSE Epidermal growth factor receptor substrate 15 OS=Mus musculus OX=10090 GN=Eps15 PE=1 SV=1	0.330197	0.263983	0.000117774	45.596	37.792	45.596																																					0.330197	0.263983	0.000117774
sp|P42567|EPS15_MOUSE	107	sp|P42567|EPS15_MOUSE	sp|P42567|EPS15_MOUSE	sp|P42567|EPS15_MOUSE Epidermal growth factor receptor substrate 15 OS=Mus musculus OX=10090 GN=Eps15 PE=1 SV=1	0.685417	6.41046	2.37e-21	88.571	80.674	81.315	0.685417	6.41046	2.54e-16	81.315													0.424235	0	3.02e-06	52.329																	0.437586	0	1.04e-11
sp|P42567|EPS15_MOUSE	108	sp|P42567|EPS15_MOUSE	sp|P42567|EPS15_MOUSE	sp|P42567|EPS15_MOUSE Epidermal growth factor receptor substrate 15 OS=Mus musculus OX=10090 GN=Eps15 PE=1 SV=1	0.4571	0	2.37e-21	88.571	80.674	88.571	0.455104	0	2.55e-16	81.297													0.424235	0	3.02e-06	52.329																	0.437586	0	1.04e-11
sp|P42567|EPS15_MOUSE	798	sp|P42567|EPS15_MOUSE	sp|P42567|EPS15_MOUSE	sp|P42567|EPS15_MOUSE Epidermal growth factor receptor substrate 15 OS=Mus musculus OX=10090 GN=Eps15 PE=1 SV=1	0.499954	0	0.00030233	41.047	25.793	41.047													0.499954	0	0.00030233	41.047
sp|P42567|EPS15_MOUSE	799	sp|P42567|EPS15_MOUSE	sp|P42567|EPS15_MOUSE	sp|P42567|EPS15_MOUSE Epidermal growth factor receptor substrate 15 OS=Mus musculus OX=10090 GN=Eps15 PE=1 SV=1	0.536893	0.642061	3.66e-12	70.112	54.858	70.112													0.499954	0	0.00030233	41.047
sp|P42567|EPS15_MOUSE	323	sp|P42567|EPS15_MOUSE	sp|P42567|EPS15_MOUSE	sp|P42567|EPS15_MOUSE Epidermal growth factor receptor substrate 15 OS=Mus musculus OX=10090 GN=Eps15 PE=1 SV=1	0.475421	0	2.22e-05	89.548	61.806	89.548									0.475421	0	2.22e-05	89.548													0.47263	0	0.000831681	74.76
sp|P42567|EPS15_MOUSE	324	sp|P42567|EPS15_MOUSE	sp|P42567|EPS15_MOUSE	sp|P42567|EPS15_MOUSE Epidermal growth factor receptor substrate 15 OS=Mus musculus OX=10090 GN=Eps15 PE=1 SV=1	0.908315	9.95967	6.04e-25	146.47	109.78	146.47					0.820631	7.1312	1.45e-06	98.943	0.475421	0	2.22e-05	89.548	0.900469	9.60308	1.15e-07	114.74					0.863846	8.08491	1.32e-06	100.54	0.47263	0	0.000831681	74.76	0.712358	4.35071	1.66e-07	112.72	0.901158	9.60308	1.15e-07	114.74
sp|P42669|PURA_MOUSE	255	sp|P42669|PURA_MOUSE	sp|P42669|PURA_MOUSE	sp|P42669|PURA_MOUSE Transcriptional activator protein Pur-alpha OS=Mus musculus OX=10090 GN=Pura PE=1 SV=1	0.483615	0	0.000773784	73.11	59.003	73.11
sp|P42859|HD_MOUSE	411	sp|P42859|HD_MOUSE	sp|P42859|HD_MOUSE	sp|P42859|HD_MOUSE Huntingtin OS=Mus musculus OX=10090 GN=Htt PE=1 SV=2	0.826162	10.4349	0.000355293	41.562	27.831	41.562	0.826162	10.4349	0.000355293	41.562
sp|P43274|H14_MOUSE	187	sp|P43274|H14_MOUSE	sp|P43274|H14_MOUSE	sp|P43274|H14_MOUSE Histone H1.4 OS=Mus musculus OX=10090 GN=Hist1h1e PE=1 SV=2	1	114.71	0.000670732	114.71	10.286	114.71
sp|P43274|H14_MOUSE	36	sp|P43274|H14_MOUSE	sp|P43274|H14_MOUSE	sp|P43274|H14_MOUSE Histone H1.4 OS=Mus musculus OX=10090 GN=Hist1h1e PE=1 SV=2	0.831979	6.9475	1.85e-05	93.058	70.277	89.557	0.499986	0	0.00403144	70.54	0.499999	0	0.0017907	85.958	0.73062	4.33329	0.00234265	85.813	0.566655	1.166	0.0017907	85.958	0.499981	0	0.0086215	64.439	0.499996	0	0.0017907	85.958	0.499998	0	0.0017907	85.958	0.693223	3.54173	0.00360291	78.486	0.499999	0	0.0017907	85.958	0.618471	2.09792	1.85e-05
sp|P43274|H14_MOUSE	2	sp|P43274|H14_MOUSE	sp|P43274|H14_MOUSE	sp|P43274|H14_MOUSE Histone H1.4 OS=Mus musculus OX=10090 GN=Hist1h1e PE=1 SV=2	0.893257	9.22637	5.57e-52	144.5	131.7	144.5	0.867654	8.16637	3.15e-35	127.97	0.870529	8.27612	1.3e-42	135.09	0.871015	8.29488	1.1e-42	136.26	0.856856	7.77136	4.33e-43	140.28	0.846809	7.42552	1.57e-26	117.3	0.850383	7.54635	2.5e-35	129.43	0.879354	8.62651	2.62e-31	122.44	0.872689	8.35993	2.5e-35	129.43	0.856856	7.77136	4.33e-43	140.28	0.862758	7.98401	1.28e-35
sp|P43276|H15_MOUSE	2	sp|P43276|H15_MOUSE	sp|P43276|H15_MOUSE	sp|P43276|H15_MOUSE Histone H1.5 OS=Mus musculus OX=10090 GN=Hist1h1b PE=1 SV=2	0.499983	0	1.58e-35	131.48	102.94	131.48	0.489972	0	1.94e-13	90.348																	0.350633	0	4.6e-06	65.943	0.380468	0	5.45e-06	64.507	0.499983	0	1.58e-35	131.48	0.493147	0	2.06e-09	84.14
sp|P43276|H15_MOUSE	18	sp|P43276|H15_MOUSE	sp|P43276|H15_MOUSE	sp|P43276|H15_MOUSE Histone H1.5 OS=Mus musculus OX=10090 GN=Hist1h1b PE=1 SV=2	0.999427	32.5787	4.49e-26	113.63	90.832	68.207					0.948518	13.5482	1.23e-24	109.42	0.847862	7.61883	3.45e-24	105.68	0.996343	24.789	4.8e-20	102.07													0.992525	22.0688	1.72e-05	51.539	0.950586	13.775	0.00028139	42.973	0.948736	16.9432	9.63e-06
sp|P43277|H13_MOUSE	2	sp|P43277|H13_MOUSE	sp|P43277|H13_MOUSE	sp|P43277|H13_MOUSE Histone H1.3 OS=Mus musculus OX=10090 GN=Hist1h1d PE=1 SV=2	0.80698	6.55555	6.92e-09	73.649	69.543	40.104																									0.778419	5.4568	6.92e-09	73.649	0.499999	0	3.05e-07	60.472	0.80698	6.55555	0.000486156	40.104	0.499869	0	2.4e-05
sp|P45481|CBP_MOUSE	2064	sp|P45481|CBP_MOUSE	sp|P45481|CBP_MOUSE	sp|P45481|CBP_MOUSE CREB-binding protein OS=Mus musculus OX=10090 GN=Crebbp PE=1 SV=3	0.998559	28.4918	0.000104122	117.79	96.563	117.79	0.992277	21.1682	0.000587591	109.66	0.98873	19.7243	0.00227886	95.018	0.987806	19.5872	0.00285773	83.314					0.944186	12.2966	0.00090731	103.88																	0.987778	19.5872	0.00285773
sp|P46414|CDN1B_MOUSE	10	sp|P46414|CDN1B_MOUSE	sp|P46414|CDN1B_MOUSE	sp|P46414|CDN1B_MOUSE Cyclin-dependent kinase inhibitor 1B OS=Mus musculus OX=10090 GN=Cdkn1b PE=1 SV=2	0.991386	23.3226	0.00264785	81.799	44.208	81.799
sp|P46467|VPS4B_MOUSE	92	sp|P46467|VPS4B_MOUSE	sp|P46467|VPS4B_MOUSE	sp|P46467|VPS4B_MOUSE Vacuolar protein sorting-associated protein 4B OS=Mus musculus OX=10090 GN=Vps4b PE=1 SV=2	0.499759	0	7.81e-08	48.685	41.962	48.685					0.498678	0	1.82e-05	40.404																									0.498698	0	1.19e-05	40.756
sp|P46467|VPS4B_MOUSE	102	sp|P46467|VPS4B_MOUSE	sp|P46467|VPS4B_MOUSE	sp|P46467|VPS4B_MOUSE Vacuolar protein sorting-associated protein 4B OS=Mus musculus OX=10090 GN=Vps4b PE=1 SV=2	0.999899	40.3449	2.51e-56	115.18	102.33	115.18	0.985149	18.3904	1.48e-19	73.817	0.999809	37.8423	3.01e-45	107.2	0.999167	33.8007	3.06e-23	82.157	0.932086	11.5643	4.37e-17	66.879					0.998304	28.5729	7.05e-23	81.242	0.998674	30.5872	2.18e-23	85.745	0.999899	40.3449	2.51e-56	115.18	0.985584	18.4862	2.99e-17	68.516	0.995854	24.0951	7.05e-23
sp|P46938|YAP1_MOUSE	112	sp|P46938|YAP1_MOUSE	sp|P46938|YAP1_MOUSE	sp|P46938|YAP1_MOUSE Transcriptional coactivator YAP1 OS=Mus musculus OX=10090 GN=Yap1 PE=1 SV=2	0.489915	0	6.94e-44	75.248	65.452	50.123	0.489915	0	1.47e-16	50.123																																	0.452614	0	4.09e-24
sp|P46938|YAP1_MOUSE	113	sp|P46938|YAP1_MOUSE	sp|P46938|YAP1_MOUSE	sp|P46938|YAP1_MOUSE Transcriptional coactivator YAP1 OS=Mus musculus OX=10090 GN=Yap1 PE=1 SV=2	0.489915	0	6.94e-44	75.248	65.452	50.123	0.489915	0	1.47e-16	50.123																																	0.452614	0	4.09e-24
sp|P46938|YAP1_MOUSE	46	sp|P46938|YAP1_MOUSE	sp|P46938|YAP1_MOUSE	sp|P46938|YAP1_MOUSE Transcriptional coactivator YAP1 OS=Mus musculus OX=10090 GN=Yap1 PE=1 SV=2	0.991973	20.9197	6.22e-21	123.38	107.84	114.74					0.971722	15.361	0.00295798	57.328					0.5	0	0.00563982	54.143									0.896811	9.39068	7.7e-16	103.21	0.92324	10.8018	0.000145518	73.022
sp|P46938|YAP1_MOUSE	94	sp|P46938|YAP1_MOUSE	sp|P46938|YAP1_MOUSE	sp|P46938|YAP1_MOUSE Transcriptional coactivator YAP1 OS=Mus musculus OX=10090 GN=Yap1 PE=1 SV=2	0.955101	13.2785	1.85e-87	145.88	130.87	145.88	0.466321	0	1.82e-05	74.12	0.703703	3.77017	2.22e-18	114.29	0.491105	2.45377	0.00130082	51.337	0.936326	11.6898	3.43e-18	111.57	0.333217	0	0.000970926	48.883	0.757841	4.96038	5.18e-17	107.57	0.942353	12.1379	2.32e-17	109.83	0.333277	0	0.00127471	51.495	0.333306	0	0.000481951	56.407	0.935991	11.6508	5.33e-27
sp|P47199|QOR_MOUSE	26	sp|P47199|QOR_MOUSE	sp|P47199|QOR_MOUSE	sp|P47199|QOR_MOUSE Quinone oxidoreductase OS=Mus musculus OX=10090 GN=Cryz PE=1 SV=1	0.988522	19.3511	0.00110528	52.522	45.329	52.522	0.988522	19.3511	0.00110528	52.522
sp|P47199|QOR_MOUSE	35	sp|P47199|QOR_MOUSE	sp|P47199|QOR_MOUSE	sp|P47199|QOR_MOUSE Quinone oxidoreductase OS=Mus musculus OX=10090 GN=Cryz PE=1 SV=1	0.99965	34.5563	0.000316211	59.996	52.803	59.996	0.981148	17.1639	0.00260204	44.878									0.99965	34.5563	0.000316211	59.996					0.949286	12.7227	0.00220337	46.595	0.942185	12.1209	0.00273344	44.312
sp|P47713|PA24A_MOUSE	723	sp|P47713|PA24A_MOUSE	sp|P47713|PA24A_MOUSE	sp|P47713|PA24A_MOUSE Cytosolic phospholipase A2 OS=Mus musculus OX=10090 GN=Pla2g4a PE=1 SV=1	0.568546	1.29789	0.00578616	46.027	29.147	46.027
sp|P47713|PA24A_MOUSE	726	sp|P47713|PA24A_MOUSE	sp|P47713|PA24A_MOUSE	sp|P47713|PA24A_MOUSE Cytosolic phospholipase A2 OS=Mus musculus OX=10090 GN=Pla2g4a PE=1 SV=1	0.997215	26.7964	1.33e-17	112.32	91.665	81.807																									0.70616	4.06229	0.00376671	50.425									0.997215	26.7964	6.64e-07
sp|P47754|CAZA2_MOUSE	9	sp|P47754|CAZA2_MOUSE	sp|P47754|CAZA2_MOUSE	sp|P47754|CAZA2_MOUSE F-actin-capping protein subunit alpha-2 OS=Mus musculus OX=10090 GN=Capza2 PE=1 SV=3	1	191.05	2.21e-84	191.05	166.2	191.05	1	166.62	1.54e-43	166.62	1	151.781	1.11e-25	151.78	1	164.334	3.31e-34	164.33									1	191.05	2.21e-84	191.05	1	132.473	1.43e-12	132.47	1	141.315	7.69e-16	141.32	1	138.02	2.39e-15	138.02
sp|P47809|MP2K4_MOUSE	78	sp|P47809|MP2K4_MOUSE	sp|P47809|MP2K4_MOUSE	sp|P47809|MP2K4_MOUSE Dual specificity mitogen-activated protein kinase kinase 4 OS=Mus musculus OX=10090 GN=Map2k4 PE=1 SV=2	0.917113	10.6326	0.0144642	52.599	32.837	52.599																									0.917113	10.6326	0.0144642	52.599
sp|P47856|GFPT1_MOUSE	259	sp|P47856|GFPT1_MOUSE	sp|P47856|GFPT1_MOUSE	sp|P47856|GFPT1_MOUSE Glutamine--fructose-6-phosphate aminotransferase [isomerizing] 1 OS=Mus musculus OX=10090 GN=Gfpt1 PE=1 SV=3	0.955748	14.6753	9.26e-24	151.7	126.04	149.69	0.933412	11.651	9.46e-18	145.83	0.955748	14.6753	2.04e-18	149.69	0.785774	5.82721	9.46e-18	145.83	0.927753	12.3922	2.01e-14	142.38	0.893615	10.0698	1.75e-05	118.24	0.931583	12.6665	9.5e-18	145.81	0.882413	9.51643	5.76e-05	115.69	0.554195	1.48582	0.000511195	98.942	0.478613	0	3.09e-06	119.16	0.856881	7.95518	5.37e-18
sp|P47911|RL6_MOUSE	21	sp|P47911|RL6_MOUSE	sp|P47911|RL6_MOUSE	sp|P47911|RL6_MOUSE 60S ribosomal protein L6 OS=Mus musculus OX=10090 GN=Rpl6 PE=1 SV=3	1	72.2584	0.000445454	94.09	69.237	94.09													1	72.2584	0.000445454	94.09																					0.999999	60.8305	0.000556276
sp|P47955|RLA1_MOUSE	101	sp|P47955|RLA1_MOUSE	sp|P47955|RLA1_MOUSE	sp|P47955|RLA1_MOUSE 60S acidic ribosomal protein P1 OS=Mus musculus OX=10090 GN=Rplp1 PE=1 SV=1	0.99998	46.9729	3.48e-286	246.95	233.95	235.24	0.997269	25.6248	1.26e-203	229.16	0.999497	32.9813	8.35e-51	153.75	0.99956	33.5644	3.87e-286	246.27	0.997018	25.2423	1.76e-202	224.64	0.996192	24.1768	0.00178462	61.732	0.993292	21.7048	2.34e-156	212.32	0.999153	30.7162	6.83e-42	148.52	0.999368	31.9867	1.13e-155	206.8	0.9998	36.9859	2.38e-71	167.28	0.977598	16.3987	1.3e-15
sp|P47955|RLA1_MOUSE	104	sp|P47955|RLA1_MOUSE	sp|P47955|RLA1_MOUSE	sp|P47955|RLA1_MOUSE 60S acidic ribosomal protein P1 OS=Mus musculus OX=10090 GN=Rplp1 PE=1 SV=1	0.999493	32.9501	3.21e-156	211.78	195.94	179.81																	0.999493	32.9501	6.11e-85	179.81
sp|P47963|RL13_MOUSE	139	sp|P47963|RL13_MOUSE	sp|P47963|RL13_MOUSE	sp|P47963|RL13_MOUSE 60S ribosomal protein L13 OS=Mus musculus OX=10090 GN=Rpl13 PE=1 SV=3	0.849777	7.52567	8.06e-118	213.99	128.63	213.99									0.714671	3.9876	6.4e-13	119.27													0.849777	7.52567	8.06e-118	213.99	0.673572	3.14597	4.13e-05	107.06					0.5	0	9.99e-65
sp|P47963|RL13_MOUSE	140	sp|P47963|RL13_MOUSE	sp|P47963|RL13_MOUSE	sp|P47963|RL13_MOUSE 60S ribosomal protein L13 OS=Mus musculus OX=10090 GN=Rpl13 PE=1 SV=3	0.982759	17.5588	2.17e-139	223.36	145.98	194.98	0.609656	1.93638	1.17e-38	177.42	0.978666	16.6157	2.17e-139	223.36	0.814698	6.43115	1.12e-19	160.18	0.980546	17.0246	2.06e-120	185.2					0.795821	5.90804	7.16e-51	185.57					0.794609	5.87571	1.55e-38	175.88	0.895378	9.32385	7.04e-81	202.61	0.5	0	9.99e-65
sp|P48193|41_MOUSE	668	sp|P48193|41_MOUSE	sp|P48193|41_MOUSE	sp|P48193|41_MOUSE Protein 4.1 OS=Mus musculus OX=10090 GN=Epb41 PE=1 SV=2	0.999988	49.2285	0.00234148	52.162	38.707	52.162
sp|P48193|41_MOUSE	543	sp|P48193|41_MOUSE	sp|P48193|41_MOUSE	sp|P48193|41_MOUSE Protein 4.1 OS=Mus musculus OX=10090 GN=Epb41 PE=1 SV=2	1	75.4182	0.00168501	84.468	68.266	84.468									1	75.4182	0.00168501	84.468
sp|P48193|41_MOUSE	856	sp|P48193|41_MOUSE	sp|P48193|41_MOUSE	sp|P48193|41_MOUSE Protein 4.1 OS=Mus musculus OX=10090 GN=Epb41 PE=1 SV=2	0.999989	49.6394	0.00185261	90.731	78.938	90.731									0.996549	24.606	0.0330096	63.624					0.985813	18.4191	0.0420913	55.401	0.999908	40.3443	0.0115572	71.219					0.999989	49.6394	0.00185261	90.731
sp|P48678|LMNA_MOUSE	403	sp|P48678|LMNA_MOUSE	sp|P48678|LMNA_MOUSE	sp|P48678|LMNA_MOUSE Prelamin-A/C OS=Mus musculus OX=10090 GN=Lmna PE=1 SV=2	0.497244	0	2.53e-11	112.24	90.362	84.41									0.446992	0	0.00100126	71.176	0.471272	0	3.45e-08	92.925									0.438184	0	0.00040385	75.088	0.3642	0	0.00109854	58.339	0.468544	0	0.00302031	66.262
sp|P48678|LMNA_MOUSE	404	sp|P48678|LMNA_MOUSE	sp|P48678|LMNA_MOUSE	sp|P48678|LMNA_MOUSE Prelamin-A/C OS=Mus musculus OX=10090 GN=Lmna PE=1 SV=2	0.978288	17.3016	4.95e-26	141.55	122.24	141.55					0.91051	11.2686	2.6e-10	105.46	0.446992	0	0.00100126	71.176	0.471272	0	3.45e-08	92.925					0.951138	15.3963	2.74e-11	111.64	0.509119	4.4218	0.00040385	75.088	0.797186	6.38951	3.66e-10	102.64	0.468544	0	0.00302031	66.262	0.809263	6.38951	3.66e-10
sp|P48678|LMNA_MOUSE	406	sp|P48678|LMNA_MOUSE	sp|P48678|LMNA_MOUSE	sp|P48678|LMNA_MOUSE Prelamin-A/C OS=Mus musculus OX=10090 GN=Lmna PE=1 SV=2	0.262589	0	0.00110292	58.29	37.452	58.29													0.262589	0	0.00110292	58.29
sp|P48678|LMNA_MOUSE	407	sp|P48678|LMNA_MOUSE	sp|P48678|LMNA_MOUSE	sp|P48678|LMNA_MOUSE Prelamin-A/C OS=Mus musculus OX=10090 GN=Lmna PE=1 SV=2	0.321538	0.915366	0.000650623	59.502	41.996	53.924													0.262589	0	0.00110292	58.29
sp|P48678|LMNA_MOUSE	390	sp|P48678|LMNA_MOUSE	sp|P48678|LMNA_MOUSE	sp|P48678|LMNA_MOUSE Prelamin-A/C OS=Mus musculus OX=10090 GN=Lmna PE=1 SV=2	0.999983	47.8219	2.57e-170	236.5	198.71	236.5	0.998259	27.6019	0.000331307	107.85	0.998888	29.6099	2.09e-06	136.7	0.783873	5.65158	0.000737053	101.72	0.997766	26.5106	5.17e-86	203.61									0.999123	30.5673	9.78e-70	196.15	0.98045	17.0265	1.01e-54	184.87	0.985078	18.2925	7.42e-05	117.79	0.996894	25.0753	8.44e-86
sp|P48678|LMNA_MOUSE	392	sp|P48678|LMNA_MOUSE	sp|P48678|LMNA_MOUSE	sp|P48678|LMNA_MOUSE Prelamin-A/C OS=Mus musculus OX=10090 GN=Lmna PE=1 SV=2	0.841513	7.56633	0.00349264	77.64	43.774	44.511																									0.594861	1.67979	0.00349264	77.64	0.832293	7.01353	0.0183937	49.483
sp|P48678|LMNA_MOUSE	22	sp|P48678|LMNA_MOUSE	sp|P48678|LMNA_MOUSE	sp|P48678|LMNA_MOUSE Prelamin-A/C OS=Mus musculus OX=10090 GN=Lmna PE=1 SV=2	0.869402	8.36999	3.36e-68	184.17	144.16	56.482	0.818522	6.7422	5.98e-09	126.71	0.868002	8.19965	1.09e-07	119.32	0.86344	8.17096	1.6e-05	108.71	0.805432	6.20387	4.47e-15	141.34					0.822663	6.77119	5.13e-12	133.48	0.824316	6.7422	5.98e-09	126.71	0.850787	7.56883	3.03e-19	148.57	0.825385	6.77119	5.13e-12	133.48	0.851394	7.5988	9.46e-19
sp|P48722|HS74L_MOUSE	190	sp|P48722|HS74L_MOUSE	sp|P48722|HS74L_MOUSE	sp|P48722|HS74L_MOUSE Heat shock 70 kDa protein 4L OS=Mus musculus OX=10090 GN=Hspa4l PE=1 SV=2	1	81.2963	2.8e-06	106.36	49.075	81.296					1	87.1812	0.00891612	87.181	1	98.4581	0.00686063	98.458	1	87.1812	0.00891612	87.181					1	87.1812	0.00891612	87.181	1	81.2963	0.0138201	81.296	1	94.1145	0.00946921	94.114	1	84.4978	0.0111522	84.498	1	103.563	2.8e-06
sp|P48758|CBR1_MOUSE	30	sp|P48758|CBR1_MOUSE	sp|P48758|CBR1_MOUSE	sp|P48758|CBR1_MOUSE Carbonyl reductase [NADPH] 1 OS=Mus musculus OX=10090 GN=Cbr1 PE=1 SV=3	1	92.1118	1.09e-69	195.94	160.11	92.112																																					1	195.941	1.09e-69
sp|P48758|CBR1_MOUSE	2	sp|P48758|CBR1_MOUSE	sp|P48758|CBR1_MOUSE	sp|P48758|CBR1_MOUSE Carbonyl reductase [NADPH] 1 OS=Mus musculus OX=10090 GN=Cbr1 PE=1 SV=3	0.692223	4.18514	1.85e-69	188.19	128.03	188.19					0.3333	0	0.00324854	54.898	0.333333	0	2.29e-15	138.21																					0.333333	0	8.4e-06	95.981	0.333333	0	4.55e-44
sp|P48758|CBR1_MOUSE	3	sp|P48758|CBR1_MOUSE	sp|P48758|CBR1_MOUSE	sp|P48758|CBR1_MOUSE Carbonyl reductase [NADPH] 1 OS=Mus musculus OX=10090 GN=Cbr1 PE=1 SV=3	0.333333	0	4.55e-44	172.09	110.98	138.21					0.3333	0	0.00324854	54.898	0.333333	0	2.29e-15	138.21																					0.333333	0	8.4e-06	95.981	0.333333	0	4.55e-44
sp|P48758|CBR1_MOUSE	4	sp|P48758|CBR1_MOUSE	sp|P48758|CBR1_MOUSE	sp|P48758|CBR1_MOUSE Carbonyl reductase [NADPH] 1 OS=Mus musculus OX=10090 GN=Cbr1 PE=1 SV=3	0.41224	1.4698	4.55e-44	172.09	110.98	137.8					0.3333	0	0.00324854	54.898	0.333333	0	2.29e-15	138.21													0.398467	1.22164	9.65e-08	82.925					0.333333	0	8.4e-06	95.981	0.41224	1.4698	4.55e-44
sp|P48774|GSTM5_MOUSE	2	sp|P48774|GSTM5_MOUSE	sp|P48774|GSTM5_MOUSE	sp|P48774|GSTM5_MOUSE Glutathione S-transferase Mu 5 OS=Mus musculus OX=10090 GN=Gstm5 PE=1 SV=1	0.449453	0	0.00445932	45.79	7.4897	45.79																													0.449453	0	0.00445932	45.79
sp|P48774|GSTM5_MOUSE	3	sp|P48774|GSTM5_MOUSE	sp|P48774|GSTM5_MOUSE	sp|P48774|GSTM5_MOUSE Glutathione S-transferase Mu 5 OS=Mus musculus OX=10090 GN=Gstm5 PE=1 SV=1	0.449453	0	0.00445932	45.79	7.4897	45.79																													0.449453	0	0.00445932	45.79
sp|P48962|ADT1_MOUSE	149	sp|P48962|ADT1_MOUSE	sp|P48962|ADT1_MOUSE	sp|P48962|ADT1_MOUSE ADP/ATP translocase 1 OS=Mus musculus OX=10090 GN=Slc25a4 PE=1 SV=4	0.517447	0.303211	0.00127784	83.617	58.763	83.617																									0.517447	0.303211	0.00127784	83.617
sp|P49117|NR2C2_MOUSE	325	sp|P49117|NR2C2_MOUSE	sp|P49117|NR2C2_MOUSE	sp|P49117|NR2C2_MOUSE Nuclear receptor subfamily 2 group C member 2 OS=Mus musculus OX=10090 GN=Nr2c2 PE=1 SV=1	0.240948	0	2.2e-11	51.844	39.991	51.844																													0.240948	0	2.2e-11	51.844
sp|P49117|NR2C2_MOUSE	327	sp|P49117|NR2C2_MOUSE	sp|P49117|NR2C2_MOUSE	sp|P49117|NR2C2_MOUSE Nuclear receptor subfamily 2 group C member 2 OS=Mus musculus OX=10090 GN=Nr2c2 PE=1 SV=1	0.240948	0	2.2e-11	51.844	39.991	51.844																													0.240948	0	2.2e-11	51.844
sp|P49117|NR2C2_MOUSE	351	sp|P49117|NR2C2_MOUSE	sp|P49117|NR2C2_MOUSE	sp|P49117|NR2C2_MOUSE Nuclear receptor subfamily 2 group C member 2 OS=Mus musculus OX=10090 GN=Nr2c2 PE=1 SV=1	0.5711	1.2437	1.39e-12	82.037	73.543	72.771													0.499515	0	4.77e-06	53.342	0.499811	0	0.000286366	44.105					0.547866	0.837775	6.15e-06	52.483	0.552584	0.91688	1.39e-12	82.037					0.532923	0.58589	0.000344325
sp|P49312|ROA1_MOUSE	6	sp|P49312|ROA1_MOUSE	sp|P49312|ROA1_MOUSE	sp|P49312|ROA1_MOUSE Heterogeneous nuclear ribonucleoprotein A1 OS=Mus musculus OX=10090 GN=Hnrnpa1 PE=1 SV=2	0.999999	58.789	1e-60	184.76	163.31	184.76	0.999992	50.7986	3.86e-36	167.37	0.999865	38.6839	2.02e-17	155.88	0.99995	42.998	2.82e-19	153.14	0.999949	42.923	7.18e-20	157.23	0.999548	33.4475	2.93e-05	117.08	0.999999	58.789	1e-60	184.76	0.999993	51.6398	1.72e-36	171.26	0.999625	34.2547	1.51e-13	144.8	0.998078	27.1535	9.15e-10	137.93	0.999975	46.1006	2.01e-19
sp|P49586|PCY1A_MOUSE	315	sp|P49586|PCY1A_MOUSE	sp|P49586|PCY1A_MOUSE	sp|P49586|PCY1A_MOUSE Choline-phosphate cytidylyltransferase A OS=Mus musculus OX=10090 GN=Pcyt1a PE=1 SV=1	0.97565	18.0848	0.00303663	43.888	35.179	43.888													0.97565	18.0848	0.00303663	43.888
sp|P49586|PCY1A_MOUSE	319	sp|P49586|PCY1A_MOUSE	sp|P49586|PCY1A_MOUSE	sp|P49586|PCY1A_MOUSE Choline-phosphate cytidylyltransferase A OS=Mus musculus OX=10090 GN=Pcyt1a PE=1 SV=1	0.978116	18.8672	0.00303663	93.111	75.88	43.888													0.978116	18.8672	0.00303663	43.888													0.642164	5.71313	0.00686326	79.148
sp|P49586|PCY1A_MOUSE	321	sp|P49586|PCY1A_MOUSE	sp|P49586|PCY1A_MOUSE	sp|P49586|PCY1A_MOUSE Choline-phosphate cytidylyltransferase A OS=Mus musculus OX=10090 GN=Pcyt1a PE=1 SV=1	0.41378	0	0.00258275	98.105	75.873	98.105													0.41378	0	0.00258275	98.105
sp|P49586|PCY1A_MOUSE	322	sp|P49586|PCY1A_MOUSE	sp|P49586|PCY1A_MOUSE	sp|P49586|PCY1A_MOUSE Choline-phosphate cytidylyltransferase A OS=Mus musculus OX=10090 GN=Pcyt1a PE=1 SV=1	0.46778	0.365141	0.00258275	98.105	75.873	43.888													0.46778	0.365141	0.00258275	98.105
sp|P49586|PCY1A_MOUSE	343	sp|P49586|PCY1A_MOUSE	sp|P49586|PCY1A_MOUSE	sp|P49586|PCY1A_MOUSE Choline-phosphate cytidylyltransferase A OS=Mus musculus OX=10090 GN=Pcyt1a PE=1 SV=1	0.622148	1.13082	5.35e-07	127.76	100.51	88.075	0.584769	1.47343	0.000174975	115.78	0.585034	1.51576	6.88e-05	117.7	0.622148	1.13082	0.000417703	110.53	0.593845	1.63787	8.65e-06	121.5	0.598115	1.718	0.000888613	100.73	0.586897	1.52653	8.65e-06	121.5	0.599019	1.55265	5.35e-07	127.76	0.565526	1.15054	8.65e-06	121.5	0.588133	1.57037	0.000109439	116.63	0.581317	1.42975	0.000174975
sp|P49586|PCY1A_MOUSE	346	sp|P49586|PCY1A_MOUSE	sp|P49586|PCY1A_MOUSE	sp|P49586|PCY1A_MOUSE Choline-phosphate cytidylyltransferase A OS=Mus musculus OX=10090 GN=Pcyt1a PE=1 SV=1	0.719259	5.503	6.88e-05	117.7	100.11	74.475	0.688546	4.57033	0.00131345	96.866	0.635643	4.45105	6.88e-05	117.7	0.700855	4.04757	0.000823372	101.32	0.474295	0.206799	0.000282637	112.08					0.674091	4.16003	0.000426962	107.99
sp|P49586|PCY1A_MOUSE	347	sp|P49586|PCY1A_MOUSE	sp|P49586|PCY1A_MOUSE	sp|P49586|PCY1A_MOUSE Choline-phosphate cytidylyltransferase A OS=Mus musculus OX=10090 GN=Pcyt1a PE=1 SV=1	0.97188	17.4689	0.000109439	116.63	95.596	94.673	0.721082	4.56155	0.000445333	107.46	0.752411	5.25867	0.000238149	113.25					0.762178	5.17544	0.00126603	97.297	0.849489	8.653	0.000888613	100.73	0.947251	15.6938	0.000623775	103.13	0.740499	6.68876	0.00142418	94.781	0.753814	6.01483	0.00140402	94.09	0.85526	8.64073	0.000109439	116.63	0.97188	17.4689	0.00123468
sp|P50136|ODBA_MOUSE	334	sp|P50136|ODBA_MOUSE	sp|P50136|ODBA_MOUSE	sp|P50136|ODBA_MOUSE 2-oxoisovalerate dehydrogenase subunit alpha, mitochondrial OS=Mus musculus OX=10090 GN=Bckdha PE=1 SV=1	0.993344	22.2844	3.61e-121	209.6	192.62	169.92	0.97103	15.2639	4.7e-102	202.01	0.706718	6.86285	0.00720373	47.916					0.982173	18.2575	4.98e-34	162.79	0.873529	9.0128	0.000251604	74.12					0.993344	22.2844	7.77e-44	169.92	0.968213	15.6374	7.13e-07	115.38					0.972981	15.6324	3.64e-12
sp|P50136|ODBA_MOUSE	336	sp|P50136|ODBA_MOUSE	sp|P50136|ODBA_MOUSE	sp|P50136|ODBA_MOUSE 2-oxoisovalerate dehydrogenase subunit alpha, mitochondrial OS=Mus musculus OX=10090 GN=Bckdha PE=1 SV=1	0.382698	0.939087	5.83e-05	48.14	35.373	48.14	0.36209	0.605008	5.83e-05	45.22
sp|P50136|ODBA_MOUSE	344	sp|P50136|ODBA_MOUSE	sp|P50136|ODBA_MOUSE	sp|P50136|ODBA_MOUSE 2-oxoisovalerate dehydrogenase subunit alpha, mitochondrial OS=Mus musculus OX=10090 GN=Bckdha PE=1 SV=1	1	105.542	3.02e-51	153.21	121.05	131.12	1	105.542	2.18e-13	131.12	1	96.2735	0.00100404	111.86	1	91.9495	0.000855531	113.22	1	86.6692	0.000807132	113.67	1	96.799	0.000677849	114.86	1	97.4671	0.000631837	115.29	1	87.8375	0.000600677	115.57	1	78.4678	0.00255527	100.55	1	77.0027	0.00305891	88.596	1	91.931	0.000838773
sp|P50580|PA2G4_MOUSE	2	sp|P50580|PA2G4_MOUSE	sp|P50580|PA2G4_MOUSE	sp|P50580|PA2G4_MOUSE Proliferation-associated protein 2G4 OS=Mus musculus OX=10090 GN=Pa2g4 PE=1 SV=3	0.999954	43.5488	2.06e-05	63.165	57.956	60.036	0.999954	43.5488	4.05e-05	60.036	0.998614	28.6096	0.000206261	52.909	0.999464	33.141	0.000539795	46.178	0.997475	26.0946	2.06e-05	63.165	0.990049	20.0534	0.000806363	42.041	0.999875	39.1054	4.48e-05	59.356	0.998206	27.7152	0.000614976	45.011									0.993325	21.7321	4.48e-05
sp|P51125|ICAL_MOUSE	442	sp|P51125|ICAL_MOUSE	sp|P51125|ICAL_MOUSE	sp|P51125|ICAL_MOUSE Calpastatin OS=Mus musculus OX=10090 GN=Cast PE=1 SV=2	0.498366	0.699131	0.000649309	70.98	56.822	70.98																																	0.333204	0	0.0383127	42.556	0.405229	0	0.0130672
sp|P51125|ICAL_MOUSE	444	sp|P51125|ICAL_MOUSE	sp|P51125|ICAL_MOUSE	sp|P51125|ICAL_MOUSE Calpastatin OS=Mus musculus OX=10090 GN=Cast PE=1 SV=2	0.922481	10.7981	7.36e-26	133.14	110.33	133.14													0.896503	9.83262	5.14e-10	90.367									0.81808	9.25988	0.0256723	47.288	0.875203	10.9573	0.000119248	77.754	0.333204	0	0.0383127	42.556	0.405229	0	0.0130672
sp|P51125|ICAL_MOUSE	446	sp|P51125|ICAL_MOUSE	sp|P51125|ICAL_MOUSE	sp|P51125|ICAL_MOUSE Calpastatin OS=Mus musculus OX=10090 GN=Cast PE=1 SV=2	0.482807	0	0.00195483	64.878	52.732	64.878																																	0.333204	0	0.0383127	42.556	0.333323	0	0.0130672
sp|P51125|ICAL_MOUSE	11	sp|P51125|ICAL_MOUSE	sp|P51125|ICAL_MOUSE	sp|P51125|ICAL_MOUSE Calpastatin OS=Mus musculus OX=10090 GN=Cast PE=1 SV=2	0.998202	27.445	2.62e-06	90.385	77.508	90.385													0.987823	19.1572	0.000148644	72.676					0.989145	20.9637	0.00414005	48.288	0.942518	12.2264	0.00145097	56.036	0.991878	21.1337	0.000734467	64.249	0.969447	16.8954	0.000854813	62.739	0.987419	19.3793	0.000723247
sp|P51125|ICAL_MOUSE	15	sp|P51125|ICAL_MOUSE	sp|P51125|ICAL_MOUSE	sp|P51125|ICAL_MOUSE Calpastatin OS=Mus musculus OX=10090 GN=Cast PE=1 SV=2	0.594264	1.66384	0.000376907	69.081	53.557	69.081
sp|P51150|RAB7A_MOUSE	72	sp|P51150|RAB7A_MOUSE	sp|P51150|RAB7A_MOUSE	sp|P51150|RAB7A_MOUSE Ras-related protein Rab-7a OS=Mus musculus OX=10090 GN=Rab7a PE=1 SV=2	1	169.182	2.42e-80	200.71	164.02	188.28	1	130.491	1.57e-13	157.75	1	125.751	8.98e-06	141.95	1	116.814	0.000657484	129.85	1	147.737	9.87e-20	163.94	1	101.495	0.000370253	117.7	1	119.395	6e-05	136.63	1	120.432	6e-05	136.63	1	147.737	9.87e-20	163.94	1	116.576	0.000327029	132.78	1	142.82	1.17e-13
sp|P51174|ACADL_MOUSE	54	sp|P51174|ACADL_MOUSE	sp|P51174|ACADL_MOUSE	sp|P51174|ACADL_MOUSE Long-chain specific acyl-CoA dehydrogenase, mitochondrial OS=Mus musculus OX=10090 GN=Acadl PE=1 SV=2	0.761398	5.03937	6.03e-08	145.34	118.21	145.34	0.5	0	0.000779386	113.93																					0.5	0	0.000281825	120.09	0.593595	1.64532	0.00232988	102.52					0.65178	2.72247	0.00305962
sp|P51174|ACADL_MOUSE	55	sp|P51174|ACADL_MOUSE	sp|P51174|ACADL_MOUSE	sp|P51174|ACADL_MOUSE Long-chain specific acyl-CoA dehydrogenase, mitochondrial OS=Mus musculus OX=10090 GN=Acadl PE=1 SV=2	0.990047	19.9771	2.24e-13	127.76	106.82	127.76	0.5	0	0.000779386	113.93									0.890038	9.08165	2.24e-13	121.83									0.5	0	0.000281825	120.09
sp|P51432|PLCB3_MOUSE	1105	sp|P51432|PLCB3_MOUSE	sp|P51432|PLCB3_MOUSE	sp|P51432|PLCB3_MOUSE 1-phosphatidylinositol 4,5-bisphosphate phosphodiesterase beta-3 OS=Mus musculus OX=10090 GN=Plcb3 PE=1 SV=2	0.99962	34.1981	1.3e-37	141.1	75.468	83.358	0.62918	2.29613	0.00206353	72.848																									0.99962	34.1981	0.00153291	83.358
sp|P51432|PLCB3_MOUSE	1107	sp|P51432|PLCB3_MOUSE	sp|P51432|PLCB3_MOUSE	sp|P51432|PLCB3_MOUSE 1-phosphatidylinositol 4,5-bisphosphate phosphodiesterase beta-3 OS=Mus musculus OX=10090 GN=Plcb3 PE=1 SV=2	0.689102	3.45665	1.23e-05	119.27	53.648	112.85																									0.689102	3.45665	0.000140849	112.85
sp|P51612|XPC_MOUSE	93	sp|P51612|XPC_MOUSE	sp|P51612|XPC_MOUSE	sp|P51612|XPC_MOUSE DNA repair protein complementing XP-C cells homolog OS=Mus musculus OX=10090 GN=Xpc PE=1 SV=2	0.999943	42.4282	3.91e-16	96.016	79.834	81.317	0.999841	37.9838	2.06e-05	73.405	0.999831	37.7158	5.26e-08	85.945	0.999942	42.402	3.27e-11	88.755	0.999884	39.3547	5.3e-08	85.932					0.999867	38.7485	3.77e-07	79.837	0.999943	42.4282	1.87e-07	81.317	0.999875	39.0458	2.16e-07	80.303	0.997865	26.6964	0.00168214	49.106	0.996209	24.1965	0.000109154
sp|P51612|XPC_MOUSE	875	sp|P51612|XPC_MOUSE	sp|P51612|XPC_MOUSE	sp|P51612|XPC_MOUSE DNA repair protein complementing XP-C cells homolog OS=Mus musculus OX=10090 GN=Xpc PE=1 SV=2	0.999712	38.0358	3.01e-56	107.19	99.828	106.11													0.999207	32.9137	3.01e-56	107.19	0.999712	38.0358	3.79e-56	106.11
sp|P51612|XPC_MOUSE	876	sp|P51612|XPC_MOUSE	sp|P51612|XPC_MOUSE	sp|P51612|XPC_MOUSE DNA repair protein complementing XP-C cells homolog OS=Mus musculus OX=10090 GN=Xpc PE=1 SV=2	0.999712	38.0358	3.01e-56	107.19	99.828	106.11													0.999207	32.9137	3.01e-56	107.19	0.999712	38.0358	3.79e-56	106.11
sp|P51660|DHB4_MOUSE	3	sp|P51660|DHB4_MOUSE	sp|P51660|DHB4_MOUSE	sp|P51660|DHB4_MOUSE Peroxisomal multifunctional enzyme type 2 OS=Mus musculus OX=10090 GN=Hsd17b4 PE=1 SV=3	1	129.889	2.43e-06	138.36	100.06	129.89	1	73.7813	0.000269327	104.43	1	87.7889	4.73e-05	113.46	1	72.434	0.000153987	108.31	1	108.431	2.43e-06	138.36	1	70.1001	4.75e-05	113.44	1	67.2066	1.73e-05	129.89	1	119.335	4.68e-06	119.34	1	76.2278	1.13e-05	132.25	1	65.6266	9.23e-05	110.39	1	129.877	1.73e-05
sp|P51660|DHB4_MOUSE	304	sp|P51660|DHB4_MOUSE	sp|P51660|DHB4_MOUSE	sp|P51660|DHB4_MOUSE Peroxisomal multifunctional enzyme type 2 OS=Mus musculus OX=10090 GN=Hsd17b4 PE=1 SV=3	0.318244	1.46324	9.74e-33	81.068	70.315	61.602	0.318244	1.46324	3.12e-17	61.602									0.261814	0.353581	1.93e-08	46.66									0.270977	0.473727	9.74e-29	74.748
sp|P51660|DHB4_MOUSE	308	sp|P51660|DHB4_MOUSE	sp|P51660|DHB4_MOUSE	sp|P51660|DHB4_MOUSE Peroxisomal multifunctional enzyme type 2 OS=Mus musculus OX=10090 GN=Hsd17b4 PE=1 SV=3	0.299653	0	9.74e-33	81.068	70.315	53.089																													0.288187	0	8.69e-08	40.625
sp|P51660|DHB4_MOUSE	313	sp|P51660|DHB4_MOUSE	sp|P51660|DHB4_MOUSE	sp|P51660|DHB4_MOUSE Peroxisomal multifunctional enzyme type 2 OS=Mus musculus OX=10090 GN=Hsd17b4 PE=1 SV=3	0.299653	0	9.74e-33	81.068	70.315	53.089																													0.288187	0	8.69e-08	40.625
sp|P51830|ADCY9_MOUSE	610	sp|P51830|ADCY9_MOUSE	sp|P51830|ADCY9_MOUSE	sp|P51830|ADCY9_MOUSE Adenylate cyclase type 9 OS=Mus musculus OX=10090 GN=Adcy9 PE=1 SV=1	0.744716	5.22355	1.81e-10	89.936	74.118	89.936					0.690996	4.12209	2.12e-10	88.951
sp|P51830|ADCY9_MOUSE	613	sp|P51830|ADCY9_MOUSE	sp|P51830|ADCY9_MOUSE	sp|P51830|ADCY9_MOUSE Adenylate cyclase type 9 OS=Mus musculus OX=10090 GN=Adcy9 PE=1 SV=1	0.987857	19.3196	2.28e-51	156.67	133.19	113.33	0.987857	19.3196	1.78e-17	113.33					0.611084	4.14459	5.15e-11	94.01	0.668283	3.83855	8.76e-26	127.88	0.821841	9.72222	2.32e-10	88.319	0.9354	13.886	1.62e-15	99.891	0.882749	9.05246	7.88e-17	110.74	0.938722	12.589	1.83e-15	99.044	0.977687	19.0057	1.16e-15	101.67	0.970057	17.8543	4.19e-33
sp|P51859|HDGF_MOUSE	165	sp|P51859|HDGF_MOUSE	sp|P51859|HDGF_MOUSE	sp|P51859|HDGF_MOUSE Hepatoma-derived growth factor OS=Mus musculus OX=10090 GN=Hdgf PE=1 SV=2	1	63.7088	2.12e-66	172.13	154.76	63.709	1	55.6556	1.55e-19	162.49	1	110.347	2.96e-17	158.4	1	99.566	2.12e-66	172.13	1	126.77	5.36e-28	169.89	1	63.7088	3.19e-06	138.45	1	63.7088	3.97e-28	171.05	1	85.6194	2.3e-19	160.52	1	107.074	4.12e-14	158.4	1	55.6556	2.3e-19	160.52	1	63.1281	1.84e-22
sp|P51859|HDGF_MOUSE	128	sp|P51859|HDGF_MOUSE	sp|P51859|HDGF_MOUSE	sp|P51859|HDGF_MOUSE Hepatoma-derived growth factor OS=Mus musculus OX=10090 GN=Hdgf PE=1 SV=2	0.705866	0.791461	3.68e-08	63.454	55.166	63.454	0.685301	0.369565	0.0011112	40.381									0.705866	0.791461	3.68e-08	63.454
sp|P51859|HDGF_MOUSE	132	sp|P51859|HDGF_MOUSE	sp|P51859|HDGF_MOUSE	sp|P51859|HDGF_MOUSE Hepatoma-derived growth factor OS=Mus musculus OX=10090 GN=Hdgf PE=1 SV=2	0.990542	20.1612	7.35e-243	247.17	195.89	62.1	0.977093	16.2561	3.42e-08	71.427	0.982399	17.389	1.68e-07	66.045					0.912929	9.77034	3.68e-08	63.454	0.990542	20.1612	4.78e-07	62.1
sp|P51859|HDGF_MOUSE	133	sp|P51859|HDGF_MOUSE	sp|P51859|HDGF_MOUSE	sp|P51859|HDGF_MOUSE Hepatoma-derived growth factor OS=Mus musculus OX=10090 GN=Hdgf PE=1 SV=2	0.991026	20.3891	7.35e-243	247.17	180.06	62.1	0.990252	19.9668	3.42e-08	71.427	0.982399	17.389	1.68e-07	118.76	0.829332	6.86578	3.43e-42	169.79	0.912929	9.77034	3.68e-08	63.454	0.991026	20.3891	4.78e-07	62.1	0.771534	6.23113	0.00189351	66.393
sp|P51859|HDGF_MOUSE	199	sp|P51859|HDGF_MOUSE	sp|P51859|HDGF_MOUSE	sp|P51859|HDGF_MOUSE Hepatoma-derived growth factor OS=Mus musculus OX=10090 GN=Hdgf PE=1 SV=2	0.25	0	3.3e-05	44.196	32.756	44.196					0.25	0	3.3e-05	44.196
sp|P51859|HDGF_MOUSE	202	sp|P51859|HDGF_MOUSE	sp|P51859|HDGF_MOUSE	sp|P51859|HDGF_MOUSE Hepatoma-derived growth factor OS=Mus musculus OX=10090 GN=Hdgf PE=1 SV=2	0.25	0	3.3e-05	44.196	32.756	44.196					0.25	0	3.3e-05	44.196
sp|P51859|HDGF_MOUSE	206	sp|P51859|HDGF_MOUSE	sp|P51859|HDGF_MOUSE	sp|P51859|HDGF_MOUSE Hepatoma-derived growth factor OS=Mus musculus OX=10090 GN=Hdgf PE=1 SV=2	0.25	0	3.3e-05	44.196	32.756	44.196					0.25	0	3.3e-05	44.196
sp|P51906|EAA3_MOUSE	475	sp|P51906|EAA3_MOUSE	sp|P51906|EAA3_MOUSE	sp|P51906|EAA3_MOUSE Excitatory amino acid transporter 3 OS=Mus musculus OX=10090 GN=Slc1a1 PE=1 SV=2	0.553035	0.924791	2.19e-67	96.024	86.562	96.024	0.542282	0.737131	1.11e-29	67.198									0.550994	0.88907	6.88e-41	79.643									0.533858	0.590433	3.91e-21	60.361	0.49999	0	1.49e-29	65.57
sp|P51906|EAA3_MOUSE	476	sp|P51906|EAA3_MOUSE	sp|P51906|EAA3_MOUSE	sp|P51906|EAA3_MOUSE Excitatory amino acid transporter 3 OS=Mus musculus OX=10090 GN=Slc1a1 PE=1 SV=2	0.717894	4.14391	6.88e-41	79.643	70.015	46.606													0.5	0	6.88e-41	79.643													0.49999	0	1.49e-29	65.57
sp|P51906|EAA3_MOUSE	512	sp|P51906|EAA3_MOUSE	sp|P51906|EAA3_MOUSE	sp|P51906|EAA3_MOUSE Excitatory amino acid transporter 3 OS=Mus musculus OX=10090 GN=Slc1a1 PE=1 SV=2	0.519961	1.04048	0.0035699	79.693	71.473	79.693	0.347455	0	0.0302003	50.284
sp|P51906|EAA3_MOUSE	516	sp|P51906|EAA3_MOUSE	sp|P51906|EAA3_MOUSE	sp|P51906|EAA3_MOUSE Excitatory amino acid transporter 3 OS=Mus musculus OX=10090 GN=Slc1a1 PE=1 SV=2	0.991615	22.1922	1.04e-08	100.69	81.372	84.658	0.991615	22.1922	8.71e-06	84.658	0.981306	17.6053	1.04e-08	100.69	0.883376	9.61528	0.00284073	83.397	0.92941	16.1141	6.84e-05	81.017	0.923553	11.8785	0.00363317	77.379	0.875623	9.71416	0.0025807	84.658	0.906811	10.8567	0.00238354	72.2	0.684251	3.94229	0.000363197	76.143	0.753045	5.1124	0.00366697	76.143
sp|P51912|AAAT_MOUSE	518	sp|P51912|AAAT_MOUSE	sp|P51912|AAAT_MOUSE	sp|P51912|AAAT_MOUSE Neutral amino acid transporter B(0) OS=Mus musculus OX=10090 GN=Slc1a5 PE=1 SV=2	0.999932	41.6737	7.89e-05	53.266	46.234	53.266					0.999932	41.6737	7.89e-05	53.266
sp|P51954|NEK1_MOUSE	1071	sp|P51954|NEK1_MOUSE	sp|P51954|NEK1_MOUSE	sp|P51954|NEK1_MOUSE Serine/threonine-protein kinase Nek1 OS=Mus musculus OX=10090 GN=Nek1 PE=1 SV=2	0.999056	31.0285	5.89e-10	96.247	70.773	96.247					0.91324	10.4933	0.00551971	61.444					0.998725	31.4598	5.38e-06	81.448
sp|P51954|NEK1_MOUSE	997	sp|P51954|NEK1_MOUSE	sp|P51954|NEK1_MOUSE	sp|P51954|NEK1_MOUSE Serine/threonine-protein kinase Nek1 OS=Mus musculus OX=10090 GN=Nek1 PE=1 SV=2	0.999988	49.3933	8.4e-05	123.11	97.712	114.89	0.999988	49.3933	0.000217296	114.89	0.999892	39.6951	0.00126636	106.29	0.997068	25.3177	0.00942503	93.843	0.999899	40.0229	0.00120871	106.62					0.998438	28.0605	0.00937914	93.561	0.999453	32.6499	0.0095263	94.465	0.999733	35.7625	0.00120871	106.62	0.999973	45.794	8.4e-05	123.11	0.998975	29.9367	0.00937914
sp|P52479|UBP10_MOUSE	359	sp|P52479|UBP10_MOUSE	sp|P52479|UBP10_MOUSE	sp|P52479|UBP10_MOUSE Ubiquitin carboxyl-terminal hydrolase 10 OS=Mus musculus OX=10090 GN=Usp10 PE=1 SV=3	0.999997	54.8211	0.00171528	78.653	68.965	78.653	0.999989	49.6446	0.00171528	72.652	0.999997	54.8211	0.00240974	78.653	0.999989	49.7513	0.0029084	67.153	0.999989	49.8462	0.00378872	67.153	0.99999	50.2971	0.00207376	71.03	0.999961	44.3921	0.00770252	62.408	0.999989	49.7513	0.0029084	67.153	0.999967	45.0057	0.00770252	62.408					0.999968	45.1554	0.00579349
sp|P52479|UBP10_MOUSE	570	sp|P52479|UBP10_MOUSE	sp|P52479|UBP10_MOUSE	sp|P52479|UBP10_MOUSE Ubiquitin carboxyl-terminal hydrolase 10 OS=Mus musculus OX=10090 GN=Usp10 PE=1 SV=3	0.999945	42.5794	1.15e-116	161.8	148.41	154.26	0.991835	20.8447	3.02e-79	135.39	0.999945	42.5794	1.68e-102	154.26	0.984047	17.9016	1.58e-70	128.43	0.996046	24.012	1.43e-70	129.03	0.992371	21.1422	6.01e-57	116.39	0.994785	22.8928	1.15e-116	161.8	0.999679	34.9299	1.61e-79	138.88	0.970734	15.2086	7.59e-47	111.07	0.999848	38.1919	1.72e-70	127.83	0.996249	24.2419	6.32e-71
sp|P52479|UBP10_MOUSE	208	sp|P52479|UBP10_MOUSE	sp|P52479|UBP10_MOUSE	sp|P52479|UBP10_MOUSE Ubiquitin carboxyl-terminal hydrolase 10 OS=Mus musculus OX=10090 GN=Usp10 PE=1 SV=3	0.919578	10.632	6.69e-37	109.89	97.014	57.679	0.873674	8.39861	6.69e-37	109.89	0.538755	0.674802	1.8e-15	80.975	0.499848	0	0.00104408	43.534	0.88908	9.04013	5.17e-16	85.808	0.497106	0	0.000237724	47.397	0.49999	0	1.5e-12	75.55	0.919578	10.632	1.25e-08	57.679					0.499942	0	4.2e-06	55.213
sp|P53986|MOT1_MOUSE	461	sp|P53986|MOT1_MOUSE	sp|P53986|MOT1_MOUSE	sp|P53986|MOT1_MOUSE Monocarboxylate transporter 1 OS=Mus musculus OX=10090 GN=Slc16a1 PE=1 SV=1	0.897575	9.42665	1.98e-07	94.191	73.888	61.353	0.5	0	1.98e-07	85.988	0.5	0	0.000351072	93.111	0.499844	0	0.00720027	43.37	0.5	0	0.000918942	82.749					0.5	0	0.000323863	94.191	0.5	0	0.00918766	55.567									0.897575	9.42665	0.00424084
sp|P53986|MOT1_MOUSE	213	sp|P53986|MOT1_MOUSE	sp|P53986|MOT1_MOUSE	sp|P53986|MOT1_MOUSE Monocarboxylate transporter 1 OS=Mus musculus OX=10090 GN=Slc16a1 PE=1 SV=1	1	67.9969	2.71e-163	236.08	182.51	67.997	1	72.6431	4.19e-99	212.68	1	68.9149	1.36e-139	225.63	1	68.9149	2.71e-163	236.08	1	62.3773	8.02e-118	213.99	1	90.7309	0.00109548	93.649	1	72.6431	1.18e-98	210.73	1	76.8199	1.42e-08	147.96	1	73.8341	6.98e-99	211.96	1	66.682	3.81e-118	218.01	1	67.9969	5.68e-51
sp|P53986|MOT1_MOUSE	210	sp|P53986|MOT1_MOUSE	sp|P53986|MOT1_MOUSE	sp|P53986|MOT1_MOUSE Monocarboxylate transporter 1 OS=Mus musculus OX=10090 GN=Slc16a1 PE=1 SV=1	1	67.9969	0.00109548	90.731	73.364	67.997													1	62.3773	0.00168723	72.496	1	90.7309	0.00109548	90.731					1	76.8199	0.00111105	76.82	1	73.8341	0.00113591	73.834					1	67.9969	0.00134497
sp|P53995|APC1_MOUSE	686	sp|P53995|APC1_MOUSE	sp|P53995|APC1_MOUSE	sp|P53995|APC1_MOUSE Anaphase-promoting complex subunit 1 OS=Mus musculus OX=10090 GN=Anapc1 PE=1 SV=2	0.499933	0	0.0145875	54.524	38.634	54.524					0.49905	0	0.0601769	42.001	0.499035	0	0.0583266	42.395									0.499933	0	0.0145875	54.524	0.499692	0	0.0145875	54.524
sp|P53995|APC1_MOUSE	688	sp|P53995|APC1_MOUSE	sp|P53995|APC1_MOUSE	sp|P53995|APC1_MOUSE Anaphase-promoting complex subunit 1 OS=Mus musculus OX=10090 GN=Anapc1 PE=1 SV=2	0.973161	15.595	0.000350846	78.486	62.595	78.486					0.49905	0	0.0601769	42.001	0.499035	0	0.0583266	42.395	0.854064	7.67422	0.00244295	69.716					0.499933	0	0.0145875	54.524	0.499692	0	0.0145875	54.524	0.973161	15.595	0.000350846	78.486	0.508876	0.158839	0.0258685	50.088
sp|P54103|DNJC2_MOUSE	183	sp|P54103|DNJC2_MOUSE	sp|P54103|DNJC2_MOUSE	sp|P54103|DNJC2_MOUSE DnaJ homolog subfamily C member 2 OS=Mus musculus OX=10090 GN=Dnajc2 PE=1 SV=2	1	68.8092	0.00305622	68.809	54.846	68.809
sp|P54103|DNJC2_MOUSE	47	sp|P54103|DNJC2_MOUSE	sp|P54103|DNJC2_MOUSE	sp|P54103|DNJC2_MOUSE DnaJ homolog subfamily C member 2 OS=Mus musculus OX=10090 GN=Dnajc2 PE=1 SV=2	0.998238	28.5101	3.73e-07	131.13	112.35	131.13	0.979672	16.8978	0.000380019	113.24	0.976486	16.5679	0.000284453	114.82	0.977291	16.4228	0.00019833	116.24	0.946236	13.1276	0.00217818	96.371	0.994772	23.2174	0.000646683	108.59	0.907046	10.2901	0.000797689	105.86	0.97799	17.011	0.000646683	108.59	0.998238	28.5101	3.73e-07	131.13					0.891086	9.70392	0.00208102
sp|P54103|DNJC2_MOUSE	49	sp|P54103|DNJC2_MOUSE	sp|P54103|DNJC2_MOUSE	sp|P54103|DNJC2_MOUSE DnaJ homolog subfamily C member 2 OS=Mus musculus OX=10090 GN=Dnajc2 PE=1 SV=2	0.987016	19.0628	1.73e-37	138.45	120.01	138.45									0.926678	11.0674	5.53e-19	116.24	0.987016	19.0628	1.73e-37	138.45	0.730066	7.3305	0.00195396	88.021	0.856056	6.94354	0.00284251	71.241									0.871303	8.3465	0.00224047	94.191
sp|P54116|STOM_MOUSE	7	sp|P54116|STOM_MOUSE	sp|P54116|STOM_MOUSE	sp|P54116|STOM_MOUSE Erythrocyte band 7 integral membrane protein OS=Mus musculus OX=10090 GN=Stom PE=1 SV=3	0.706362	3.81476	0.000330228	98.337	72.62	57.583													0.706362	3.81476	0.00652874	57.583
sp|P54116|STOM_MOUSE	8	sp|P54116|STOM_MOUSE	sp|P54116|STOM_MOUSE	sp|P54116|STOM_MOUSE Erythrocyte band 7 integral membrane protein OS=Mus musculus OX=10090 GN=Stom PE=1 SV=3	0.597621	1.71838	0.000330228	98.337	72.62	63.76
sp|P54227|STMN1_MOUSE	38	sp|P54227|STMN1_MOUSE	sp|P54227|STMN1_MOUSE	sp|P54227|STMN1_MOUSE Stathmin OS=Mus musculus OX=10090 GN=Stmn1 PE=1 SV=2	1	84.9956	0.00107625	102.66	89.684	102.66																																					0.998431	28.0378	0.0107506
sp|P54310|LIPS_MOUSE	650	sp|P54310|LIPS_MOUSE	sp|P54310|LIPS_MOUSE	sp|P54310|LIPS_MOUSE Hormone-sensitive lipase OS=Mus musculus OX=10090 GN=Lipe PE=1 SV=2	0.591878	1.61445	1.76e-11	90.912	71.867	90.912	0.583814	1.46996	3.77e-06	78.428
sp|P54310|LIPS_MOUSE	651	sp|P54310|LIPS_MOUSE	sp|P54310|LIPS_MOUSE	sp|P54310|LIPS_MOUSE Hormone-sensitive lipase OS=Mus musculus OX=10090 GN=Lipe PE=1 SV=2	0.795301	5.89443	8.58e-08	83.992	68.4	83.992	0.795301	5.89443	8.58e-08	83.992
sp|P54310|LIPS_MOUSE	557	sp|P54310|LIPS_MOUSE	sp|P54310|LIPS_MOUSE	sp|P54310|LIPS_MOUSE Hormone-sensitive lipase OS=Mus musculus OX=10090 GN=Lipe PE=1 SV=2	0.648018	2.65067	1.78e-35	114.98	105.53	114.98	0.641512	2.5273	4.07e-17	90.299	0.499994	0	8.82e-05	49.049	0.499989	0	0.00100189	49.559	0.5	0	4.77e-32	107.75	0.499989	0	6.25e-05	51.193					0.5	0	2.07e-17	92.924	0.5	0	2.89e-13	86.869	0.499997	0	0.000742002	51.606	0.593352	1.64093	9.43e-24
sp|P54310|LIPS_MOUSE	559	sp|P54310|LIPS_MOUSE	sp|P54310|LIPS_MOUSE	sp|P54310|LIPS_MOUSE Hormone-sensitive lipase OS=Mus musculus OX=10090 GN=Lipe PE=1 SV=2	0.989013	19.5431	1.2e-62	155.92	141.57	140.81	0.980861	17.097	2.67e-51	145.69	0.981474	17.2409	2.8e-62	152.32	0.935951	11.6474	4.86e-23	99.6	0.965081	14.4151	1.04e-44	128.09	0.969724	15.0556	5.66e-45	131.26	0.986479	18.631	1.07e-38	119.76	0.94313	12.1969	1.63e-31	108.89	0.957692	13.548	1.59e-34	111.56	0.97127	15.2901	8.36e-39	121.38	0.970787	15.2155	1.25e-52
sp|P54731|FAF1_MOUSE	269	sp|P54731|FAF1_MOUSE	sp|P54731|FAF1_MOUSE	sp|P54731|FAF1_MOUSE FAS-associated factor 1 OS=Mus musculus OX=10090 GN=Faf1 PE=1 SV=2	0.948723	12.6723	9.3e-08	130.23	39.535	96.171					0.5	0	0.00028641	120.32	0.499999	0	0.00251511	93.166	0.948723	12.6723	0.00127538	107.51									0.499927	0	0.00171071	98.634	0.903048	9.69408	9.3e-08	114.9	0.894937	9.30352	0.0002543	124.46	0.88707	8.95152	0.000963923
sp|P54822|PUR8_MOUSE	112	sp|P54822|PUR8_MOUSE	sp|P54822|PUR8_MOUSE	sp|P54822|PUR8_MOUSE Adenylosuccinate lyase OS=Mus musculus OX=10090 GN=Adsl PE=1 SV=2	0.340141	0	0.00174487	43.198	34.803	43.198
sp|P55014|S12A1_MOUSE	116	sp|P55014|S12A1_MOUSE	sp|P55014|S12A1_MOUSE	sp|P55014|S12A1_MOUSE Solute carrier family 12 member 1 OS=Mus musculus OX=10090 GN=Slc12a1 PE=1 SV=2	0.980306	18.6957	0.000128079	98.439	61.843	77.527	0.957031	13.5776	0.00153683	82.55	0.882148	8.75663	0.00952512	95.822	0.962084	17.039	0.00955792	94.66	0.974351	16.3907	0.00426938	87.066	0.445367	0	0.0240763	42.633	0.976039	16.4295	0.0137874	81.335	0.967253	15.2142	0.00421979	90.142	0.87888	8.83877	0.00955792	94.66	0.949312	12.784	0.00882291	90.142	0.598764	1.75238	0.0100465
sp|P55014|S12A1_MOUSE	118	sp|P55014|S12A1_MOUSE	sp|P55014|S12A1_MOUSE	sp|P55014|S12A1_MOUSE Solute carrier family 12 member 1 OS=Mus musculus OX=10090 GN=Slc12a1 PE=1 SV=2	0.998327	27.7622	1.79e-08	126.71	112.45	126.71	0.994348	22.5041	0.000137943	97.273	0.97155	15.4344	0.00153683	82.55					0.996874	25.1176	7.52e-05	104.9	0.998327	27.7622	1.79e-08	126.71					0.995154	23.2013	5.5e-05	107.74	0.901866	9.69965	0.00115079	84.468
sp|P55014|S12A1_MOUSE	57	sp|P55014|S12A1_MOUSE	sp|P55014|S12A1_MOUSE	sp|P55014|S12A1_MOUSE Solute carrier family 12 member 1 OS=Mus musculus OX=10090 GN=Slc12a1 PE=1 SV=2	1	100.406	4.43e-131	176.11	153.53	176.11	0.970522	15.1765	6.11e-08	58.08									0.999953	43.2982	4.96e-18	94.767	0.997977	26.9319	7.53e-11	79.382	0.999835	37.8293	3.01e-17	90.37	1	69.2129	1.32e-45	129.24	0.999804	37.0837	4.15e-17	88.394	0.999297	31.5319	3.4e-09	70.465	1	69.2347	8.71e-38
sp|P55014|S12A1_MOUSE	126	sp|P55014|S12A1_MOUSE	sp|P55014|S12A1_MOUSE	sp|P55014|S12A1_MOUSE Solute carrier family 12 member 1 OS=Mus musculus OX=10090 GN=Slc12a1 PE=1 SV=2	1	125.28	4.84e-15	130.25	116.16	125.28	1	123.191	6.61e-11	123.19									1	122.192	8.29e-11	122.19									1	104.056	1.52e-07	104.06	1	122.487	7.79e-11	122.49					1	130.247	4.84e-15
sp|P55194|3BP1_MOUSE	535	sp|P55194|3BP1_MOUSE	sp|P55194|3BP1_MOUSE	sp|P55194|3BP1_MOUSE SH3 domain-binding protein 1 OS=Mus musculus OX=10090 GN=Sh3bp1 PE=1 SV=3	0.855265	7.71528	4.76e-05	117.79	103.28	117.79																																					0.855265	7.71528	4.76e-05
sp|P55258|RAB8A_MOUSE	185	sp|P55258|RAB8A_MOUSE	sp|P55258|RAB8A_MOUSE	sp|P55258|RAB8A_MOUSE Ras-related protein Rab-8A OS=Mus musculus OX=10090 GN=Rab8a PE=1 SV=2	0.499024	0	0.00491333	45.916	31.229	45.916
sp|P55258|RAB8A_MOUSE	186	sp|P55258|RAB8A_MOUSE	sp|P55258|RAB8A_MOUSE	sp|P55258|RAB8A_MOUSE Ras-related protein Rab-8A OS=Mus musculus OX=10090 GN=Rab8a PE=1 SV=2	0.55665	0.993935	0.00104067	58.49	42.6	58.49																									0.55665	0.993935	0.00104067	58.49
sp|P55288|CAD11_MOUSE	714	sp|P55288|CAD11_MOUSE	sp|P55288|CAD11_MOUSE	sp|P55288|CAD11_MOUSE Cadherin-11 OS=Mus musculus OX=10090 GN=Cdh11 PE=1 SV=1	1	106.812	3.96e-42	138.09	126.01	138.09	0.999998	56.8364	3.23e-06	74.732	1	97.2048	1.48e-34	128.38	1	64.356	1.09e-08	83.905					0.999994	52.5574	1.64e-05	67.979					1	106.812	3.96e-42	138.09	1	76.1262	9.32e-13	90.534	0.99999	49.9145	1.53e-05	68.369
sp|P55302|AMRP_MOUSE	53	sp|P55302|AMRP_MOUSE	sp|P55302|AMRP_MOUSE	sp|P55302|AMRP_MOUSE Alpha-2-macroglobulin receptor-associated protein OS=Mus musculus OX=10090 GN=Lrpap1 PE=1 SV=1	1	108.313	4.49e-13	153.33	120.43	108.31	1	127.917	0.000250583	127.92	1	93.2576	2.22e-05	135.8	1	89.7312	0.000929678	105.13	1	75.197	0.000247643	123.62	1	99.2826	0.00126498	99.283	1	143.216	3.48e-08	143.22	1	118.233	0.00032538	118.23	1	95.6181	0.00158991	95.618					1	88.0565	0.000904571
sp|P56389|CDD_MOUSE	136	sp|P56389|CDD_MOUSE	sp|P56389|CDD_MOUSE	sp|P56389|CDD_MOUSE Cytidine deaminase OS=Mus musculus OX=10090 GN=Cda PE=1 SV=2	0.999924	41.2167	0.012598	53.777	33.939	53.777					0.999924	41.2167	0.012598	53.777
sp|P56393|COX7B_MOUSE	32	sp|P56393|COX7B_MOUSE	sp|P56393|COX7B_MOUSE	sp|P56393|COX7B_MOUSE Cytochrome c oxidase subunit 7B, mitochondrial OS=Mus musculus OX=10090 GN=Cox7b PE=3 SV=1	1	57.2028	0.0097939	57.203	42.386	57.203
sp|P56395|CYB5_MOUSE	5	sp|P56395|CYB5_MOUSE	sp|P56395|CYB5_MOUSE	sp|P56395|CYB5_MOUSE Cytochrome b5 OS=Mus musculus OX=10090 GN=Cyb5a PE=1 SV=2	1	75.1153	0.000109494	92.707	67.784	75.115	1	92.4445	0.000112983	92.445	1	92.611	0.0015597	92.611	1	71.5551	0.00441511	71.555									1	65.2413	0.0011323	65.241	1	92.707	0.000109494	92.707	1	75.1153	0.000127741	75.115
sp|P56400|GP1BB_MOUSE	186	sp|P56400|GP1BB_MOUSE	sp|P56400|GP1BB_MOUSE	sp|P56400|GP1BB_MOUSE Platelet glycoprotein Ib beta chain OS=Mus musculus OX=10090 GN=Gp1bb PE=1 SV=1	0.999999	60.7098	2.86e-25	127.75	109.34	105.28	0.999996	54.1347	2.48e-20	122.46	0.999965	44.5829	1.46e-06	85.16	0.999999	60.7098	1.74e-15	105.28	0.999998	56.4119	6.3e-15	98.507	0.99982	37.7242	0.000423635	72.11	0.999996	54.2797	2.12e-06	83.968	0.999998	58.1592	2.86e-25	127.75	0.999945	42.7035	1.06e-10	94.544	0.999981	47.3714	4.77e-10	90.754
sp|P56402|AQP2_MOUSE	256	sp|P56402|AQP2_MOUSE	sp|P56402|AQP2_MOUSE	sp|P56402|AQP2_MOUSE Aquaporin-2 OS=Mus musculus OX=10090 GN=Aqp2 PE=1 SV=2	1	70.3241	1.22e-19	129.12	109.4	95.666	0.999998	56.733	1.24e-05	94.057	0.999977	46.3449	0.000176507	77.871	0.99989	39.5029	0.0022145	57.009	0.999999	58.6227	3.23e-11	92.897	0.999999	61.549	8.57e-06	95.666					1	62.4436	3.21e-09	125.18	0.999999	61.8229	1.22e-19	110.74					0.999994	52.5975	5.33e-16
sp|P56402|AQP2_MOUSE	261	sp|P56402|AQP2_MOUSE	sp|P56402|AQP2_MOUSE	sp|P56402|AQP2_MOUSE Aquaporin-2 OS=Mus musculus OX=10090 GN=Aqp2 PE=1 SV=2	0.999973	45.6197	3.02e-12	130.06	112.36	67.995	0.999973	45.6197	1.24e-05	107.82	0.992066	20.9704	4.62e-06	117.37	0.978726	16.6276	1.35e-09	87.932	0.999802	40.0495	6.2e-08	124.92	0.999813	38.541	8.57e-06	106.19	0.999821	39.2491	5.5e-06	117	0.998459	30.387	8.06e-06	96.718	0.999793	37.5348	4.98e-06	113.69	0.999576	33.8714	1.85e-05	111.43	0.99984	40.9639	4.18e-11
sp|P56402|AQP2_MOUSE	264	sp|P56402|AQP2_MOUSE	sp|P56402|AQP2_MOUSE	sp|P56402|AQP2_MOUSE Aquaporin-2 OS=Mus musculus OX=10090 GN=Aqp2 PE=1 SV=2	0.820224	6.5919	1.05e-05	94.856	75.798	94.856																																					0.820224	6.5919	1.05e-05
sp|P56812|PDCD5_MOUSE	119	sp|P56812|PDCD5_MOUSE	sp|P56812|PDCD5_MOUSE	sp|P56812|PDCD5_MOUSE Programmed cell death protein 5 OS=Mus musculus OX=10090 GN=Pdcd5 PE=1 SV=3	1	106.557	2.83e-09	132.86	119.9	116.51	1	79.3062	0.000923302	115.24	1	76.214	0.000592942	101.43	1	78.0823	0.00101044	95.651	1	90.9712	9.24e-05	116.19	0.999999	62.5425	0.00172897	72.496	1	69.1182	0.00038609	105.08	1	80.8054	0.000955254	90.759	1	81.1061	0.000354485	106.32	1	106.557	8.34e-05	116.51	1	74.4811	0.000933687
sp|P57016|LAD1_MOUSE	328	sp|P57016|LAD1_MOUSE	sp|P57016|LAD1_MOUSE	sp|P57016|LAD1_MOUSE Ladinin-1 OS=Mus musculus OX=10090 GN=Lad1 PE=1 SV=1	0.998836	32.4306	3.59e-16	88.176	79.319	82.486	0.940969	15.6123	2.66e-05	49.592	0.955374	15.8153	9.22e-08	65.25	0.642782	5.57135	1.09e-05	53.625	0.986869	21.809	7.65e-08	66.536	0.985672	19.1105	6.38e-09	74.698	0.98153	18.0617	7.65e-08	66.536	0.941637	15.1143	1.05e-07	64.203	0.998836	32.4306	1.08e-11	82.486	0.985011	21.1924	4.75e-09	76.027	0.974134	18.7773	4.75e-09
sp|P57016|LAD1_MOUSE	331	sp|P57016|LAD1_MOUSE	sp|P57016|LAD1_MOUSE	sp|P57016|LAD1_MOUSE Ladinin-1 OS=Mus musculus OX=10090 GN=Lad1 PE=1 SV=1	0.332769	0	1.98e-05	51.348	36.219	49.34									0.332448	0	1.98e-05	51.348					0.332769	0	2.76e-05	49.34									0.331987	0	0.000304582	43.116
sp|P57016|LAD1_MOUSE	332	sp|P57016|LAD1_MOUSE	sp|P57016|LAD1_MOUSE	sp|P57016|LAD1_MOUSE Ladinin-1 OS=Mus musculus OX=10090 GN=Lad1 PE=1 SV=1	0.332769	0	1.98e-05	51.348	36.219	49.34									0.332448	0	1.98e-05	51.348					0.332769	0	2.76e-05	49.34									0.331987	0	0.000304582	43.116
sp|P57016|LAD1_MOUSE	518	sp|P57016|LAD1_MOUSE	sp|P57016|LAD1_MOUSE	sp|P57016|LAD1_MOUSE Ladinin-1 OS=Mus musculus OX=10090 GN=Lad1 PE=1 SV=1	0.314567	0.89304	0.00764706	53.683	38.992	53.683
sp|P57016|LAD1_MOUSE	523	sp|P57016|LAD1_MOUSE	sp|P57016|LAD1_MOUSE	sp|P57016|LAD1_MOUSE Ladinin-1 OS=Mus musculus OX=10090 GN=Lad1 PE=1 SV=1	0.858046	8.42941	1.03e-10	118.26	106.47	116.79													0.578723	1.7911	1.17e-08	101.36									0.858046	8.42941	2.55e-10	116.79	0.853974	8.12414	1.03e-10	118.26					0.478361	0	3.5e-10
sp|P57016|LAD1_MOUSE	358	sp|P57016|LAD1_MOUSE	sp|P57016|LAD1_MOUSE	sp|P57016|LAD1_MOUSE Ladinin-1 OS=Mus musculus OX=10090 GN=Lad1 PE=1 SV=1	0.547943	0.981034	3.27e-12	70.352	55.738	67.364																									0.547943	0.981034	8.21e-12	67.364					0.519337	0.803872	3.27e-12	70.352
sp|P57016|LAD1_MOUSE	367	sp|P57016|LAD1_MOUSE	sp|P57016|LAD1_MOUSE	sp|P57016|LAD1_MOUSE Ladinin-1 OS=Mus musculus OX=10090 GN=Lad1 PE=1 SV=1	0.974975	16.6953	2.59e-21	87.991	79.803	87.991	0.665397	7.32687	0.000284768	41.482	0.890672	11.1138	1.31e-09	59.614					0.916914	12.4165	1.18e-11	65.171	0.917391	12.9038	8.55e-07	55.158	0.766398	6.27416	2.17e-10	63.427	0.971774	16.8821	9.8e-14	78.419	0.940734	12.4428	1.54e-16	83.871	0.974377	19.0434	3.28e-12	70.345
sp|P57016|LAD1_MOUSE	375	sp|P57016|LAD1_MOUSE	sp|P57016|LAD1_MOUSE	sp|P57016|LAD1_MOUSE Ladinin-1 OS=Mus musculus OX=10090 GN=Lad1 PE=1 SV=1	0.500453	0.906482	5.54e-17	82.157	74.26	72.881													0.431188	0	1.88e-14	78.755													0.457487	0	5.54e-17	82.157
sp|P57016|LAD1_MOUSE	376	sp|P57016|LAD1_MOUSE	sp|P57016|LAD1_MOUSE	sp|P57016|LAD1_MOUSE Ladinin-1 OS=Mus musculus OX=10090 GN=Lad1 PE=1 SV=1	0.952484	13.9755	6.89e-75	144.23	132.77	125.62	0.841569	10.2733	2.09e-09	56.903									0.94249	13.1982	1.05e-56	131.62	0.903004	11.9366	1.02e-16	85.185	0.890636	9.7685	1.75e-21	90.454	0.952484	13.9755	1.34e-50	125.62	0.947979	12.8488	6.95e-50	119.28	0.875737	8.83525	2.41e-56	127.25
sp|P57016|LAD1_MOUSE	62	sp|P57016|LAD1_MOUSE	sp|P57016|LAD1_MOUSE	sp|P57016|LAD1_MOUSE Ladinin-1 OS=Mus musculus OX=10090 GN=Lad1 PE=1 SV=1	1	149.898	2.45e-257	243.09	218.67	227.4	1	123.867	1.45e-136	205.18	1	128.527	1.4e-156	210.98	1	111.862	3.55e-156	206.74	1	132.304	1.17e-204	229.4	1	91.5097	3.79e-63	148.36	1	138.525	1.37e-178	214.5	1	135.11	2.45e-257	243.09	1	149.898	6.42e-257	239.58	1	127.34	4.31e-157	212.9	1	93.4405	2.08e-189
sp|P57016|LAD1_MOUSE	69	sp|P57016|LAD1_MOUSE	sp|P57016|LAD1_MOUSE	sp|P57016|LAD1_MOUSE Ladinin-1 OS=Mus musculus OX=10090 GN=Lad1 PE=1 SV=1	0.927424	12.1103	1.15e-38	90.55	84.39	54.167																	0.480943	0.50074	4.19e-23	65.775					0.854818	7.96616	1.15e-38	90.55	0.927424	12.1103	7.54e-23	66.365
sp|P57016|LAD1_MOUSE	72	sp|P57016|LAD1_MOUSE	sp|P57016|LAD1_MOUSE	sp|P57016|LAD1_MOUSE Ladinin-1 OS=Mus musculus OX=10090 GN=Lad1 PE=1 SV=1	0.956775	11.5327	1.15e-38	90.55	84.39	90.55																									0.956775	11.5327	1.15e-38	90.55	0.548001	0	7.54e-23	65.155	0.695345	3.68004	0.00641576	52.321
sp|P57016|LAD1_MOUSE	403	sp|P57016|LAD1_MOUSE	sp|P57016|LAD1_MOUSE	sp|P57016|LAD1_MOUSE Ladinin-1 OS=Mus musculus OX=10090 GN=Lad1 PE=1 SV=1	0.579621	1.39579	0.000904534	90.412	43.706	86.288					0.49995	0	0.000920416	89.301													0.558028	1.03317	0.00305115	69.03	0.579621	1.39579	0.00102625	86.288	0.546589	0.829003	0.0157655	56.951	0.49893	0	0.0110552	60.161
sp|P57016|LAD1_MOUSE	405	sp|P57016|LAD1_MOUSE	sp|P57016|LAD1_MOUSE	sp|P57016|LAD1_MOUSE Ladinin-1 OS=Mus musculus OX=10090 GN=Lad1 PE=1 SV=1	0.772084	5.30142	0.000920416	90.759	44.053	90.759					0.49995	0	0.000920416	89.301																					0.772084	5.30142	0.000951367	90.759	0.49893	0	0.0110552	60.161
sp|P57016|LAD1_MOUSE	431	sp|P57016|LAD1_MOUSE	sp|P57016|LAD1_MOUSE	sp|P57016|LAD1_MOUSE Ladinin-1 OS=Mus musculus OX=10090 GN=Lad1 PE=1 SV=1	0.966652	14.7142	0.000252139	101.45	69.731	101.45																					0.640825	2.75708	0.0302785	56.205	0.966652	14.7142	0.000252139	101.45	0.856951	8.26825	0.00152502	91.313
sp|P57016|LAD1_MOUSE	434	sp|P57016|LAD1_MOUSE	sp|P57016|LAD1_MOUSE	sp|P57016|LAD1_MOUSE Ladinin-1 OS=Mus musculus OX=10090 GN=Lad1 PE=1 SV=1	0.996731	27.245	2.14e-06	136.53	94.32	90.653					0.884569	10.3185	0.0104176	67.252	0.764623	5.48645	0.0190444	61.691	0.692664	3.53192	0.000300537	108.56									0.881843	8.84689	4.63e-05	131.17	0.615288	2.04052	2.14e-06	136.53	0.855095	10.7988	0.0455153	52.247	0.996731	27.245	0.00153128
sp|P57016|LAD1_MOUSE	259	sp|P57016|LAD1_MOUSE	sp|P57016|LAD1_MOUSE	sp|P57016|LAD1_MOUSE Ladinin-1 OS=Mus musculus OX=10090 GN=Lad1 PE=1 SV=1	1	60.9103	1.98e-05	92.236	70.99	60.91					1	83.9477	0.0322199	83.948	1	83.9477	0.0322199	83.948	1	83.9477	0.0322199	83.948					1	83.9477	0.0322199	83.948	1	83.9477	1.98e-05	92.236	1	83.9477	0.00044687	83.948	1	65.1572	0.050981	65.157	1	83.9477	0.00434252
sp|P57016|LAD1_MOUSE	56	sp|P57016|LAD1_MOUSE	sp|P57016|LAD1_MOUSE	sp|P57016|LAD1_MOUSE Ladinin-1 OS=Mus musculus OX=10090 GN=Lad1 PE=1 SV=1	0.97434	16.2833	0.000299853	46.296	35.589	46.296																	0.97434	16.2833	0.000299853	46.296
sp|P57776|EF1D_MOUSE	133	sp|P57776|EF1D_MOUSE	sp|P57776|EF1D_MOUSE	sp|P57776|EF1D_MOUSE Elongation factor 1-delta OS=Mus musculus OX=10090 GN=Eef1d PE=1 SV=3	0.999991	50.4569	1.03e-191	221.86	190.9	91.858	0.998354	27.918	5.36e-67	183.28	0.999774	36.4535	2.43e-100	203.74	0.999868	38.7976	1e-162	221.86	0.999982	47.6681	1.03e-191	200.76	0.999937	42.2248	3.25e-09	120.77	0.999767	36.3238	8.41e-100	198.48	0.998858	29.4185	5.85e-42	170.79	0.999923	41.6512	5.56e-83	195.87	0.999669	34.7942	1.11e-140	220.4	0.999991	50.4569	1.99e-32
sp|P57776|EF1D_MOUSE	162	sp|P57776|EF1D_MOUSE	sp|P57776|EF1D_MOUSE	sp|P57776|EF1D_MOUSE Elongation factor 1-delta OS=Mus musculus OX=10090 GN=Eef1d PE=1 SV=3	1	145.751	4.22e-185	190.23	179.83	145.75	1	137.432	1.15e-166	184.43	1	145.882	1.39e-91	150.65	1	105.324	6.08e-117	164.64	1	143.154	4.22e-185	190.23	1	147.532	2.55e-103	158.13	1	137.887	2.03e-102	154.66	1	153.057	1.19e-71	153.06	1	114.72	9.79e-90	143.48	1	66.5547	7.03e-24	86.324	1	122.532	2.29e-118
sp|P58058|NADK_MOUSE	46	sp|P58058|NADK_MOUSE	sp|P58058|NADK_MOUSE	sp|P58058|NADK_MOUSE NAD kinase OS=Mus musculus OX=10090 GN=Nadk PE=1 SV=2	0.988561	21.1531	6.2e-44	134.81	105.33	134.81																									0.803065	6.38951	4.39e-14	102.64					0.821074	9.61386	4.79e-11	92.265
sp|P58404|STRN4_MOUSE	223	sp|P58404|STRN4_MOUSE	sp|P58404|STRN4_MOUSE	sp|P58404|STRN4_MOUSE Striatin-4 OS=Mus musculus OX=10090 GN=Strn4 PE=1 SV=2	1	92.3864	2.12e-50	152.94	132.13	152.94	0.999999	62.1252	1.44e-15	106.38	0.999995	53.507	2.49e-06	83.314	0.999998	56.7901	5.09e-05	79.022	1	69.2548	2.33e-20	122.75	1	66.332	2.23e-20	122.93	0.999999	58.6374	1.05e-15	107.82	0.999997	56.2912	7.07e-07	86.497	0.999997	54.7802	2.53e-15	103.13	1	70.5843	4.79e-17	114.27
sp|P58501|PAXB1_MOUSE	264	sp|P58501|PAXB1_MOUSE	sp|P58501|PAXB1_MOUSE	sp|P58501|PAXB1_MOUSE PAX3- and PAX7-binding protein 1 OS=Mus musculus OX=10090 GN=Paxbp1 PE=1 SV=3	1	41.257	0.00292195	43.598	33.686	41.257	1	43.5983	0.00292195	43.598																					1	41.257	0.0204861	41.257
sp|P58735|S26A1_MOUSE	587	sp|P58735|S26A1_MOUSE	sp|P58735|S26A1_MOUSE	sp|P58735|S26A1_MOUSE Sulfate anion transporter 1 OS=Mus musculus OX=10090 GN=Slc26a1 PE=1 SV=1	1	46.1624	7.77e-10	147.96	126.9	46.162	1	121.013	0.000130143	121.01	1	77.1846	7.77e-10	147.96	1	133.877	3.4e-05	133.88	1	46.3372	0.000164304	123.92	1	46.1624	0.00472242	58.674	1	130.565	0.000116503	130.56	1	136.61	4.63e-06	136.61	1	128.565	0.000166324	128.57	1	137.947	3.64e-06	137.95	1	109.689	0.000551792
sp|P58735|S26A1_MOUSE	590	sp|P58735|S26A1_MOUSE	sp|P58735|S26A1_MOUSE	sp|P58735|S26A1_MOUSE Sulfate anion transporter 1 OS=Mus musculus OX=10090 GN=Slc26a1 PE=1 SV=1	1	46.1624	0.000884725	67.726	55.808	46.162									0.661294	2.90572	0.00225625	52.464	1	46.3372	0.000884725	67.726	1	46.1624	0.00472242	55.416
sp|P58742|AAAS_MOUSE	401	sp|P58742|AAAS_MOUSE	sp|P58742|AAAS_MOUSE	sp|P58742|AAAS_MOUSE Aladin OS=Mus musculus OX=10090 GN=Aaas PE=1 SV=1	0.5	0	0.000321276	43.598	14.155	43.598	0.5	0	0.000321276	43.598
sp|P58742|AAAS_MOUSE	407	sp|P58742|AAAS_MOUSE	sp|P58742|AAAS_MOUSE	sp|P58742|AAAS_MOUSE Aladin OS=Mus musculus OX=10090 GN=Aaas PE=1 SV=1	0.5	0	0.000321276	43.598	14.155	43.598	0.5	0	0.000321276	43.598
sp|P58802|TB10A_MOUSE	407	sp|P58802|TB10A_MOUSE	sp|P58802|TB10A_MOUSE	sp|P58802|TB10A_MOUSE TBC1 domain family member 10A OS=Mus musculus OX=10090 GN=Tbc1d10a PE=1 SV=1	0.97937	16.7645	1.28e-35	131.77	117	131.77	0.972806	15.5355	4.07e-30	124.31	0.977557	16.3905	1.11e-29	119.41	0.971662	15.3515	3.63e-07	76.693	0.97352	15.6543	7.69e-25	110.03	0.96735	14.717	1.36e-09	85.062	0.855571	7.72601	6.01e-07	74.579	0.927515	11.0707	1.24e-30	126.27	0.971685	15.3551	6.9e-30	122.34	0.97937	16.7645	1.28e-35	131.77	0.974161	15.7635	3.09e-25
sp|P58871|TB182_MOUSE	1611	sp|P58871|TB182_MOUSE	sp|P58871|TB182_MOUSE	sp|P58871|TB182_MOUSE 182 kDa tankyrase-1-binding protein OS=Mus musculus OX=10090 GN=Tnks1bp1 PE=1 SV=2	1	103.748	7.03e-08	114.86	98.609	114.86	0.967163	14.5247	0.000957117	63.165									1	97.1667	1.14e-07	112.13	1	103.748	7.03e-08	114.86	1	63.9721	0.00271326	66.289
sp|P58871|TB182_MOUSE	1612	sp|P58871|TB182_MOUSE	sp|P58871|TB182_MOUSE	sp|P58871|TB182_MOUSE 182 kDa tankyrase-1-binding protein OS=Mus musculus OX=10090 GN=Tnks1bp1 PE=1 SV=2	1	99.9401	7.03e-08	114.86	98.609	114.86	0.963452	14.0595	0.000957117	63.165									1	92.7356	1.14e-07	112.13	1	99.9401	7.03e-08	114.86	1	63.9721	0.00271326	66.289
sp|P58871|TB182_MOUSE	564	sp|P58871|TB182_MOUSE	sp|P58871|TB182_MOUSE	sp|P58871|TB182_MOUSE 182 kDa tankyrase-1-binding protein OS=Mus musculus OX=10090 GN=Tnks1bp1 PE=1 SV=2	0.496932	0	1.31e-28	74.05	68.448	74.05	0.484541	0	2.3e-12	52.402																					0.496932	0	1.31e-28	74.05
sp|P58871|TB182_MOUSE	568	sp|P58871|TB182_MOUSE	sp|P58871|TB182_MOUSE	sp|P58871|TB182_MOUSE 182 kDa tankyrase-1-binding protein OS=Mus musculus OX=10090 GN=Tnks1bp1 PE=1 SV=2	0.496932	0	1.31e-28	74.05	68.448	74.05	0.484541	0	2.3e-12	52.402																					0.496932	0	1.31e-28	74.05
sp|P58871|TB182_MOUSE	602	sp|P58871|TB182_MOUSE	sp|P58871|TB182_MOUSE	sp|P58871|TB182_MOUSE 182 kDa tankyrase-1-binding protein OS=Mus musculus OX=10090 GN=Tnks1bp1 PE=1 SV=2	0.970303	15.1441	1.44e-09	78.717	69.845	78.717	0.911737	12.3188	1.36e-08	71.678	0.92444	11.5063	7.01e-06	54.605	0.892334	9.8421	0.000173796	45.611	0.945875	12.4271	4.73e-08	68.895	0.922158	11.1552	0.000155252	45.972	0.970303	15.1441	1.44e-09	78.717	0.954144	13.5461	4.61e-07	58.477	0.92234	11.5683	5.24e-06	55.063					0.960637	13.9255	3.06e-07
sp|P58871|TB182_MOUSE	1061	sp|P58871|TB182_MOUSE	sp|P58871|TB182_MOUSE	sp|P58871|TB182_MOUSE 182 kDa tankyrase-1-binding protein OS=Mus musculus OX=10090 GN=Tnks1bp1 PE=1 SV=2	0.861631	7.95071	1.67e-41	144.05	131.01	131.48																					0.499448	0	1.7e-16	101.78					0.499478	0	2.55e-16	99.569					0.615433	2.04635	1.67e-41
sp|P58871|TB182_MOUSE	1063	sp|P58871|TB182_MOUSE	sp|P58871|TB182_MOUSE	sp|P58871|TB182_MOUSE 182 kDa tankyrase-1-binding protein OS=Mus musculus OX=10090 GN=Tnks1bp1 PE=1 SV=2	0.989639	20.8131	7.1e-85	178.77	164.19	134.07	0.762478	5.08062	1.27e-60	164.01	0.981649	17.2842	1.11e-61	166.29	0.959911	13.8289	7.59e-33	138.03	0.989074	19.6781	9.41e-42	146.97					0.96318	14.183	7.12e-42	147.9	0.977732	17.1331	1.05e-32	136.14	0.591083	1.60334	1.38e-26	134.07	0.634702	2.50221	2.65e-26	133.21	0.761286	5.06231	8.97e-17
sp|P58871|TB182_MOUSE	1657	sp|P58871|TB182_MOUSE	sp|P58871|TB182_MOUSE	sp|P58871|TB182_MOUSE 182 kDa tankyrase-1-binding protein OS=Mus musculus OX=10090 GN=Tnks1bp1 PE=1 SV=2	0.999999	61.772	2.69e-42	170.77	85.877	170.77																																	0.997894	26.7562	4.02e-05	113.76
sp|P58871|TB182_MOUSE	866	sp|P58871|TB182_MOUSE	sp|P58871|TB182_MOUSE	sp|P58871|TB182_MOUSE 182 kDa tankyrase-1-binding protein OS=Mus musculus OX=10090 GN=Tnks1bp1 PE=1 SV=2	1	77.3733	1.85e-163	236.5	182.23	236.5	0.999998	56.1998	3.51e-118	218.3									0.999998	57.7104	6.79e-81	202.72	0.999917	40.7976	2.91e-05	136.27					0.999904	40.1656	1.14e-98	210.84	1	64.1292	1.62e-80	198.33	0.999997	55.5557	1.13e-51	189.41	1	77.3733	1.85e-163
sp|P58871|TB182_MOUSE	429	sp|P58871|TB182_MOUSE	sp|P58871|TB182_MOUSE	sp|P58871|TB182_MOUSE 182 kDa tankyrase-1-binding protein OS=Mus musculus OX=10090 GN=Tnks1bp1 PE=1 SV=2	0.999991	50.5934	0.00079833	59.339	48.552	59.339													0.999943	42.4219	0.00292045	48.146									0.999969	45.1356	0.0029577	48.053									0.999991	50.5934	0.00079833
sp|P58871|TB182_MOUSE	976	sp|P58871|TB182_MOUSE	sp|P58871|TB182_MOUSE	sp|P58871|TB182_MOUSE 182 kDa tankyrase-1-binding protein OS=Mus musculus OX=10090 GN=Tnks1bp1 PE=1 SV=2	0.533685	2.39352	0.00319732	42.913	29.234	42.913
sp|P58871|TB182_MOUSE	1373	sp|P58871|TB182_MOUSE	sp|P58871|TB182_MOUSE	sp|P58871|TB182_MOUSE 182 kDa tankyrase-1-binding protein OS=Mus musculus OX=10090 GN=Tnks1bp1 PE=1 SV=2	0.753373	9.37049	7.95e-61	164.63	125.82	164.63
sp|P58871|TB182_MOUSE	1375	sp|P58871|TB182_MOUSE	sp|P58871|TB182_MOUSE	sp|P58871|TB182_MOUSE 182 kDa tankyrase-1-binding protein OS=Mus musculus OX=10090 GN=Tnks1bp1 PE=1 SV=2	0.999975	46.0071	0	266.28	231.19	226.7	0.967792	14.8308	2.36e-135	200.69	0.997736	31.2121	1.53e-71	167.69	0.996455	24.578	5.84e-117	195.5	0.999483	32.9461	3.06e-135	199.15	0.864427	8.83789	5.72e-100	186.77	0.989702	20.008	1.74e-178	217.48	0.979521	16.9018	1.44e-178	218.2	0.987655	19.1084	5.73e-179	220.27	0.999891	39.6371	0	266.28	0.983384	17.7289	7.06e-118
sp|P58871|TB182_MOUSE	1131	sp|P58871|TB182_MOUSE	sp|P58871|TB182_MOUSE	sp|P58871|TB182_MOUSE 182 kDa tankyrase-1-binding protein OS=Mus musculus OX=10090 GN=Tnks1bp1 PE=1 SV=2	0.996865	25.0239	7.8e-23	147.55	114.91	134.18	0.927034	11.0398	0.000163033	112.43	0.9522	12.9931	0.00127142	84.169	0.966269	14.5708	7.18e-05	123.26	0.878262	8.58215	0.000449545	105.13					0.7533	4.84806	0.00152833	91.62	0.996865	25.0239	1.21e-05	134.18	0.987523	18.9905	7.8e-23	128.57	0.916238	10.3898	0.00108234	98.942	0.984524	18.0357	5.84e-05
sp|P59017|B2L13_MOUSE	387	sp|P59017|B2L13_MOUSE	sp|P59017|B2L13_MOUSE	sp|P59017|B2L13_MOUSE Bcl-2-like protein 13 OS=Mus musculus OX=10090 GN=Bcl2l13 PE=1 SV=2	0.99994	42.2082	1e-10	147.7	125.3	95.656	0.999062	30.2761	5.26e-07	136.83	0.99796	26.895	9.32e-06	132.06	0.99846	28.1195	3.71e-05	118.28	0.999694	35.1483	2.7e-07	139.77	0.975214	15.9489	0.00107759	74.678	0.83673	7.09679	0.000431861	87.083	0.999892	39.6569	6.73e-07	135.13	0.999716	35.4586	3.51e-06	134.04	0.862017	7.95689	0.00858291	71.03	0.999913	40.5825	4.56e-07
sp|P59017|B2L13_MOUSE	343	sp|P59017|B2L13_MOUSE	sp|P59017|B2L13_MOUSE	sp|P59017|B2L13_MOUSE Bcl-2-like protein 13 OS=Mus musculus OX=10090 GN=Bcl2l13 PE=1 SV=2	0.499456	0	6.12e-134	165.24	152.19	152.41	0.449929	0	1.32e-118	153.94	0.453353	0	3.4e-31	83.362	0.491478	0	4.42e-66	112.13	0.499456	0	1.75e-118	152.41	0.494945	0	6.41e-86	133.62					0.467683	0	1.45e-54	104.87	0.498623	0	1.15e-86	134.76	0.491085	0	1.73e-54	103.63	0.458905	0	3.69e-78
sp|P59017|B2L13_MOUSE	347	sp|P59017|B2L13_MOUSE	sp|P59017|B2L13_MOUSE	sp|P59017|B2L13_MOUSE Bcl-2-like protein 13 OS=Mus musculus OX=10090 GN=Bcl2l13 PE=1 SV=2	0.287924	0.63336	2.67e-15	56.303	50.008	56.303	0.287924	0.63336	2.67e-15	56.303
sp|P59114|PCIF1_MOUSE	8	sp|P59114|PCIF1_MOUSE	sp|P59114|PCIF1_MOUSE	sp|P59114|PCIF1_MOUSE Phosphorylated CTD-interacting factor 1 OS=Mus musculus OX=10090 GN=Pcif1 PE=1 SV=1	1	127.028	5.18e-20	127.03	104.13	127.03					1	86.4628	4.59e-05	86.463	1	73.4351	0.000201273	73.435									1	80.8341	5.03e-05	80.834
sp|P59114|PCIF1_MOUSE	14	sp|P59114|PCIF1_MOUSE	sp|P59114|PCIF1_MOUSE	sp|P59114|PCIF1_MOUSE Phosphorylated CTD-interacting factor 1 OS=Mus musculus OX=10090 GN=Pcif1 PE=1 SV=1	0.997465	29.4105	9.96e-36	95.794	84.277	95.794													0.925405	14.0741	6.55e-17	64.289									0.344393	4.30706	2.5e-08	55.158	0.59237	8.73908	1.31e-07	50.499					0.824121	10.4112	8e-23
sp|P59114|PCIF1_MOUSE	17	sp|P59114|PCIF1_MOUSE	sp|P59114|PCIF1_MOUSE	sp|P59114|PCIF1_MOUSE Phosphorylated CTD-interacting factor 1 OS=Mus musculus OX=10090 GN=Pcif1 PE=1 SV=1	0.361466	0.594036	1.44e-28	91.128	80.729	91.128
sp|P59158|S12A3_MOUSE	124	sp|P59158|S12A3_MOUSE	sp|P59158|S12A3_MOUSE	sp|P59158|S12A3_MOUSE Solute carrier family 12 member 3 OS=Mus musculus OX=10090 GN=Slc12a3 PE=1 SV=1	0.946542	13.7805	1.38e-65	138.02	125.9	68.934	0.867829	8.34733	3.16e-57	129.57									0.870679	8.45182	1.38e-65	138.02					0.774551	6.41796	3.52e-14	77.065									0.810843	7.36509	1.79e-14	78.45
sp|P59158|S12A3_MOUSE	47	sp|P59158|S12A3_MOUSE	sp|P59158|S12A3_MOUSE	sp|P59158|S12A3_MOUSE Solute carrier family 12 member 3 OS=Mus musculus OX=10090 GN=Slc12a3 PE=1 SV=1	0.597968	6.36667	1.7e-29	66.044	55.715	66.044
sp|P59158|S12A3_MOUSE	71	sp|P59158|S12A3_MOUSE	sp|P59158|S12A3_MOUSE	sp|P59158|S12A3_MOUSE Solute carrier family 12 member 3 OS=Mus musculus OX=10090 GN=Slc12a3 PE=1 SV=1	0.999863	43.1427	9.56e-30	94.75	87.355	78.159	0.997422	29.2796	2.79e-12	61.099									0.99859	31.9458	2.49e-23	80.93									0.979985	23.0177	2.76e-07	40.545	0.997908	30.2621	9.56e-30	94.75	0.9987	32.8616	1.77e-20	78.909	0.983648	21.3294	1.57e-20
sp|P59158|S12A3_MOUSE	89	sp|P59158|S12A3_MOUSE	sp|P59158|S12A3_MOUSE	sp|P59158|S12A3_MOUSE Solute carrier family 12 member 3 OS=Mus musculus OX=10090 GN=Slc12a3 PE=1 SV=1	0.999999	61.7239	0.000128627	91.457	61.565	91.457
sp|P59242|CING_MOUSE	445	sp|P59242|CING_MOUSE	sp|P59242|CING_MOUSE	sp|P59242|CING_MOUSE Cingulin OS=Mus musculus OX=10090 GN=Cgn PE=1 SV=1	0.846684	7.45388	0.00378494	66.285	47.153	66.285
sp|P59242|CING_MOUSE	129	sp|P59242|CING_MOUSE	sp|P59242|CING_MOUSE	sp|P59242|CING_MOUSE Cingulin OS=Mus musculus OX=10090 GN=Cgn PE=1 SV=1	0.549047	0.985184	0.000130498	71.607	57.643	71.607
sp|P59242|CING_MOUSE	131	sp|P59242|CING_MOUSE	sp|P59242|CING_MOUSE	sp|P59242|CING_MOUSE Cingulin OS=Mus musculus OX=10090 GN=Cgn PE=1 SV=1	0.878481	8.72295	5.59e-07	84.874	68.931	84.874
sp|P59598|ASXL1_MOUSE	440	sp|P59598|ASXL1_MOUSE	sp|P59598|ASXL1_MOUSE	sp|P59598|ASXL1_MOUSE Putative Polycomb group protein ASXL1 OS=Mus musculus OX=10090 GN=Asxl1 PE=1 SV=1	0.666666	0	0.00146802	70.1	26.818	70.1
sp|P59598|ASXL1_MOUSE	446	sp|P59598|ASXL1_MOUSE	sp|P59598|ASXL1_MOUSE	sp|P59598|ASXL1_MOUSE Putative Polycomb group protein ASXL1 OS=Mus musculus OX=10090 GN=Asxl1 PE=1 SV=1	0.666666	0	0.00146802	70.1	26.818	70.1
sp|P59598|ASXL1_MOUSE	448	sp|P59598|ASXL1_MOUSE	sp|P59598|ASXL1_MOUSE	sp|P59598|ASXL1_MOUSE Putative Polycomb group protein ASXL1 OS=Mus musculus OX=10090 GN=Asxl1 PE=1 SV=1	0.666666	0	0.00146802	70.1	26.818	70.1
sp|P59672|ANS1A_MOUSE	663	sp|P59672|ANS1A_MOUSE	sp|P59672|ANS1A_MOUSE	sp|P59672|ANS1A_MOUSE Ankyrin repeat and SAM domain-containing protein 1A OS=Mus musculus OX=10090 GN=Anks1a PE=1 SV=3	0.999999	60.3075	2.73e-47	178.1	78.817	178.1	0.99575	23.8351	2.49e-07	129.34	0.99938	32.1053	2.63e-09	136.7	0.999905	41.6591	2.53e-09	136.93	0.999681	36.3963	1.59e-10	142.51	0.986987	18.9423	0.0212182	69.03	0.999744	37.5407	2.95e-19	156.14	0.927122	11.0455	1.7e-06	125.54	0.999998	56.5291	2.53e-20	158.42	0.999494	32.9825	3.43e-07	127.17	0.998154	27.3402	8.38e-19
sp|P59672|ANS1A_MOUSE	679	sp|P59672|ANS1A_MOUSE	sp|P59672|ANS1A_MOUSE	sp|P59672|ANS1A_MOUSE Ankyrin repeat and SAM domain-containing protein 1A OS=Mus musculus OX=10090 GN=Anks1a PE=1 SV=3	0.998875	29.5737	1.08e-41	167.77	151.63	117.07	0.997466	25.9527	1.08e-41	167.77	0.981222	17.8691	0.000134756	92.856	0.997063	26.2955	0.000465583	100.22					0.991526	23.0783	0.000218515	90.412	0.990467	20.2079	8.2e-13	109.22					0.993632	22.378	0.000218515	90.412	0.985425	20.527	0.025805	56.951
sp|P59729|RIN3_MOUSE	869	sp|P59729|RIN3_MOUSE	sp|P59729|RIN3_MOUSE	sp|P59729|RIN3_MOUSE Ras and Rab interactor 3 OS=Mus musculus OX=10090 GN=Rin3 PE=1 SV=2	0.404972	1.3392	2.07e-12	81.406	73.694	81.406
sp|P59729|RIN3_MOUSE	871	sp|P59729|RIN3_MOUSE	sp|P59729|RIN3_MOUSE	sp|P59729|RIN3_MOUSE Ras and Rab interactor 3 OS=Mus musculus OX=10090 GN=Rin3 PE=1 SV=2	0.499735	0	0.000477844	51.834	43.546	43.888	0.499735	0	0.00130463	43.888	0.494885	0	0.00078817	48.112																	0.49768	0	0.000477844	51.834
sp|P59729|RIN3_MOUSE	872	sp|P59729|RIN3_MOUSE	sp|P59729|RIN3_MOUSE	sp|P59729|RIN3_MOUSE Ras and Rab interactor 3 OS=Mus musculus OX=10090 GN=Rin3 PE=1 SV=2	0.499735	0	0.000477844	51.834	43.546	43.888	0.499735	0	0.00130463	43.888	0.494885	0	0.00078817	48.112																	0.49768	0	0.000477844	51.834
sp|P59808|SASH1_MOUSE	711	sp|P59808|SASH1_MOUSE	sp|P59808|SASH1_MOUSE	sp|P59808|SASH1_MOUSE SAM and SH3 domain-containing protein 1 OS=Mus musculus OX=10090 GN=Sash1 PE=1 SV=1	0.5	0	1.21e-05	93.51	66.728	54.501					0.5	0	0.0145129	40.801																	0.5	0	1.21e-05	93.51									0.5	0	0.000164006
sp|P59808|SASH1_MOUSE	714	sp|P59808|SASH1_MOUSE	sp|P59808|SASH1_MOUSE	sp|P59808|SASH1_MOUSE SAM and SH3 domain-containing protein 1 OS=Mus musculus OX=10090 GN=Sash1 PE=1 SV=1	0.874858	8.44533	1.24e-08	121.19	92.232	68.919					0.5	0	0.0145129	40.801					0.56578	1.14939	0.00377313	53.403									0.865999	8.10411	1.21e-05	93.51	0.614475	2.02452	0.0088891	46.319					0.5	0	0.000164006
sp|P59808|SASH1_MOUSE	83	sp|P59808|SASH1_MOUSE	sp|P59808|SASH1_MOUSE	sp|P59808|SASH1_MOUSE SAM and SH3 domain-containing protein 1 OS=Mus musculus OX=10090 GN=Sash1 PE=1 SV=1	1	68.3241	8.72e-13	87.439	79.35	87.28													1	68.3241	1.31e-12	87.28									0.999784	40.1227	0.000421204	42.885									0.999983	49.1082	7.05e-08
sp|P59808|SASH1_MOUSE	831	sp|P59808|SASH1_MOUSE	sp|P59808|SASH1_MOUSE	sp|P59808|SASH1_MOUSE SAM and SH3 domain-containing protein 1 OS=Mus musculus OX=10090 GN=Sash1 PE=1 SV=1	0.999957	43.6675	0	289.5	268.69	239.55	0.881202	8.70267	1.34e-08	115.73	0.923155	10.7966	2.37e-130	211.57					0.999912	40.5663	6.4e-201	236.78	0.924612	10.8866	4.06e-77	188.47	0.999957	43.6675	5.72e-227	239.55	0.917947	10.4872	7.96e-111	204.13	0.999943	42.4535	1.07e-110	203.53	0.992023	20.9466	1.01e-62	178.85
sp|P59808|SASH1_MOUSE	805	sp|P59808|SASH1_MOUSE	sp|P59808|SASH1_MOUSE	sp|P59808|SASH1_MOUSE SAM and SH3 domain-containing protein 1 OS=Mus musculus OX=10090 GN=Sash1 PE=1 SV=1	1	78.2125	0.0024747	100.74	72.213	100.74	1	78.2125	0.0024747	100.74	0.999996	53.5051	0.0183436	76.035					0.999999	58.3232	0.00891107	83.168	0.999254	31.2717	0.0560761	61.691	0.999995	53.1805	0.0216952	74.269
sp|P59808|SASH1_MOUSE	400	sp|P59808|SASH1_MOUSE	sp|P59808|SASH1_MOUSE	sp|P59808|SASH1_MOUSE SAM and SH3 domain-containing protein 1 OS=Mus musculus OX=10090 GN=Sash1 PE=1 SV=1	0.998194	27.4283	0.00755332	80.312	58.256	74.987																													0.968021	14.8113	0.0129039	80.312
sp|P59997|KDM2A_MOUSE	558	sp|P59997|KDM2A_MOUSE	sp|P59997|KDM2A_MOUSE	sp|P59997|KDM2A_MOUSE Lysine-specific demethylase 2A OS=Mus musculus OX=10090 GN=Kdm2a PE=1 SV=2	0.95523	13.6397	0.00440514	45.885	29.579	41.136																																					0.818377	6.58001	0.015017
sp|P60335|PCBP1_MOUSE	171	sp|P60335|PCBP1_MOUSE	sp|P60335|PCBP1_MOUSE	sp|P60335|PCBP1_MOUSE Poly(rC)-binding protein 1 OS=Mus musculus OX=10090 GN=Pcbp1 PE=1 SV=1	0.694462	3.7007	3.63e-20	120.3	104.46	110.77	0.471938	0	0.00906461	55.656	0.694462	3.7007	2.42e-16	110.77	0.544136	1.20583	0.000119248	77.754																									0.4697	0	3.61e-06
sp|P60335|PCBP1_MOUSE	173	sp|P60335|PCBP1_MOUSE	sp|P60335|PCBP1_MOUSE	sp|P60335|PCBP1_MOUSE Poly(rC)-binding protein 1 OS=Mus musculus OX=10090 GN=Pcbp1 PE=1 SV=1	0.98703	20.0492	9.87e-72	173.03	155.29	84.249	0.98653	20.0526	9.87e-72	173.03	0.98703	20.0492	2.92e-07	84.249	0.957186	13.513	0.000114459	70.414					0.92779	11.2928	4.16e-20	119.31																	0.937369	12.0162	3.61e-06
sp|P60710|ACTB_MOUSE;sp|P63260|ACTG_MOUSE;sp|P68134|ACTS_MOUSE;sp|P68033|ACTC_MOUSE;sp|P63268|ACTH_MOUSE;sp|P62737|ACTA_MOUSE;sp|Q8BFZ3|ACTBL_MOUSE	239;239;241;241;240;241;240	sp|P60710|ACTB_MOUSE;sp|P63260|ACTG_MOUSE;sp|P68134|ACTS_MOUSE;sp|Q8BFZ3|ACTBL_MOUSE	sp|P63260|ACTG_MOUSE	sp|P60710|ACTB_MOUSE Actin, cytoplasmic 1 OS=Mus musculus OX=10090 GN=Actb PE=1 SV=1;sp|P63260|ACTG_MOUSE Actin, cytoplasmic 2 OS=Mus musculus OX=10090 GN=Actg1 PE=1 SV=1;sp|P68134|ACTS_MOUSE Actin, alpha skeletal muscle OS=Mus musculus OX=10090 GN=Acta1 P	0.916757	10.4191	5.58e-40	151.8	126.86	151.8	0.72052	4.11294	1.35e-11	115.5	0.655556	2.79491	7.51e-19	128.9	0.748397	4.73415	5.04e-10	98.694	0.742177	4.59186	2.31e-10	106.19	0.731417	4.35087	4.42e-10	100.45	0.905962	9.83806	2.82e-11	111.43	0.844874	7.36106	1.98e-11	113.77					0.793484	5.84588	0.00373639	64.52	0.865457	8.08385	1.69e-14
sp|P60840|ENSA_MOUSE	108	sp|P60840|ENSA_MOUSE	sp|P60840|ENSA_MOUSE	sp|P60840|ENSA_MOUSE Alpha-endosulfine OS=Mus musculus OX=10090 GN=Ensa PE=1 SV=1	0.912434	10.1787	5.1e-06	141.27	100.38	141.27									0.726274	4.24119	0.000242786	123.01
sp|P60840|ENSA_MOUSE	109	sp|P60840|ENSA_MOUSE	sp|P60840|ENSA_MOUSE	sp|P60840|ENSA_MOUSE Alpha-endosulfine OS=Mus musculus OX=10090 GN=Ensa PE=1 SV=1	0.962667	14.1141	7e-20	164.33	112.08	92.491					0.950444	12.8333	0.00026678	126.03	0.962667	14.1141	0.0187255	92.491	0.937977	11.7964	7e-20	164.33					0.77624	5.40221	0.000654742	115.23	0.760891	5.02788	0.0269475	86.67	0.597726	1.72015	0.000242786	123.01	0.628611	2.28553	3.04e-08	144.17
sp|P60904|DNJC5_MOUSE	10	sp|P60904|DNJC5_MOUSE	sp|P60904|DNJC5_MOUSE	sp|P60904|DNJC5_MOUSE DnaJ homolog subfamily C member 5 OS=Mus musculus OX=10090 GN=Dnajc5 PE=1 SV=1	0.997251	26.1512	0	255.16	209.33	243.47	0.982001	17.3795	2.3e-256	242.35	0.985696	18.3978	4.29e-202	224.06	0.952613	13.9251	6.08e-202	221.78	0.98502	18.2615	1.95e-228	234.63	0.936254	11.6789	2.82e-178	219.53	0.989251	19.6596	3.91e-202	224.55	0.991816	22.1769	3e-228	233.14	0.966434	14.6749	8.01e-156	211.49	0.974429	15.8243	5.58e-202	222.42	0.991609	20.7705	0
sp|P60904|DNJC5_MOUSE	12	sp|P60904|DNJC5_MOUSE	sp|P60904|DNJC5_MOUSE	sp|P60904|DNJC5_MOUSE DnaJ homolog subfamily C member 5 OS=Mus musculus OX=10090 GN=Dnajc5 PE=1 SV=1	0.548734	0	1.86e-79	139.02	129.05	67.456	0.380454	1.08881	5.05e-07	81.692	0.32432	0	4.12e-07	82.813	0.313315	0	0.000477334	62.646	0.548734	0	0.00054083	67.456	0.310744	0	0.0024783	51.606	0.332856	0	0.000184373	55.007	0.348089	0.400482	2.4e-30	95.347	0.322166	0	4.12e-07	82.813	0.325817	0	8.98e-12	95.015	0.318783	0	9.36e-16
sp|P60904|DNJC5_MOUSE	15	sp|P60904|DNJC5_MOUSE	sp|P60904|DNJC5_MOUSE	sp|P60904|DNJC5_MOUSE DnaJ homolog subfamily C member 5 OS=Mus musculus OX=10090 GN=Dnajc5 PE=1 SV=1	0.975287	18.8102	5.99e-27	134.85	104.72	63.857	0.861373	9.12066	4.78e-17	114.29	0.68581	6.19868	2.9e-06	82.59	0.914803	13.2619	4.75e-15	100.41	0.548734	0	0.00054083	67.456	0.486226	3.53258	0.000508417	62.362	0.332856	0	0.000184373	55.007	0.911958	15.1634	0.000295344	64.723	0.974501	16.3849	5.99e-27	134.85	0.966583	14.9795	6.13e-26	133.45	0.93159	15.1199	7.61e-18
sp|P61793|LPAR1_MOUSE	346	sp|P61793|LPAR1_MOUSE	sp|P61793|LPAR1_MOUSE	sp|P61793|LPAR1_MOUSE Lysophosphatidic acid receptor 1 OS=Mus musculus OX=10090 GN=Lpar1 PE=1 SV=1	0.752121	6.37675	3.63e-32	110.94	96.869	102.69													0.415814	0	1.33e-05	52.97									0.752121	6.37675	1.28e-23	102.69	0.712006	7.06036	1.58e-05	52.329					0.487504	0	3.63e-32
sp|P61793|LPAR1_MOUSE	347	sp|P61793|LPAR1_MOUSE	sp|P61793|LPAR1_MOUSE	sp|P61793|LPAR1_MOUSE Lysophosphatidic acid receptor 1 OS=Mus musculus OX=10090 GN=Lpar1 PE=1 SV=1	0.646768	5.0008	3.63e-32	110.94	96.869	90.778													0.415814	0	1.33e-05	52.97																					0.487504	0	3.63e-32
sp|P61793|LPAR1_MOUSE	358	sp|P61793|LPAR1_MOUSE	sp|P61793|LPAR1_MOUSE	sp|P61793|LPAR1_MOUSE Lysophosphatidic acid receptor 1 OS=Mus musculus OX=10090 GN=Lpar1 PE=1 SV=1	0.961092	13.9419	5.94e-08	67.899	58.852	67.899
sp|P61979|HNRPK_MOUSE	284	sp|P61979|HNRPK_MOUSE	sp|P61979|HNRPK_MOUSE	sp|P61979|HNRPK_MOUSE Heterogeneous nuclear ribonucleoprotein K OS=Mus musculus OX=10090 GN=Hnrnpk PE=1 SV=1	1	116.941	2.06e-47	182.76	98.197	177.7	1	87.9924	9.93e-13	153.24	1	108.327	6.86e-27	169.09	1	92.9945	4.08e-09	150.35	1	116.082	2.06e-47	182.76	1	82.944	0.000581925	126.07	1	95.0841	5.14e-13	155.84	1	86.4396	3.58e-08	147.2	1	98.5631	5.14e-13	155.84	1	95.0841	5.14e-13	155.84	1	103.695	1.44e-19
sp|P62046|LRCH1_MOUSE	518	sp|P62046|LRCH1_MOUSE	sp|P62046|LRCH1_MOUSE	sp|P62046|LRCH1_MOUSE Leucine-rich repeat and calponin homology domain-containing protein 1 OS=Mus musculus OX=10090 GN=Lrch1 PE=1 SV=2	0.376497	1.15408	6.79e-09	74.364	70.178	74.364	0.314874	0	4.96e-07	57.989	0.247423	0	1.79e-05	51.819									0.37126	1.07532	7.91e-08	66.325																	0.24992	0	4.32e-07
sp|P62046|LRCH1_MOUSE	520	sp|P62046|LRCH1_MOUSE	sp|P62046|LRCH1_MOUSE	sp|P62046|LRCH1_MOUSE Leucine-rich repeat and calponin homology domain-containing protein 1 OS=Mus musculus OX=10090 GN=Lrch1 PE=1 SV=2	0.45137	0	1.06e-11	82.609	77.517	82.609	0.314874	0	4.96e-07	57.989	0.247423	0	1.79e-05	51.819																													0.24992	0	4.32e-07
sp|P62046|LRCH1_MOUSE	522	sp|P62046|LRCH1_MOUSE	sp|P62046|LRCH1_MOUSE	sp|P62046|LRCH1_MOUSE Leucine-rich repeat and calponin homology domain-containing protein 1 OS=Mus musculus OX=10090 GN=Lrch1 PE=1 SV=2	0.45137	0	1.06e-11	82.609	77.517	82.609	0.314874	0	4.96e-07	57.989	0.247423	0	1.79e-05	51.819																													0.24992	0	4.32e-07
sp|P62071|RRAS2_MOUSE	186	sp|P62071|RRAS2_MOUSE	sp|P62071|RRAS2_MOUSE	sp|P62071|RRAS2_MOUSE Ras-related protein R-Ras2 OS=Mus musculus OX=10090 GN=Rras2 PE=1 SV=1	0.999992	50.8189	1.02e-247	232.37	208.49	213.52	0.999786	36.6943	3.48e-152	219.84	0.999983	47.7671	1.93e-130	209.87	0.999582	33.7862	1.01e-110	201.06	0.999357	31.9144	1.5e-151	213.94	0.995213	23.1785	0.00054278	82.102	0.998178	27.3859	4.51e-93	194.59	0.999569	33.6491	2.86e-33	163.33	0.999864	38.6798	3.27e-51	172.82	0.998165	27.3545	2.85e-19	148.7	0.999992	50.8189	1.15e-131
sp|P62242|RS8_MOUSE	159	sp|P62242|RS8_MOUSE	sp|P62242|RS8_MOUSE	sp|P62242|RS8_MOUSE 40S ribosomal protein S8 OS=Mus musculus OX=10090 GN=Rps8 PE=1 SV=2	0.5	0	0.000162291	110.08	88.031	110.08					0.5	0	0.000547911	97.911					0.5	0	0.000905444	90.614					0.5	0	0.000162291	110.08
sp|P62242|RS8_MOUSE	160	sp|P62242|RS8_MOUSE	sp|P62242|RS8_MOUSE	sp|P62242|RS8_MOUSE 40S ribosomal protein S8 OS=Mus musculus OX=10090 GN=Rps8 PE=1 SV=2	0.532826	0.571061	0.000162291	110.08	88.031	56.551					0.5	0	0.000547911	97.911					0.5	0	0.000905444	90.614					0.5	0	0.000162291	110.08					0.532826	0.571061	0.0164483	56.551
sp|P62751|RL23A_MOUSE	43	sp|P62751|RL23A_MOUSE	sp|P62751|RL23A_MOUSE	sp|P62751|RL23A_MOUSE 60S ribosomal protein L23a OS=Mus musculus OX=10090 GN=Rpl23a PE=1 SV=1	0.92997	11.2462	0.000511567	116.52	84.103	109.29													0.858291	7.88366	0.00377593	102.62									0.840407	7.22743	0.000511567	116.52	0.792523	5.84394	0.00832918	76.1					0.866454	8.13995	0.000599355
sp|P62754|RS6_MOUSE	235	sp|P62754|RS6_MOUSE	sp|P62754|RS6_MOUSE	sp|P62754|RS6_MOUSE 40S ribosomal protein S6 OS=Mus musculus OX=10090 GN=Rps6 PE=1 SV=1	0.638782	3.31043	0.00418415	77.062	38.759	61.48					0.638782	3.31043	0.0267542	61.48
sp|P62754|RS6_MOUSE	236	sp|P62754|RS6_MOUSE	sp|P62754|RS6_MOUSE	sp|P62754|RS6_MOUSE 40S ribosomal protein S6 OS=Mus musculus OX=10090 GN=Rps6 PE=1 SV=1	0.999851	40.582	9.74e-29	172.6	125.41	144.27	0.997797	26.5911	0.000317159	124.34	0.998605	30.8116	0.000770394	107.11	0.832677	9.14346	0.020647	60.305	0.999659	34.678	9.74e-29	172.6	0.994159	22.3301	0.000301213	115.04	0.999514	35.2205	8.04e-20	161.93	0.998401	28.2758	1.49e-08	147.83	0.991637	20.7408	8.13e-07	142.71	0.999851	40.582	3.3e-08	144.27	0.994881	22.9057	0.000295501
sp|P62754|RS6_MOUSE	240	sp|P62754|RS6_MOUSE	sp|P62754|RS6_MOUSE	sp|P62754|RS6_MOUSE 40S ribosomal protein S6 OS=Mus musculus OX=10090 GN=Rps6 PE=1 SV=1	0.976451	16.4354	8.3e-81	202	141.17	190.66	0.781894	5.84448	0.000632609	109.16	0.96875	15.2184	2.41e-05	137.4	0.905499	12.2149	0.00069415	108.24	0.974546	15.9457	8.71e-66	197.43	0.776059	5.99983	9.35e-30	174.21	0.922458	10.7661	3.71e-51	187.76	0.903921	9.74521	5.9e-51	186.36	0.614887	3.87824	0.00304543	80.037	0.787326	6.33045	0.0149466	67.749	0.768567	5.79073	2.99e-05
sp|P62880|GBB2_MOUSE;sp|P29387|GBB4_MOUSE	2;2	sp|P62880|GBB2_MOUSE	sp|P62880|GBB2_MOUSE	sp|P62880|GBB2_MOUSE Guanine nucleotide-binding protein G(I)/G(S)/G(T) subunit beta-2 OS=Mus musculus OX=10090 GN=Gnb2 PE=1 SV=3;sp|P29387|GBB4_MOUSE Guanine nucleotide-binding protein subunit beta-4 OS=Mus musculus OX=10090 GN=Gnb4 PE=1 SV=4	1	203.114	3.68e-142	218.28	159.06	203.11	1	78.4859	0.00015803	78.486	1	117.072	4.66e-07	117.07	1	40.5769	0.0166463	40.577	1	155.278	5.46e-26	155.28	1	110.985	1.79e-06	110.98	1	90.7071	2.05e-05	90.707	1	131.534	1.96e-12	131.53	1	91.0323	1.97e-05	91.032	1	78.763	0.000149886	78.763	1	124.447	6.33e-09
sp|P62960|YBOX1_MOUSE	311	sp|P62960|YBOX1_MOUSE	sp|P62960|YBOX1_MOUSE	sp|P62960|YBOX1_MOUSE Nuclease-sensitive element-binding protein 1 OS=Mus musculus OX=10090 GN=Ybx1 PE=1 SV=3	0.5	0	0.00070792	51.875	40.93	51.875	0.5	0	0.00070792	51.875
sp|P62960|YBOX1_MOUSE	312	sp|P62960|YBOX1_MOUSE	sp|P62960|YBOX1_MOUSE	sp|P62960|YBOX1_MOUSE Nuclease-sensitive element-binding protein 1 OS=Mus musculus OX=10090 GN=Ybx1 PE=1 SV=3	0.5	0	0.00070792	51.875	40.93	51.875	0.5	0	0.00070792	51.875
sp|P62960|YBOX1_MOUSE	172	sp|P62960|YBOX1_MOUSE	sp|P62960|YBOX1_MOUSE	sp|P62960|YBOX1_MOUSE Nuclease-sensitive element-binding protein 1 OS=Mus musculus OX=10090 GN=Ybx1 PE=1 SV=3	0.999999	58.6685	2.45e-151	215.87	190.53	215.87	0.999981	47.1468	6.97e-111	204.35	0.5	0	7.66e-07	106.29	0.999996	54.2288	6.97e-111	204.35	0.999774	36.457	6.97e-111	204.35					0.999999	58.6685	2.45e-151	215.87	0.999877	39.1094	6.08e-130	208.15	0.999993	51.8613	1.3e-92	193.51	0.999971	45.412	7.09e-64	182.02
sp|P62960|YBOX1_MOUSE	174	sp|P62960|YBOX1_MOUSE	sp|P62960|YBOX1_MOUSE	sp|P62960|YBOX1_MOUSE Nuclease-sensitive element-binding protein 1 OS=Mus musculus OX=10090 GN=Ybx1 PE=1 SV=3	0.99898	29.9093	6.92e-200	230.96	200.23	220.48	0.976397	16.1666	1.23e-06	101.62	0.997925	26.8218	6.92e-200	230.96	0.948113	12.6181	1e-06	104.17					0.880395	8.66929	0.00458561	65.805	0.76337	5.08666	2.71e-05	88.087									0.569081	1.20779	0.0415266	45.973	0.971144	15.2705	3.76e-33
sp|P62960|YBOX1_MOUSE	163	sp|P62960|YBOX1_MOUSE	sp|P62960|YBOX1_MOUSE	sp|P62960|YBOX1_MOUSE Nuclease-sensitive element-binding protein 1 OS=Mus musculus OX=10090 GN=Ybx1 PE=1 SV=3	0.996977	25.1819	5.68e-56	182.02	161.71	145.71	0.99494	22.9362	5.25e-33	160.69	0.996977	25.1819	6.99e-19	145.71	0.910134	10.0552	1.53e-05	109	0.991221	20.5275	1.07e-25	157.52					0.848241	7.47371	5.12e-06	115.12	0.994646	22.6895	6.99e-19	145.71	0.920023	10.6086	2.16e-11	128.54	0.960166	13.8209	6.55e-56	141.54	0.983033	17.6297	1.07e-25
sp|P62996|TRA2B_MOUSE;sp|Q6PFR5|TRA2A_MOUSE	264;259	sp|P62996|TRA2B_MOUSE	sp|P62996|TRA2B_MOUSE	sp|P62996|TRA2B_MOUSE Transformer-2 protein homolog beta OS=Mus musculus OX=10090 GN=Tra2b PE=1 SV=1;sp|Q6PFR5|TRA2A_MOUSE Transformer-2 protein homolog alpha OS=Mus musculus OX=10090 GN=Tra2a PE=1 SV=1	1	69.1107	0.00125	112.3	96.666	112.3	0.999997	55.4437	0.00407882	86.898	1	69.1107	0.00133667	112.3	0.999999	59.5941	0.00463393	85.533	1	64.6404	0.00125	103.26	0.999998	57.6064	0.00278397	92.538	0.999997	55.4437	0.00407882	86.898	0.99999	50.7523	0.00463393	85.533	0.999983	48.375	0.0080578	78.939	0.9998	37.7673	0.0452117	59.067	0.999996	54.7749	0.00262856
sp|P62996|TRA2B_MOUSE;sp|Q6PFR5|TRA2A_MOUSE	266;261	sp|P62996|TRA2B_MOUSE	sp|P62996|TRA2B_MOUSE	sp|P62996|TRA2B_MOUSE Transformer-2 protein homolog beta OS=Mus musculus OX=10090 GN=Tra2b PE=1 SV=1;sp|Q6PFR5|TRA2A_MOUSE Transformer-2 protein homolog alpha OS=Mus musculus OX=10090 GN=Tra2a PE=1 SV=1	0.999996	54.5872	0.00125	112.3	96.666	112.3	0.999972	46.3958	0.00407882	86.898	0.999996	54.5872	0.00133667	112.3	0.999986	49.5627	0.00463393	85.533	0.999995	53.837	0.00125	103.26	0.999989	50.5387	0.00278397	92.538	0.999995	54.4833	0.00407882	86.898	0.999991	51.6115	0.00463393	85.533	0.999908	40.6356	0.0080578	78.939	0.998483	28.5035	0.0452117	59.067	0.999991	51.6009	0.00262856
sp|P62996|TRA2B_MOUSE	4	sp|P62996|TRA2B_MOUSE	sp|P62996|TRA2B_MOUSE	sp|P62996|TRA2B_MOUSE Transformer-2 protein homolog beta OS=Mus musculus OX=10090 GN=Tra2b PE=1 SV=1	0.536834	0.910964	0.0103246	46.069	31.637	46.069																									0.536834	0.910964	0.0103246	46.069
sp|P62996|TRA2B_MOUSE	14	sp|P62996|TRA2B_MOUSE	sp|P62996|TRA2B_MOUSE	sp|P62996|TRA2B_MOUSE Transformer-2 protein homolog beta OS=Mus musculus OX=10090 GN=Tra2b PE=1 SV=1	1	115.652	1.37e-55	178.84	160.24	178.84					1	76.078	1.83e-08	119.39					1	65.0292	1.39e-08	121.24					1	76.5646	1.52e-15	139.78					0.563254	1.17772	0.00402154	53.756
sp|P63024|VAMP3_MOUSE	2	sp|P63024|VAMP3_MOUSE	sp|P63024|VAMP3_MOUSE	sp|P63024|VAMP3_MOUSE Vesicle-associated membrane protein 3 OS=Mus musculus OX=10090 GN=Vamp3 PE=1 SV=1	0.499154	0	0.00500494	45.115	24.258	45.115
sp|P63038|CH60_MOUSE	70	sp|P63038|CH60_MOUSE	sp|P63038|CH60_MOUSE	sp|P63038|CH60_MOUSE 60 kDa heat shock protein, mitochondrial OS=Mus musculus OX=10090 GN=Hspd1 PE=1 SV=1	0.998771	29.0974	3.35e-07	131.53	109.06	124.51									0.979906	16.8811	0.00324572	81.431									0.998771	29.0974	5.6e-06	124.51
sp|P63094|GNAS2_MOUSE;sp|Q6R0H7|GNAS1_MOUSE	352;1091	sp|P63094|GNAS2_MOUSE	sp|P63094|GNAS2_MOUSE	sp|P63094|GNAS2_MOUSE Guanine nucleotide-binding protein G(s) subunit alpha isoforms short OS=Mus musculus OX=10090 GN=Gnas PE=1 SV=1;sp|Q6R0H7|GNAS1_MOUSE Guanine nucleotide-binding protein G(s) subunit alpha isoforms XLas OS=Mus musculus OX=10090 GN=Gnas	0.996548	24.6196	8.21e-05	129.39	85.271	91.215	0.972282	15.5715	0.00884956	90.306	0.908317	9.96511	0.00856797	88.576	0.996548	24.6196	8.21e-05	117.99	0.988706	19.5548	0.00169161	103.87					0.988711	19.4289	8.89e-05	117.83	0.920427	10.668	0.00531701	99.985	0.942438	12.1498	0.0160767	79.07	0.97521	15.9489	0.00881872	87.298	0.991771	20.8205	0.000895228
sp|P63101|1433Z_MOUSE	207	sp|P63101|1433Z_MOUSE	sp|P63101|1433Z_MOUSE	sp|P63101|1433Z_MOUSE 14-3-3 protein zeta/delta OS=Mus musculus OX=10090 GN=Ywhaz PE=1 SV=1	0.956351	16.4867	0.00137809	43.198	35.922	42.904																													0.86026	8.54039	0.00137809	43.198
sp|P63166|SUMO1_MOUSE	2	sp|P63166|SUMO1_MOUSE	sp|P63166|SUMO1_MOUSE	sp|P63166|SUMO1_MOUSE Small ubiquitin-related modifier 1 OS=Mus musculus OX=10090 GN=Sumo1 PE=1 SV=1	1	115.02	1.96e-213	229.92	216.52	177.88	1	99.2705	7.29e-33	157.35	1	115.02	5.76e-104	193.31	1	104.764	2.34e-87	182.7	1	97.9254	2.84e-74	181.97	0.999999	63.6793	1.17e-05	85.493	1	98.2477	2.88e-122	202.01	1	90.846	7.96e-33	157.23	1	94.7244	6.02e-73	176.25	1	95.8355	7.01e-73	175.26	1	88.5658	3.41e-73
sp|P68181|KAPCB_MOUSE	339	sp|P68181|KAPCB_MOUSE	sp|P68181|KAPCB_MOUSE	sp|P68181|KAPCB_MOUSE cAMP-dependent protein kinase catalytic subunit beta OS=Mus musculus OX=10090 GN=Prkacb PE=1 SV=2	0.774124	5.3588	0.000153121	44.743	41.176	44.743
sp|P70121|ZHX1_MOUSE	647	sp|P70121|ZHX1_MOUSE	sp|P70121|ZHX1_MOUSE	sp|P70121|ZHX1_MOUSE Zinc fingers and homeoboxes protein 1 OS=Mus musculus OX=10090 GN=Zhx1 PE=1 SV=2	0.575568	1.41296	1.47e-21	64.914	51.726	56.599									0.575568	1.41296	0.0084451	56.599
sp|P70121|ZHX1_MOUSE	648	sp|P70121|ZHX1_MOUSE	sp|P70121|ZHX1_MOUSE	sp|P70121|ZHX1_MOUSE Zinc fingers and homeoboxes protein 1 OS=Mus musculus OX=10090 GN=Zhx1 PE=1 SV=2	0.815877	6.74372	1.47e-21	74.296	59.943	47.545													0.796151	6.01275	0.000469401	74.296					0.815877	6.74372	0.0268886	47.545
sp|P70172|NTCP2_MOUSE	335	sp|P70172|NTCP2_MOUSE	sp|P70172|NTCP2_MOUSE	sp|P70172|NTCP2_MOUSE Ileal sodium/bile acid cotransporter OS=Mus musculus OX=10090 GN=Slc10a2 PE=1 SV=2	0.823874	6.89073	8.29e-52	110.75	98.552	110.75	0.823874	6.89073	8.29e-52	110.75
sp|P70182|PI51A_MOUSE	443	sp|P70182|PI51A_MOUSE	sp|P70182|PI51A_MOUSE	sp|P70182|PI51A_MOUSE Phosphatidylinositol 4-phosphate 5-kinase type-1 alpha OS=Mus musculus OX=10090 GN=Pip5k1a PE=1 SV=2	0.984969	18.1644	0.000611593	96.059	73.529	96.059													0.958553	13.6413	0.02449	49.298									0.932184	11.3817	0.0172118	53.377
sp|P70188|KIFA3_MOUSE	60	sp|P70188|KIFA3_MOUSE	sp|P70188|KIFA3_MOUSE	sp|P70188|KIFA3_MOUSE Kinesin-associated protein 3 OS=Mus musculus OX=10090 GN=Kifap3 PE=1 SV=1	0.999936	42.2585	0.00033877	75.462	49.338	75.462																													0.999936	42.2585	0.00033877	75.462
sp|P70227|ITPR3_MOUSE	1832	sp|P70227|ITPR3_MOUSE	sp|P70227|ITPR3_MOUSE	sp|P70227|ITPR3_MOUSE Inositol 1,4,5-trisphosphate receptor type 3 OS=Mus musculus OX=10090 GN=Itpr3 PE=1 SV=3	0.997543	26.7923	4.12e-06	125.72	102.8	97.734	0.995058	24.2643	0.00298568	96.604					0.978948	17.277	0.00416935	85.813					0.808785	6.9209	0.0469938	60.49					0.997543	26.7923	4.12e-06	97.734
sp|P70236|MP2K6_MOUSE;sp|O09110|MP2K3_MOUSE	207;218	sp|P70236|MP2K6_MOUSE	sp|P70236|MP2K6_MOUSE	sp|P70236|MP2K6_MOUSE Dual specificity mitogen-activated protein kinase kinase 6 OS=Mus musculus OX=10090 GN=Map2k6 PE=1 SV=1;sp|O09110|MP2K3_MOUSE Dual specificity mitogen-activated protein kinase kinase 3 OS=Mus musculus OX=10090 GN=Map2k3 PE=1 SV=2	0.999919	40.9501	5.92e-10	96.163	86.731	96.163									0.999841	38.8977	0.00495525	62.378																	0.999863	38.8222	0.000257893	76.85	0.994818	25.1125	0.0430035	42.813
sp|P70255|NFIC_MOUSE	193	sp|P70255|NFIC_MOUSE	sp|P70255|NFIC_MOUSE	sp|P70255|NFIC_MOUSE Nuclear factor 1 C-type OS=Mus musculus OX=10090 GN=Nfic PE=1 SV=1	0.602537	2.20249	0.000278117	75.589	58.153	75.589	0.472361	0	0.0105336	67.153
sp|P70255|NFIC_MOUSE	194	sp|P70255|NFIC_MOUSE	sp|P70255|NFIC_MOUSE	sp|P70255|NFIC_MOUSE Nuclear factor 1 C-type OS=Mus musculus OX=10090 GN=Nfic PE=1 SV=1	0.997523	26.1253	3.02e-71	196.11	140.53	196.11	0.472361	0	0.0105336	67.153	0.995696	23.65	3.26e-22	161.23					0.859319	8.23911	5.33e-05	130.56					0.764743	5.65158	0.000737053	101.72	0.984828	18.5721	7.42e-10	144.92	0.985666	18.8391	1.66e-15	120.55					0.8404	10.2248	3.02e-71
sp|P70255|NFIC_MOUSE	322	sp|P70255|NFIC_MOUSE	sp|P70255|NFIC_MOUSE	sp|P70255|NFIC_MOUSE Nuclear factor 1 C-type OS=Mus musculus OX=10090 GN=Nfic PE=1 SV=1	0.615382	2.04115	1.44e-87	186.68	162.33	87.498	0.528686	0.498943	0.000424283	64.83	0.5	0	1.44e-87	186.68					0.574869	1.31045	1.66e-12	115.34					0.55695	0.993935	0.000858633	58.49
sp|P70255|NFIC_MOUSE	323	sp|P70255|NFIC_MOUSE	sp|P70255|NFIC_MOUSE	sp|P70255|NFIC_MOUSE Nuclear factor 1 C-type OS=Mus musculus OX=10090 GN=Nfic PE=1 SV=1	0.973926	15.7231	9.6e-189	228.9	205.05	204.82	0.860229	7.89197	5.48e-142	206.63	0.798687	5.98504	1.44e-87	186.68	0.837393	7.11789	1.05e-142	212.39	0.820456	6.59885	4.59e-142	207.79	0.955445	13.3171	4.68e-41	157.38					0.923371	10.8098	2.84e-73	180.11	0.877012	8.53144	1.16e-187	222.16	0.880226	8.6623	4.68e-41	157.38	0.837576	7.12374	1.89e-164
sp|P70257|NFIX_MOUSE	265	sp|P70257|NFIX_MOUSE	sp|P70257|NFIX_MOUSE	sp|P70257|NFIX_MOUSE Nuclear factor 1 X-type OS=Mus musculus OX=10090 GN=Nfix PE=1 SV=2	0.715524	4.03557	0.00701867	68.676	29.051	68.676
sp|P70265|F262_MOUSE	486	sp|P70265|F262_MOUSE	sp|P70265|F262_MOUSE	sp|P70265|F262_MOUSE 6-phosphofructo-2-kinase/fructose-2,6-bisphosphatase 2 OS=Mus musculus OX=10090 GN=Pfkfb2 PE=1 SV=2	0.9995	33.1015	5.82e-14	92.474	82.402	92.474	0.998659	28.7438	1.45e-08	89.846																																	0.998592	29.0819	1.45e-08
sp|P70265|F262_MOUSE	469	sp|P70265|F262_MOUSE	sp|P70265|F262_MOUSE	sp|P70265|F262_MOUSE 6-phosphofructo-2-kinase/fructose-2,6-bisphosphatase 2 OS=Mus musculus OX=10090 GN=Pfkfb2 PE=1 SV=2	0.995785	24.8016	0.000638586	66.022	51.669	58.487													0.952926	13.1135	0.00222311	54.974									0.995785	24.8016	0.000638586	66.022	0.877132	8.58023	0.0113514	40.856
sp|P70268|PKN1_MOUSE	920	sp|P70268|PKN1_MOUSE	sp|P70268|PKN1_MOUSE	sp|P70268|PKN1_MOUSE Serine/threonine-protein kinase N1 OS=Mus musculus OX=10090 GN=Pkn1 PE=1 SV=3	0.993455	22.0135	1.09e-277	196.69	187.61	166.19	0.872496	8.35251	1.09e-277	196.69									0.499137	0	1.08e-105	114.92									0.860979	7.92414	1.21e-177	154.53	0.495798	0	3.35e-120	119.59					0.498855	0	7.37e-121
sp|P70271|PDLI4_MOUSE	111	sp|P70271|PDLI4_MOUSE	sp|P70271|PDLI4_MOUSE	sp|P70271|PDLI4_MOUSE PDZ and LIM domain protein 4 OS=Mus musculus OX=10090 GN=Pdlim4 PE=1 SV=3	0.986063	20.498	9.49e-07	80.238	71.639	73.11																									0.977387	17.2256	0.000195279	70.414	0.674117	3.45926	0.00594175	43.696
sp|P70271|PDLI4_MOUSE	118	sp|P70271|PDLI4_MOUSE	sp|P70271|PDLI4_MOUSE	sp|P70271|PDLI4_MOUSE PDZ and LIM domain protein 4 OS=Mus musculus OX=10090 GN=Pdlim4 PE=1 SV=3	0.594749	1.77089	0.00419633	61.444	41.014	61.444
sp|P70271|PDLI4_MOUSE	119	sp|P70271|PDLI4_MOUSE	sp|P70271|PDLI4_MOUSE	sp|P70271|PDLI4_MOUSE PDZ and LIM domain protein 4 OS=Mus musculus OX=10090 GN=Pdlim4 PE=1 SV=3	0.923957	11.2115	0.000965705	76.01	50.309	76.01																									0.612795	2.07176	0.0319473	46.318	0.923957	11.2115	0.000965705	76.01
sp|P70288|HDAC2_MOUSE	394	sp|P70288|HDAC2_MOUSE	sp|P70288|HDAC2_MOUSE	sp|P70288|HDAC2_MOUSE Histone deacetylase 2 OS=Mus musculus OX=10090 GN=Hdac2 PE=1 SV=1	1	73.3027	1.13e-39	74.575	65.986	73.303	1	44.9151	7.98e-14	51.166									1	58.6723	2.49e-20	58.672									1	67.4868	3.26e-29	67.487	1	58.1721	2.43e-20	58.172					1	57.1397	2.85e-20
sp|P70290|EM55_MOUSE	19	sp|P70290|EM55_MOUSE	sp|P70290|EM55_MOUSE	sp|P70290|EM55_MOUSE 55 kDa erythrocyte membrane protein OS=Mus musculus OX=10090 GN=Mpp1 PE=1 SV=1	0.999978	46.4913	2.04e-114	172.1	132.04	172.1	0.999961	44.0908	6.75e-80	154.47	0.934148	13.7469	0.0086552	46.481					0.996526	25.1319	0.000100351	92.151									0.991532	20.6931	4.3e-05	98.337	0.966167	15.5985	0.00193952	72.705					0.99709	25.389	2.12e-08
sp|P70296|PEBP1_MOUSE	51	sp|P70296|PEBP1_MOUSE	sp|P70296|PEBP1_MOUSE	sp|P70296|PEBP1_MOUSE Phosphatidylethanolamine-binding protein 1 OS=Mus musculus OX=10090 GN=Pebp1 PE=1 SV=3	0.460171	0	4.42e-09	59.469	47.021	54.141	0.310794	0	5.15e-06	54.223													0.306137	0	0.000624047	43.799	0.285285	0	0.00102493	40.756													0.285285	0	0.00102493
sp|P70296|PEBP1_MOUSE	52	sp|P70296|PEBP1_MOUSE	sp|P70296|PEBP1_MOUSE	sp|P70296|PEBP1_MOUSE Phosphatidylethanolamine-binding protein 1 OS=Mus musculus OX=10090 GN=Pebp1 PE=1 SV=3	0.596061	5.38915	4.42e-09	59.469	47.021	50.752	0.339379	2.02656	5.15e-06	54.223									0.596061	5.38915	3.42e-05	50.752	0.306137	0	0.000624047	43.799	0.285285	0	0.00102493	40.756													0.468482	5.30026	0.000686319
sp|P70296|PEBP1_MOUSE	54	sp|P70296|PEBP1_MOUSE	sp|P70296|PEBP1_MOUSE	sp|P70296|PEBP1_MOUSE Phosphatidylethanolamine-binding protein 1 OS=Mus musculus OX=10090 GN=Pebp1 PE=1 SV=3	0.311012	0	0.00226997	41.521	33.988	41.521
sp|P70302|STIM1_MOUSE	257	sp|P70302|STIM1_MOUSE	sp|P70302|STIM1_MOUSE	sp|P70302|STIM1_MOUSE Stromal interaction molecule 1 OS=Mus musculus OX=10090 GN=Stim1 PE=1 SV=2	1	65.4951	7.15e-70	197.38	165.45	65.495	1	190.352	8.83e-69	190.35	1	133.877	5.77e-32	133.88	1	86.4671	1.74e-09	144.51	1	50.8431	1.51e-41	174.89					1	53.3774	1.1e-09	146.79	1	132.587	7.08e-32	132.59	1	121.041	1.29e-15	121.04	1	109.845	1.32e-09	109.84	1	171.2	4.68e-31
sp|P70302|STIM1_MOUSE	575	sp|P70302|STIM1_MOUSE	sp|P70302|STIM1_MOUSE	sp|P70302|STIM1_MOUSE Stromal interaction molecule 1 OS=Mus musculus OX=10090 GN=Stim1 PE=1 SV=2	0.999992	51.2352	1.67e-10	78.758	70.861	78.758
sp|P70362|UFD1_MOUSE	299	sp|P70362|UFD1_MOUSE	sp|P70362|UFD1_MOUSE	sp|P70362|UFD1_MOUSE Ubiquitin recognition factor in ER-associated degradation protein 1 OS=Mus musculus OX=10090 GN=Ufd1 PE=1 SV=2	0.999983	47.703	0.000292345	83.53	57.592	79.317
sp|P70399|TP53B_MOUSE	822	sp|P70399|TP53B_MOUSE	sp|P70399|TP53B_MOUSE	sp|P70399|TP53B_MOUSE TP53-binding protein 1 OS=Mus musculus OX=10090 GN=Tp53bp1 PE=1 SV=3	0.999313	32.0526	7.77e-08	89.466	77.253	89.466	0.996963	25.6203	3.5e-06	83.692
sp|P70399|TP53B_MOUSE	719	sp|P70399|TP53B_MOUSE	sp|P70399|TP53B_MOUSE	sp|P70399|TP53B_MOUSE TP53-binding protein 1 OS=Mus musculus OX=10090 GN=Tp53bp1 PE=1 SV=3	0.994303	22.9409	1.68e-19	76.765	69.813	60.762									0.931678	11.3989	1.1e-11	60.093																	0.975966	16.2165	5.38e-08	53.895	0.970125	15.2013	6.18e-17	64.726
sp|P70399|TP53B_MOUSE	267	sp|P70399|TP53B_MOUSE	sp|P70399|TP53B_MOUSE	sp|P70399|TP53B_MOUSE TP53-binding protein 1 OS=Mus musculus OX=10090 GN=Tp53bp1 PE=1 SV=3	0.575135	1.35977	2.46e-29	107.65	89.846	85.932	0.539283	1.1002	2.19e-05	72.99	0.497538	0	1.5e-07	82.593	0.497467	0	4.87e-05	69.133	0.518493	0.889354	0.000367296	58.952	0.542258	1.13717	0.000247588	61.524	0.560333	1.42454	7.67e-05	67.979	0.498247	0	1.02e-10	88.565	0.499017	0	1.27e-11	92.95					0.497072	0	1.69e-05
sp|P70399|TP53B_MOUSE	268	sp|P70399|TP53B_MOUSE	sp|P70399|TP53B_MOUSE	sp|P70399|TP53B_MOUSE TP53-binding protein 1 OS=Mus musculus OX=10090 GN=Tp53bp1 PE=1 SV=3	0.745768	4.74854	2.46e-29	107.65	89.846	70.174	0.476695	0	2.19e-05	72.99	0.569863	1.29318	1.5e-07	82.593	0.497467	0	4.87e-05	69.133	0.491928	0	0.000367296	58.952	0.495022	0	0.000247588	61.524	0.491249	0	7.67e-05	67.979	0.498247	0	1.02e-10	88.565	0.499017	0	1.27e-11	92.95	0.745768	4.74854	4.85e-05	70.174	0.694638	3.75835	1.69e-05
sp|P70399|TP53B_MOUSE	381	sp|P70399|TP53B_MOUSE	sp|P70399|TP53B_MOUSE	sp|P70399|TP53B_MOUSE TP53-binding protein 1 OS=Mus musculus OX=10090 GN=Tp53bp1 PE=1 SV=3	0.688061	3.50881	1.54e-41	145.7	116.21	145.7																																	0.558048	1.86989	3.16e-05	78.69
sp|P70399|TP53B_MOUSE	382	sp|P70399|TP53B_MOUSE	sp|P70399|TP53B_MOUSE	sp|P70399|TP53B_MOUSE TP53-binding protein 1 OS=Mus musculus OX=10090 GN=Tp53bp1 PE=1 SV=3	0.949434	14.6757	5.46e-33	140.03	104.91	140.03													0.874319	9.29866	2.37e-21	126.16													0.755789	7.00839	2.85e-12	95.57
sp|P70404|IDHG1_MOUSE	175	sp|P70404|IDHG1_MOUSE	sp|P70404|IDHG1_MOUSE	sp|P70404|IDHG1_MOUSE Isocitrate dehydrogenase [NAD] subunit gamma 1, mitochondrial OS=Mus musculus OX=10090 GN=Idh3g PE=1 SV=1	0.335774	0	1.31e-12	71.527	56.399	53.342									0.255008	0	0.00223567	46.578																	0.254447	0	0.0097016	40.381
sp|P70404|IDHG1_MOUSE	176	sp|P70404|IDHG1_MOUSE	sp|P70404|IDHG1_MOUSE	sp|P70404|IDHG1_MOUSE Isocitrate dehydrogenase [NAD] subunit gamma 1, mitochondrial OS=Mus musculus OX=10090 GN=Idh3g PE=1 SV=1	0.335774	0	1.31e-12	71.527	56.399	53.342									0.255008	0	0.00223567	46.578																	0.254447	0	0.0097016	40.381
sp|P70414|NAC1_MOUSE	389	sp|P70414|NAC1_MOUSE	sp|P70414|NAC1_MOUSE	sp|P70414|NAC1_MOUSE Sodium/calcium exchanger 1 OS=Mus musculus OX=10090 GN=Slc8a1 PE=1 SV=1	1	124.837	1.52e-34	129.84	115.58	128.12	1	119.718	3.39e-34	129.84	1	109.562	2.53e-25	112.85	1	114.961	4.55e-29	121.47	1	107.535	5.1e-24	110.9	1	102.504	1.67e-23	105.79	1	98.5064	1.86e-23	105.16	1	104.937	2.26e-25	113.54	1	103.761	1.99e-24	108.5	1	118.964	6.51e-29	124.4	1	109.804	4.56e-25
sp|P70414|NAC1_MOUSE	282	sp|P70414|NAC1_MOUSE	sp|P70414|NAC1_MOUSE	sp|P70414|NAC1_MOUSE Sodium/calcium exchanger 1 OS=Mus musculus OX=10090 GN=Slc8a1 PE=1 SV=1	1	52.8619	9.91e-06	94.544	79.983	52.862	1	65.231	8.81e-05	81.428									1	65.716	0.000146236	78.244	1	41.202	0.0141046	41.202					1	60.307	0.00150113	60.307	1	57.5196	0.00188616	57.52					1	81.6559	8.58e-05
sp|P70429|EVL_MOUSE	327	sp|P70429|EVL_MOUSE	sp|P70429|EVL_MOUSE	sp|P70429|EVL_MOUSE Ena/VASP-like protein OS=Mus musculus OX=10090 GN=Evl PE=1 SV=2	0.589841	1.57786	0.00196513	68.034	50.17	65.472																																	0.589841	1.57786	0.00262472	65.472
sp|P70429|EVL_MOUSE	329	sp|P70429|EVL_MOUSE	sp|P70429|EVL_MOUSE	sp|P70429|EVL_MOUSE Ena/VASP-like protein OS=Mus musculus OX=10090 GN=Evl PE=1 SV=2	0.995513	23.4611	4.33e-07	116.96	98.128	116.96																									0.837853	7.13315	0.000396967	70.96	0.979456	16.7829	2.59e-06	108.18	0.968283	14.8477	0.000165458	77.506	0.994453	22.5357	5.72e-06
sp|P70441|NHRF1_MOUSE	273	sp|P70441|NHRF1_MOUSE	sp|P70441|NHRF1_MOUSE	sp|P70441|NHRF1_MOUSE Na(+)/H(+) exchange regulatory cofactor NHE-RF1 OS=Mus musculus OX=10090 GN=Slc9a3r1 PE=1 SV=3	0.893478	9.23647	1.3e-44	129.93	111.03	99.891	0.769348	5.23166	9.85e-16	98.165	0.610863	1.95841	2.35e-21	124.18	0.5	0	4.86e-11	92.307	0.603224	1.81932	8.33e-05	76.588	0.5	0	5.06e-07	81.723	0.5	0	4.31e-05	54.288	0.580597	1.41244	1.66e-39	126.46	0.5	0	1.38e-35	101.67	0.565669	1.14741	4.09e-07	82.877	0.883434	8.79602	1.3e-44
sp|P70441|NHRF1_MOUSE	275	sp|P70441|NHRF1_MOUSE	sp|P70441|NHRF1_MOUSE	sp|P70441|NHRF1_MOUSE Na(+)/H(+) exchange regulatory cofactor NHE-RF1 OS=Mus musculus OX=10090 GN=Slc9a3r1 PE=1 SV=3	0.999977	46.3837	2.58e-256	238.12	218.85	230.38	0.9999	39.9967	6.81e-179	220.52	0.999965	44.5466	2.5e-202	222.57	0.999152	30.7126	4.61e-156	210.9	0.999838	37.9159	2.54e-202	222.45	0.999056	30.2447	3.27e-135	200.97	0.999634	34.3665	3.98e-178	215.15	0.999922	41.0659	6.22e-117	196.18	0.999845	38.0872	1.7e-156	212.7	0.999334	31.7628	1.94e-99	182.35	0.999748	35.9929	6.75e-203
sp|P70441|NHRF1_MOUSE	307	sp|P70441|NHRF1_MOUSE	sp|P70441|NHRF1_MOUSE	sp|P70441|NHRF1_MOUSE Na(+)/H(+) exchange regulatory cofactor NHE-RF1 OS=Mus musculus OX=10090 GN=Slc9a3r1 PE=1 SV=3	0.128929	0.269339	2.01e-17	62.374	56.408	62.374																	0.128929	0.269339	2.01e-17	62.374
sp|P70441|NHRF1_MOUSE	2	sp|P70441|NHRF1_MOUSE	sp|P70441|NHRF1_MOUSE	sp|P70441|NHRF1_MOUSE Na(+)/H(+) exchange regulatory cofactor NHE-RF1 OS=Mus musculus OX=10090 GN=Slc9a3r1 PE=1 SV=3	1	47.2879	0.00862307	47.288	21.729	47.288													1	47.2879	0.00862307	47.288	1	45.9154	0.00988425	45.915	1	47.2879	0.00862307	47.288
sp|P70441|NHRF1_MOUSE	283	sp|P70441|NHRF1_MOUSE	sp|P70441|NHRF1_MOUSE	sp|P70441|NHRF1_MOUSE Na(+)/H(+) exchange regulatory cofactor NHE-RF1 OS=Mus musculus OX=10090 GN=Slc9a3r1 PE=1 SV=3	0.387988	0.587419	6.52e-11	76.548	66.627	76.548																	0.280587	0	0.00997214	55.173	0.387988	0.587419	6.52e-11	76.548	0.244462	0	0.0383127	42.556
sp|P70441|NHRF1_MOUSE	285	sp|P70441|NHRF1_MOUSE	sp|P70441|NHRF1_MOUSE	sp|P70441|NHRF1_MOUSE Na(+)/H(+) exchange regulatory cofactor NHE-RF1 OS=Mus musculus OX=10090 GN=Slc9a3r1 PE=1 SV=3	0.99333	23.0561	0	365.07	343.54	336.37	0.990206	21.5857	0	306.27	0.981222	18.2535	0	297.72	0.992515	21.5801	0	336.37	0.982169	18.1377	0	329.82	0.962642	14.5184	0	297.97	0.983764	19.7478	0	365.07	0.960201	14.5205	0	290.71	0.983645	18.6319	0	318.15	0.987915	21.1215	0	314.17	0.982442	18.741	0
sp|P70441|NHRF1_MOUSE	286	sp|P70441|NHRF1_MOUSE	sp|P70441|NHRF1_MOUSE	sp|P70441|NHRF1_MOUSE Na(+)/H(+) exchange regulatory cofactor NHE-RF1 OS=Mus musculus OX=10090 GN=Slc9a3r1 PE=1 SV=3	0.764551	5.259	0	366.85	338.04	261.61	0.579686	2.00152	1.94e-20	121.31	0.607688	1.92387	0	220.21	0.54331	0.797374	4.63e-15	100.56	0.626834	2.26781	0	366.85	0.63302	2.38397	0	294.05	0.595122	1.68475	0	255.2	0.511548	0.786242	5.3e-07	86.814	0.320671	0	0.000185087	76.533	0.595013	1.68475	0	223.96	0.742841	4.649	0
sp|P70441|NHRF1_MOUSE	289	sp|P70441|NHRF1_MOUSE	sp|P70441|NHRF1_MOUSE	sp|P70441|NHRF1_MOUSE Na(+)/H(+) exchange regulatory cofactor NHE-RF1 OS=Mus musculus OX=10090 GN=Slc9a3r1 PE=1 SV=3	0.999973	46.7659	0	276.59	253.17	220.21	0.975594	16.0244	3.68e-228	232.17	0.999973	46.7659	0	251.91	0.955167	13.4487	1.49e-32	137.21	0.999936	42.3786	3.5e-178	217.48	0.997102	25.4354	5.99e-178	214.53	0.999762	38.8315	2.74e-202	223.96	0.567743	1.22931	1.25e-116	196.33	0.494399	0.999098	6.03e-202	221.85	0.994541	22.8361	0	223.96	0.999957	43.9117	6.5e-135
sp|P70441|NHRF1_MOUSE	294	sp|P70441|NHRF1_MOUSE	sp|P70441|NHRF1_MOUSE	sp|P70441|NHRF1_MOUSE Na(+)/H(+) exchange regulatory cofactor NHE-RF1 OS=Mus musculus OX=10090 GN=Slc9a3r1 PE=1 SV=3	0.999656	34.6381	0	294.05	269.18	261.64	0.944143	13.0427	9.94e-120	162.77					0.508819	2.24648	0.000377453	59.678	0.854254	7.78316	0	268.42	0.999007	30.0452	0	294.05	0.978761	16.552	0	255.2													0.999656	34.6381	0
sp|P70441|NHRF1_MOUSE	297	sp|P70441|NHRF1_MOUSE	sp|P70441|NHRF1_MOUSE	sp|P70441|NHRF1_MOUSE Na(+)/H(+) exchange regulatory cofactor NHE-RF1 OS=Mus musculus OX=10090 GN=Slc9a3r1 PE=1 SV=3	1	63.1245	0	382.37	353.05	345.11	0.998518	28.2852	0	352.05	0.999994	52.1052	0	322.84	0.99995	42.9917	0	340.55	0.999992	50.8904	0	382.37	0.999974	45.9014	3.44e-35	132.59	0.999955	43.4825	0	365.07	0.999969	45.0286	0	323.98	0.999986	48.6886	0	356.01	0.999927	41.2806	0	301.43	0.999992	50.9655	0
sp|P70452|STX4_MOUSE	117	sp|P70452|STX4_MOUSE	sp|P70452|STX4_MOUSE	sp|P70452|STX4_MOUSE Syntaxin-4 OS=Mus musculus OX=10090 GN=Stx4 PE=1 SV=1	0.941645	12.0815	0.000281031	58.92	50.414	58.92
sp|P70452|STX4_MOUSE	15	sp|P70452|STX4_MOUSE	sp|P70452|STX4_MOUSE	sp|P70452|STX4_MOUSE Syntaxin-4 OS=Mus musculus OX=10090 GN=Stx4 PE=1 SV=1	1	98.5924	4.66e-54	180.84	146.09	98.592	1	162.927	4.48e-32	162.93	1	159.519	8.75e-32	159.52	1	180.84	4.66e-54	180.84	1	116.981	3.73e-05	116.98	1	59.3058	0.0123342	59.306	1	93.4937	0.000746864	93.494	1	162.927	4.48e-32	162.93	1	143.976	1.3e-17	143.98	1	180.84	4.66e-54	180.84	1	162.722	4.74e-32
sp|P70460|VASP_MOUSE	317	sp|P70460|VASP_MOUSE	sp|P70460|VASP_MOUSE	sp|P70460|VASP_MOUSE Vasodilator-stimulated phosphoprotein OS=Mus musculus OX=10090 GN=Vasp PE=1 SV=4	0.933036	15.2686	1.21e-106	150.23	139.23	108.56	0.733709	6.95434	6.9e-95	140.52	0.22777	0	9.77e-32	86.551	0.534487	4.59863	2.81e-67	118.82	0.795147	7.13792	1.21e-106	150.23					0.933036	15.2686	6.59e-55	108.56	0.842617	14.5839	1.15e-66	117.49	0.585988	6.32277	3.14e-37	91.942					0.647568	6.19983	1.14e-54
sp|P70460|VASP_MOUSE	318	sp|P70460|VASP_MOUSE	sp|P70460|VASP_MOUSE	sp|P70460|VASP_MOUSE Vasodilator-stimulated phosphoprotein OS=Mus musculus OX=10090 GN=Vasp PE=1 SV=4	0.541734	1.13249	3.25e-78	124.32	110.26	124.32					0.22777	0	9.77e-32	86.551									0.272671	1.09296	5.78e-37	88.842													0.541734	1.13249	3.25e-78	124.32
sp|P70460|VASP_MOUSE	319	sp|P70460|VASP_MOUSE	sp|P70460|VASP_MOUSE	sp|P70460|VASP_MOUSE Vasodilator-stimulated phosphoprotein OS=Mus musculus OX=10090 GN=Vasp PE=1 SV=4	0.392566	1.10517	4.56e-78	123.19	115.83	117.49					0.22777	0	9.77e-32	86.551
sp|P70460|VASP_MOUSE	320	sp|P70460|VASP_MOUSE	sp|P70460|VASP_MOUSE	sp|P70460|VASP_MOUSE Vasodilator-stimulated phosphoprotein OS=Mus musculus OX=10090 GN=Vasp PE=1 SV=4	0.363528	1.49325	7.99e-119	155.92	148.64	155.92					0.22777	0	9.77e-32	86.551
sp|P70671|IRF3_MOUSE	135	sp|P70671|IRF3_MOUSE	sp|P70671|IRF3_MOUSE	sp|P70671|IRF3_MOUSE Interferon regulatory factor 3 OS=Mus musculus OX=10090 GN=Irf3 PE=1 SV=1	1	66.5982	1.14e-35	170.26	135.48	162.26	1	66.5982	1.14e-35	170.26	0.999999	65.2747	5.99e-19	156.31	0.999993	54.6226	7.15e-07	127.5	0.999995	56.0011	5.98e-14	150.29	0.993806	25.0638	0.00253557	84.859	1	66.4046	3.25e-13	148.21	0.999992	54.0625	1.01e-05	122.1	0.999904	43.1873	0.000360615	113.56	0.999813	40.2865	0.00183112	98.352	0.976317	19.1618	0.00427847
sp|P70698|PYRG1_MOUSE	562	sp|P70698|PYRG1_MOUSE	sp|P70698|PYRG1_MOUSE	sp|P70698|PYRG1_MOUSE CTP synthase 1 OS=Mus musculus OX=10090 GN=Ctps1 PE=1 SV=2	1	69.5982	0.00559609	100.98	51.269	69.598	1	70.2558	0.0426024	70.256	1	71.692	0.0376369	71.692	1	68.2235	0.049629	68.224	1	100.984	0.00559609	100.98					1	76.0641	0.0271618	76.064	1	82.2787	0.0162068	82.279	1	74.3009	0.0312398	74.301					1	74.3762	0.0310657
sp|P70704|AT8A1_MOUSE	29	sp|P70704|AT8A1_MOUSE	sp|P70704|AT8A1_MOUSE	sp|P70704|AT8A1_MOUSE Phospholipid-transporting ATPase IA OS=Mus musculus OX=10090 GN=Atp8a1 PE=1 SV=2	0.573551	1.28706	0.00887455	77.387	56.609	77.387									0.573551	1.28706	0.00887455	77.387									0.5	0	0.0239508	64.04
sp|P80314|TCPB_MOUSE	260	sp|P80314|TCPB_MOUSE	sp|P80314|TCPB_MOUSE	sp|P80314|TCPB_MOUSE T-complex protein 1 subunit beta OS=Mus musculus OX=10090 GN=Cct2 PE=1 SV=4	0.951158	12.8946	0.00102278	101.97	61.196	101.97	0.638392	2.4685	0.00188023	93.556																																	0.951158	12.8946	0.00102278
sp|P81117|NUCB2_MOUSE	332	sp|P81117|NUCB2_MOUSE	sp|P81117|NUCB2_MOUSE	sp|P81117|NUCB2_MOUSE Nucleobindin-2 OS=Mus musculus OX=10090 GN=Nucb2 PE=1 SV=2	0.994218	22.3541	3.27e-46	113.47	101.82	113.47																									0.581691	1.43264	7.11e-07	51.025
sp|P81117|NUCB2_MOUSE	89	sp|P81117|NUCB2_MOUSE	sp|P81117|NUCB2_MOUSE	sp|P81117|NUCB2_MOUSE Nucleobindin-2 OS=Mus musculus OX=10090 GN=Nucb2 PE=1 SV=2	0.966445	14.5941	1.88e-05	90.385	73.269	84.829																									0.966445	14.5941	5.39e-05	84.829
sp|P81122|IRS2_MOUSE	615	sp|P81122|IRS2_MOUSE	sp|P81122|IRS2_MOUSE	sp|P81122|IRS2_MOUSE Insulin receptor substrate 2 OS=Mus musculus OX=10090 GN=Irs2 PE=1 SV=2	0.621707	2.20575	0.00662201	67.385	49.576	67.385																													0.484082	0	0.057282	58.172
sp|P81122|IRS2_MOUSE	556	sp|P81122|IRS2_MOUSE	sp|P81122|IRS2_MOUSE	sp|P81122|IRS2_MOUSE Insulin receptor substrate 2 OS=Mus musculus OX=10090 GN=Irs2 PE=1 SV=2	1	172.428	2.48e-36	172.43	133.71	172.43													1	106.603	0.000347386	106.6									1	143.939	4e-13	143.94	1	121.418	5.2e-06	121.42
sp|P81122|IRS2_MOUSE	303	sp|P81122|IRS2_MOUSE	sp|P81122|IRS2_MOUSE	sp|P81122|IRS2_MOUSE Insulin receptor substrate 2 OS=Mus musculus OX=10090 GN=Irs2 PE=1 SV=2	0.938827	13.3643	1.1e-29	119.48	105.31	119.48													0.871925	15.1587	6.59e-07	74.062									0.218363	0	0.000396482	44.382									0.776323	7.9643	7.35e-07
sp|P81122|IRS2_MOUSE	305	sp|P81122|IRS2_MOUSE	sp|P81122|IRS2_MOUSE	sp|P81122|IRS2_MOUSE Insulin receptor substrate 2 OS=Mus musculus OX=10090 GN=Irs2 PE=1 SV=2	0.218363	0	0.000396482	44.382	27.889	44.382																									0.218363	0	0.000396482	44.382
[truncated: 4,051 more rows]
[truncated: 215 more columns]

## Sheet: mod_specific_peptides_kid_p
Sequence	Modifications	Mass	Mass Fractional Part	Protein Groups	Proteins	Unique (Groups)	Unique (Proteins)	Acetyl (Protein N-term)	Oxidation (M)	Phospho (STY)	Missed cleavages	Experiment 44-1	Experiment 44-2	Experiment 44-3	Experiment 45-1	Experiment 45-2	Experiment 45-3	Experiment 46-1	Experiment 46-2	Experiment 46-3	Experiment 58-1	Experiment 58-2	Experiment 58-3	Experiment 60-1	Experiment 60-2	Experiment 60-3	Experiment 68-1	Experiment 68-2	Experiment 68-3	Retention time	Calibrated retention time	Charges	PEP	MS/MS scan number	Raw file	Score	Delta score	Intensity	Intensity 44-1	Intensity 44-2	Intensity 44-3	Intensity 45-1	Intensity 45-2	Intensity 45-3	Intensity 46-1	Intensity 46-2	Intensity 46-3	Intensity 58-1	Intensity 58-2
[truncated: 10,010 more rows]
[truncated: 18 more columns]

[truncated: 9 more sheets: protein_groups_kid_p, pepides_kidney_p, liver_phospho, protein_groups_liver_p, liver_STY_sites, mod_specific_peptides_liv_p, peptides_liver_p, kidney_proteome, liver_proteome]
